# Supplementary material for: Genome Wide Association Study with Imputed Whole Genome Sequence Data Identifies a 431 kb Risk Haplotype on CFA18 for Congenital Laryngeal Paralysis in Alaskan Sled Dogs
Source: Genes (Basel). 2022 Oct 6;13(10):1808. doi: 10.3390/genes13101808 (PMC9602090; doi:10.3390/genes13101808)
Supplement: Supplementary file 1 [file genes-13-01808-s001.zip]

Archive with 9 entries (9 files):
- Figure S1.tif
- Table S1.xlsx
- Table S2.txt
- Table S3.txt
- Table S4.txt
- Table S5.txt
- Table S6.xlsx
- Table S7.xlsx
- Table S8.xlsx
