# Supplementary material for: Genome Wide Association Study with Imputed Whole Genome Sequence Data Identifies a 431 kb Risk Haplotype on CFA18 for Congenital Laryngeal Paralysis in Alaskan Sled Dogs
Source: Genes (Basel). 2022 Oct 6;13(10):1808. doi: 10.3390/genes13101808 (PMC9602090; doi:10.3390/genes13101808)
Supplement: Supplementary file 1 [file genes-13-01808-s001.zip › Table S1.xlsx]

## Sheet: Sheet1
Table S1: Sample name, breed information and accession numbers of 660 dogs and their whole genome sequence used in this study
Animal ID	Breed	Biosample Id	Affection_Status	Sequenced_in_this study	Citation
ASD_Control	Alaskan Sled Dog	SAMN23691392	Control	Yes	This study
ASD_Case_1	Alaskan Sled Dog	SAMN23691394	Case	Yes	This study
ASD_Case_1	Alaskan Sled Dog	SAMN23691393	Case	Yes	This study
140447_S11	Golden Retriever	SAMN08873033	Control	NO	Plassais et al., 2019 [35]
149323_S6	Labrador Retriever	SAMN08873141	Control	NO	Plassais et al., 2019 [35]
152721_S5	Labrador Retriever	SAMN08873142	Control	NO	Plassais et al., 2019 [35]
160822_S4	Labrador Retriever	SAMN08873143	Control	NO	Plassais et al., 2019 [35]
164612_S9	Golden Retriever	SAMN08873034	Control	NO	Plassais et al., 2019 [35]
165414_S20	Rottweiler	SAMN08873243	Control	NO	Plassais et al., 2019 [35]
168979_S18	Rottweiler	SAMN08873244	Control	NO	Plassais et al., 2019 [35]
171515_S19	Rottweiler	SAMN08873245	Control	NO	Plassais et al., 2019 [35]
172281_S2	Labrador Retriever	SAMN08873144	Control	NO	Plassais et al., 2019 [35]
172384_S14	Golden Retriever	SAMN08873035	Control	NO	Plassais et al., 2019 [35]
172724_S8	Labrador Retriever	SAMN08873145	Control	NO	Plassais et al., 2019 [35]
173006_S10	Golden Retriever	SAMN08873036	Control	NO	Plassais et al., 2019 [35]
173486_S3	Labrador Retriever	SAMN08873146	Control	NO	Plassais et al., 2019 [35]
175885_S12	Golden Retriever	SAMN08873037	Control	NO	Plassais et al., 2019 [35]
406434N	UNKNOWN - Marked Unknown breed but clusters with Shih Tzu	SAMN02144216	Control	NO	Plassais et al., 2019 [35]
87125_S1	Labrador Retriever	SAMN08873147	Control	NO	Plassais et al., 2019 [35]
91072_S13	Golden Retriever	SAMN08873038	Control	NO	Plassais et al., 2019 [35]
91317_S7	Labrador Retriever	SAMN08873148	Control	NO	Plassais et al., 2019 [35]
A168	MIX: Miniature Schnauzer and Beagle	SAMN06128270	Control	NO	Plassais et al., 2019 [35]
AC023	Australian Cattle Dog	SAMEA104091560	Control	NO	Plassais et al., 2019 [35]
AF14-170_S13	UNKNOWN - Marked Wirehaired Pointing Griffon but clusters with German Wirehaired Pointer	SAMN08873328	Control	NO	Plassais et al., 2019 [35]
AF14-259_S12	UNKNOWN - Marked Wirehaired Pointing Griffon but clusters with German Wirehaired Pointer	SAMN08873329	Control	NO	Plassais et al., 2019 [35]
AF14-260_S7	UNKNOWN - Marked Wirehaired Pointing Griffon but clusters with German Wirehaired Pointer	SAMN08873330	Control	NO	Plassais et al., 2019 [35]
AF14-296_S9	UNKNOWN - Marked Wirehaired Pointing Griffon but clusters with German Wirehaired Pointer	SAMN08873331	Control	NO	Plassais et al., 2019 [35]
AF14-297_S10	UNKNOWN - Marked Wirehaired Pointing Griffon but clusters with German Wirehaired Pointer	SAMN08873332	Control	NO	Plassais et al., 2019 [35]
AF15-019_S2	UNKNOWN - Marked Wirehaired Pointing Griffon but clusters with German Wirehaired Pointer	SAMN08873333	Control	NO	Plassais et al., 2019 [35]
AF15-074_S4	UNKNOWN - Marked Wirehaired Pointing Griffon but clusters with German Wirehaired Pointer	SAMN08873334	Control	NO	Plassais et al., 2019 [35]
AF15-098_S11	UNKNOWN - Marked Wirehaired Pointing Griffon but clusters with German Wirehaired Pointer	SAMN08873335	Control	NO	Plassais et al., 2019 [35]
AM007	Alaskan Malamute	SAMEA104091571	Control	NO	Plassais et al., 2019 [35]
AND10232010_S17	Rottweiler	SAMN08873246	Control	NO	Plassais et al., 2019 [35]
AR001	Australian Terrier	SAMEA4504840	Control	NO	Plassais et al., 2019 [35]
AfghanHound01	Afghan Hound	SAMN02194722	Control	NO	Plassais et al., 2019 [35]
AfghanHound03	Afghan Hound	SAMN02485564	Control	NO	Plassais et al., 2019 [35]
AfghanHound04	Afghan Hound	SAMN03168377	Control	NO	Plassais et al., 2019 [35]
AiredaleTerrier01	Airedale Terrier	SAMN03580381	Control	NO	Plassais et al., 2019 [35]
AiredaleTerrier02	Airedale Terrier	SAMN03580390	Control	NO	Plassais et al., 2019 [35]
AiredaleTerrier05	Airedale Terrier	SAMN04196850	Control	NO	Plassais et al., 2019 [35]
AlaskanHusky01	Alaskan Husky	SAMEA3449656	Control	NO	Plassais et al., 2019 [35]
AlaskanHusky02	Alaskan Husky	SAMEA3449657	Control	NO	Plassais et al., 2019 [35]
AlaskanMalamute01	Alaskan Malamute	SAMN08872810	Control	NO	Plassais et al., 2019 [35]
AlaskanMalamute02	Alaskan Malamute	SAMN03168378	Control	NO	Plassais et al., 2019 [35]
AmericanHairlessTerrier01	American Hairless Terrier	SAMN08872813	Control	NO	Plassais et al., 2019 [35]
AustralianCattleDog01	Australian Cattle Dog	SAMN03323677	Control	NO	Plassais et al., 2019 [35]
AustralianCattleDog02	Australian Cattle Dog	SAMEA3928139	Control	NO	Plassais et al., 2019 [35]
AustralianCattleDog03	Australian Cattle Dog	SAMEA4504820	Control	NO	Plassais et al., 2019 [35]
BAN00024	Miniature Poodle	SAMN08873174	Control	NO	Plassais et al., 2019 [35]
BAN00032	Yorkshire Terrier	SAMN08873449	Control	NO	Plassais et al., 2019 [35]
BAN00041	Yorkshire Terrier	SAMN08873450	Control	NO	Plassais et al., 2019 [35]
BAN00079	Yorkshire Terrier	SAMN08873451	Control	NO	Plassais et al., 2019 [35]
BAN00127	Yorkshire Terrier	SAMN08873452	Control	NO	Plassais et al., 2019 [35]
BAN00133	Yorkshire Terrier	SAMN08873453	Control	NO	Plassais et al., 2019 [35]
BAN00136	Yorkshire Terrier	SAMN08873454	Control	NO	Plassais et al., 2019 [35]
BAN00143	UNKNOWN - Marked Yorkshire Terrier but clusters with Silky Terrier	SAMN08873339	Control	NO	Plassais et al., 2019 [35]
BAN00150	Yorkshire Terrier	SAMN08873455	Control	NO	Plassais et al., 2019 [35]
BAN00183	Yorkshire Terrier	SAMN08873456	Control	NO	Plassais et al., 2019 [35]
BAN00235	Yorkshire Terrier	SAMN08873457	Control	NO	Plassais et al., 2019 [35]
BAN00283	Yorkshire Terrier	SAMN08873458	Control	NO	Plassais et al., 2019 [35]
BAN00289	Yorkshire Terrier	SAMN08873459	Control	NO	Plassais et al., 2019 [35]
BAN00315	Yorkshire Terrier	SAMN08873447	Control	NO	Plassais et al., 2019 [35]
BAN00368	Yorkshire Terrier	SAMN08873460	Control	NO	Plassais et al., 2019 [35]
BAN00380	Yorkshire Terrier	SAMN08873461	Control	NO	Plassais et al., 2019 [35]
BAN00437	Yorkshire Terrier	SAMN08873462	Control	NO	Plassais et al., 2019 [35]
BAN00449	Yorkshire Terrier	SAMN08873463	Control	NO	Plassais et al., 2019 [35]
BAN00461	Yorkshire Terrier	SAMN08873464	Control	NO	Plassais et al., 2019 [35]
BC0480	Border Collie	SAMEA104091558	Control	NO	Plassais et al., 2019 [35]
BC485	Border Collie	SAMEA104125112	Control	NO	Plassais et al., 2019 [35]
BC518	Border Collie	SAMEA104125113	Control	NO	Plassais et al., 2019 [35]
BC597	Border Collie	SAMEA104125115	Control	NO	Plassais et al., 2019 [35]
BG064	Bavarian Hound (Bayerischer Gebirgsschweisshund)	SAMEA104091562	Control	NO	Plassais et al., 2019 [35]
BH003	UNKNOWN - Marked Basset Hound but doesn't cluster completely, possible mixed breed	SAMEA4509488	Control	NO	Plassais et al., 2019 [35]
BT007	Miniature Bull Terrier	SAMEA4506897	Control	NO	Plassais et al., 2019 [35]
BT1021	Bull Terrier	SAMEA104125116	Control	NO	Plassais et al., 2019 [35]
BU002	Bullmastiff	SAMEA103949042	Control	NO	Plassais et al., 2019 [35]
Basenji01	Basenji	SAMN03366708	Control	NO	Plassais et al., 2019 [35]
Basenji02	Basenji	SAMN04196845	Control	NO	Plassais et al., 2019 [35]
Basenji03	Basenji	SAMN03580393	Control	NO	Plassais et al., 2019 [35]
Beagle01	Beagle	SAMN03801644	Control	NO	Plassais et al., 2019 [35]
Beagle02	Beagle	SAMN01737209	Control	NO	Plassais et al., 2019 [35]
Beagle03	Beagle	SAMEA2376414	Control	NO	Plassais et al., 2019 [35]
Beagle04	Beagle	SAMN03801645	Control	NO	Plassais et al., 2019 [35]
BeardedCollie01	Bearded Collie	SAMEA3928140	Control	NO	Plassais et al., 2019 [35]
BeardedCollie02	Bearded Collie	SAMEA4505492	Control	NO	Plassais et al., 2019 [35]
BeardedCollie03	Bearded Collie	SAMEA4504824	Control	NO	Plassais et al., 2019 [35]
BeardedCollie04	Bearded Collie	SAMEA4505493	Control	NO	Plassais et al., 2019 [35]
BeardedCollie05	Bearded Collie	SAMEA4504827	Control	NO	Plassais et al., 2019 [35]
BeardedCollie06	Bearded Collie	SAMEA4505496	Control	NO	Plassais et al., 2019 [35]
BeardedCollie07	Bearded Collie	SAMEA4504832	Control	NO	Plassais et al., 2019 [35]
BelgianMalinois01	Belgian Malinois	SAMN01974495	Control	NO	Plassais et al., 2019 [35]
BelgianMalinois02	Belgian Malinois	SAMEA4504823	Control	NO	Plassais et al., 2019 [35]
BelgianMalinois03	Belgian Malinois	SAMEA4504826	Control	NO	Plassais et al., 2019 [35]
BelgianSheepdog01	Belgian Sheepdog	SAMN03801646	Control	NO	Plassais et al., 2019 [35]
BelgianSheepdog02	Belgian Sheepdog	SAMN08872843	Control	NO	Plassais et al., 2019 [35]
BelgianSheepdog03	Belgian Sheepdog	SAMN08872844	Control	NO	Plassais et al., 2019 [35]
BelgianSheepdog04	Belgian Sheepdog	SAMN08872845	Control	NO	Plassais et al., 2019 [35]
BelgianSheepdog05	Belgian Sheepdog	SAMN08872846	Control	NO	Plassais et al., 2019 [35]
BelgianSheepdog06	Belgian Sheepdog	SAMN08872847	Control	NO	Plassais et al., 2019 [35]
BelgianSheepdog07	Belgian Sheepdog	SAMN08872848	Control	NO	Plassais et al., 2019 [35]
BelgianTervuren01	Belgian Tervuren	SAMN08872849	Control	NO	Plassais et al., 2019 [35]
BelgianTervuren02	Belgian Tervuren	SAMN08872850	Control	NO	Plassais et al., 2019 [35]
BelgianTervuren03	Belgian Tervuren	SAMN08872851	Control	NO	Plassais et al., 2019 [35]
BelgianTervuren04	Belgian Tervuren - See Other_Information	SAMN08872859	Control	NO	Plassais et al., 2019 [35]
BelgianTervuren05	Belgian Tervuren	SAMN08872852	Control	NO	Plassais et al., 2019 [35]
BelgianTervuren06	Belgian Tervuren	SAMN08872853	Control	NO	Plassais et al., 2019 [35]
BelgianTervuren07	Belgian Tervuren	SAMN08872854	Control	NO	Plassais et al., 2019 [35]
BelgianTervuren08	Belgian Tervuren	SAMN08872855	Control	NO	Plassais et al., 2019 [35]
BelgianTervuren09	Belgian Tervuren	SAMN08872856	Control	NO	Plassais et al., 2019 [35]
BelgianTervuren10	Belgian Tervuren	SAMN08872857	Control	NO	Plassais et al., 2019 [35]
BelgianTervuren11	Belgian Tervuren	SAMN08872858	Control	NO	Plassais et al., 2019 [35]
BergerBlancSuisse01	Berger Blanc Suisse	SAMEA4506887	Control	NO	Plassais et al., 2019 [35]
BergerPicard01	Berger Picard	SAMN03580405	Control	NO	Plassais et al., 2019 [35]
BergerPicard02	Berger Picard	SAMN04196849	Control	NO	Plassais et al., 2019 [35]
BergerPicard03	Berger Picard	SAMN04196860	Control	NO	Plassais et al., 2019 [35]
Bern_AlpineDachsbracke	Alpine Dachsbracke	SAMEA4346711	Control	NO	Plassais et al., 2019 [35]
BerneseMountainDog01	Bernese Mountain Dog	SAMN03801648	Control	NO	Plassais et al., 2019 [35]
BerneseMountainDog02	Bernese Mountain Dog	SAMN08872866	Control	NO	Plassais et al., 2019 [35]
BerneseMountainDog03	Bernese Mountain Dog	SAMN08872867	Control	NO	Plassais et al., 2019 [35]
BerneseMountainDog04	Bernese Mountain Dog	SAMN08872868	Control	NO	Plassais et al., 2019 [35]
BerneseMountainDog05	Bernese Mountain Dog	SAMN08872869	Control	NO	Plassais et al., 2019 [35]
BerneseMountainDog06	Bernese Mountain Dog	SAMN08872870	Control	NO	Plassais et al., 2019 [35]
BerneseMountainDog07	Bernese Mountain Dog	SAMN08872871	Control	NO	Plassais et al., 2019 [35]
BerneseMountainDog08	Bernese Mountain Dog	SAMN08872872	Control	NO	Plassais et al., 2019 [35]
BerneseMountainDog09	Bernese Mountain Dog	SAMN08872873	Control	NO	Plassais et al., 2019 [35]
BerneseMountainDog10	Bernese Mountain Dog	SAMN08872874	Control	NO	Plassais et al., 2019 [35]
BerneseMountainDog11	Bernese Mountain Dog	SAMN08872875	Control	NO	Plassais et al., 2019 [35]
BerneseMountainDog12	Bernese Mountain Dog	SAMN08872876	Control	NO	Plassais et al., 2019 [35]
BerneseMountainDog13	Bernese Mountain Dog	SAMN08872877	Control	NO	Plassais et al., 2019 [35]
BerneseMountainDog14	Bernese Mountain Dog	SAMN08872878	Control	NO	Plassais et al., 2019 [35]
BerneseMountainDog15	Bernese Mountain Dog	SAMN08872879	Control	NO	Plassais et al., 2019 [35]
BerneseMountainDog16	Bernese Mountain Dog	SAMN08872880	Control	NO	Plassais et al., 2019 [35]
BerneseMountainDog17	Bernese Mountain Dog	SAMN08872881	Control	NO	Plassais et al., 2019 [35]
BerneseMountainDog18	Bernese Mountain Dog	SAMN08872882	Control	NO	Plassais et al., 2019 [35]
BlackRussianTerrier01	Black Russian Terrier	SAMN03323668	Control	NO	Plassais et al., 2019 [35]
Bloodhound01	Bloodhound	SAMN03801649	Control	NO	Plassais et al., 2019 [35]
BorderCollie01	Border Collie	SAMN01908107	Control	NO	Plassais et al., 2019 [35]
BorderCollie02	Border Collie	SAMN03801650	Control	NO	Plassais et al., 2019 [35]
BorderCollie03	Border Collie	SAMN03801651	Control	NO	Plassais et al., 2019 [35]
BorderCollie06	Border Collie	SAMEA4505490	Control	NO	Plassais et al., 2019 [35]
BorderCollie07	Border Collie	SAMEA4504821	Control	NO	Plassais et al., 2019 [35]
BorderCollie08	Border Collie	SAMEA3724571	Control	NO	Plassais et al., 2019 [35]
BorderTerrier01	Border Terrier	SAMN03580407	Control	NO	Plassais et al., 2019 [35]
BorderTerrier02	Border Terrier	SAMN04196855	Control	NO	Plassais et al., 2019 [35]
BorderTerrier03	Border Terrier	SAMN04196856	Control	NO	Plassais et al., 2019 [35]
Borzoi01	Borzoi	SAMN08872905	Control	NO	Plassais et al., 2019 [35]
BostonTerrier01	Boston Terrier	SAMN08872906	Control	NO	Plassais et al., 2019 [35]
BouvierDesFlandres01	Bouvier des Flandres	SAMN08872908	Control	NO	Plassais et al., 2019 [35]
BouvierDesFlandres02	Bouvier des Flandres	SAMN08872909	Control	NO	Plassais et al., 2019 [35]
BrittanySpaniel01	Brittany	SAMN03801653	Control	NO	Plassais et al., 2019 [35]
BullTerrier01	Bull Terrier	SAMN08872913	Control	NO	Plassais et al., 2019 [35]
BullTerrier02	Bull Terrier	SAMN08872914	Control	NO	Plassais et al., 2019 [35]
BullTerrier03	Bull Terrier	SAMN08872915	Control	NO	Plassais et al., 2019 [35]
BullTerrier04	Bull Terrier	SAMN08872916	Control	NO	Plassais et al., 2019 [35]
BullTerrier05	Bull Terrier	SAMN08872917	Control	NO	Plassais et al., 2019 [35]
BullTerrier06	Bull Terrier	SAMN08872918	Control	NO	Plassais et al., 2019 [35]
BullTerrier07	Bull Terrier	SAMN08872919	Control	NO	Plassais et al., 2019 [35]
BullTerrier08	Bull Terrier	SAMN08872920	Control	NO	Plassais et al., 2019 [35]
Bulldog01	Bulldog	SAMN03801654	Control	NO	Plassais et al., 2019 [35]
C3549	MIX: American Cocker Spaniel and Beagle	SAMN06128273	Control	NO	Plassais et al., 2019 [35]
C750	MIX: American Cocker Spaniel and Beagle	SAMN06128271	Control	NO	Plassais et al., 2019 [35]
C783	MIX: American Cocker Spaniel and Beagle	SAMN06128272	Control	NO	Plassais et al., 2019 [35]
CE073	Cairn Terrier	SAMEA104091555	Control	NO	Plassais et al., 2019 [35]
CFA.105990	English Setter	SAMN06159667	Control	NO	Plassais et al., 2019 [35]
CFA.107833	Field Spaniel	SAMN06159668	Control	NO	Plassais et al., 2019 [35]
CFA.107834	Standard Schnauzer	SAMN06159669	Control	NO	Plassais et al., 2019 [35]
CFA.107835	Dachshund	SAMN06159670	Control	NO	Plassais et al., 2019 [35]
CFA.107836	Bouvier des Flandres	SAMN06159671	Control	NO	Plassais et al., 2019 [35]
CFA.107837	Great Dane	SAMN06159672	Control	NO	Plassais et al., 2019 [35]
CFA.107838	Border Terrier	SAMN06159673	Control	NO	Plassais et al., 2019 [35]
CFA.107839	Shiba Inu	SAMN05770194	Control	NO	Plassais et al., 2019 [35]
CFA.107841	Greater Swiss Mountain Dog	SAMN06159674	Control	NO	Plassais et al., 2019 [35]
CFA.107842	Standard Poodle	SAMN06159675	Control	NO	Plassais et al., 2019 [35]
CFA.109668	Dachshund	SAMN06159676	Control	NO	Plassais et al., 2019 [35]
CFA.109669	Spinone Italiano	SAMN06159677	Control	NO	Plassais et al., 2019 [35]
CFA.109670	Berger Picard	SAMN06159678	Control	NO	Plassais et al., 2019 [35]
CFA.109671	Chesapeake Bay Retriever	SAMN06159679	Control	NO	Plassais et al., 2019 [35]
CFA.109672	Gordon Setter	SAMN06159680	Control	NO	Plassais et al., 2019 [35]
CFA.117995	Beagle	SAMN06159681	Control	NO	Plassais et al., 2019 [35]
CFA.117996	English Setter	SAMN06159682	Control	NO	Plassais et al., 2019 [35]
CFA.117997	Great Dane	SAMN06159683	Control	NO	Plassais et al., 2019 [35]
CFA.117998	Irish Terrier	SAMN06159684	Control	NO	Plassais et al., 2019 [35]
CFA.117999	Labrador Retriever	SAMN06159685	Control	NO	Plassais et al., 2019 [35]
CFA.118000	MIX: Dachsund	SAMN06159686	Control	NO	Plassais et al., 2019 [35]
CFA.118001	Standard Schnauzer	SAMN06159687	Control	NO	Plassais et al., 2019 [35]
CFA.118002	Standard Schnauzer	SAMN06159688	Control	NO	Plassais et al., 2019 [35]
CFA.118003	Basenji	SAMN06159689	Control	NO	Plassais et al., 2019 [35]
CK006	Cavalier King Charles Spaniel	SAMEA104091570	Control	NO	Plassais et al., 2019 [35]
CK023	Cavalier King Charles Spaniel	SAMEA104091569	Control	NO	Plassais et al., 2019 [35]
CP003	English Cocker Spaniel	SAMEA4506900	Control	NO	Plassais et al., 2019 [35]
CR039	Curly-Coated Retriever	SAMEA104091556	Control	NO	Plassais et al., 2019 [35]
CW011	Chow Chow	SAMEA104091566	Control	NO	Plassais et al., 2019 [35]
CaneCorso01	Cane Corso	SAMN04196864	Control	NO	Plassais et al., 2019 [35]
CarolinaDog01	Carolina Dog	SAMN08872926	Control	NO	Plassais et al., 2019 [35]
CaucasianOvcharka01	Caucasian Ovcharka	SAMN02485585	Control	NO	Plassais et al., 2019 [35]
Chihuahua01	Chihuahua	SAMN03801656	Control	NO	Plassais et al., 2019 [35]
Chihuahua03	Chihuahua	SAMN03168379	Control	NO	Plassais et al., 2019 [35]
Chihuahua05	Chihuahua	SAMEA3905753	Control	NO	Plassais et al., 2019 [35]
ChineseCrested01	Chinese Crested	SAMN03075611	Control	NO	Plassais et al., 2019 [35]
ChineseCrested05	Chinese Crested	SAMN02921308	Control	NO	Plassais et al., 2019 [35]
ChineseIndigenousDog01	Chinese Indigenous Dog	SAMN03168352	Control	NO	Plassais et al., 2019 [35]
ChineseIndigenousDog02	Chinese Indigenous Dog	SAMN03168353	Control	NO	Plassais et al., 2019 [35]
ChineseIndigenousDog03	Chinese Indigenous Dog	SAMN03168354	Control	NO	Plassais et al., 2019 [35]
ChineseIndigenousDog04	Chinese Indigenous Dog	SAMN03168355	Control	NO	Plassais et al., 2019 [35]
ChineseIndigenousDog05	Chinese Indigenous Dog	SAMN03168363	Control	NO	Plassais et al., 2019 [35]
ChineseIndigenousDog06	Chinese Indigenous Dog	SAMN03168364	Control	NO	Plassais et al., 2019 [35]
ChineseIndigenousDog07	Chinese Indigenous Dog	SAMN03168356	Control	NO	Plassais et al., 2019 [35]
ChineseIndigenousDog08	Chinese Indigenous Dog	SAMN03168358	Control	NO	Plassais et al., 2019 [35]
ChineseIndigenousDog09	Chinese Indigenous Dog	SAMN03168359	Control	NO	Plassais et al., 2019 [35]
ChineseIndigenousDog10	Chinese Indigenous Dog	SAMN03168360	Control	NO	Plassais et al., 2019 [35]
ChineseIndigenousDog11	Chinese Indigenous Dog	SAMN03168361	Control	NO	Plassais et al., 2019 [35]
ChineseIndigenousDog12	Chinese Indigenous Dog	SAMN03168365	Control	NO	Plassais et al., 2019 [35]
ChineseIndigenousDog13	Chinese Indigenous Dog	SAMN03168366	Control	NO	Plassais et al., 2019 [35]
ChineseIndigenousDog14	Chinese Indigenous Dog	SAMN03168367	Control	NO	Plassais et al., 2019 [35]
ChineseIndigenousDog15	Chinese Indigenous Dog	SAMN03168357	Control	NO	Plassais et al., 2019 [35]
Chinook01	Chinook	SAMN03580382	Control	NO	Plassais et al., 2019 [35]
ChongqingDog01	Chongqing Dog	SAMN02485578	Control	NO	Plassais et al., 2019 [35]
ChowChow01	Chow Chow	SAMN03801657	Control	NO	Plassais et al., 2019 [35]
ChowChow02	Chow Chow	SAMN03801658	Control	NO	Plassais et al., 2019 [35]
ChowChow03	Chow Chow	SAMN02485574	Control	NO	Plassais et al., 2019 [35]
ClumberSpaniel01	Clumber Spaniel	SAMN03801659	Control	NO	Plassais et al., 2019 [35]
CockerSpanielAmerican01	Cocker Spaniel (American)	SAMN03801660	Control	NO	Plassais et al., 2019 [35]
CockerSpanielAmerican02	Cocker Spaniel (American)	SRR5664960	Control	NO	Plassais et al., 2019 [35]
CockerSpanielAmerican03	Cocker Spaniel (American)	SRR5664961	Control	NO	Plassais et al., 2019 [35]
CockerSpanielAmerican04	Cocker Spaniel (American)	SRR5664958	Control	NO	Plassais et al., 2019 [35]
CockerSpanielAmerican05	Cocker Spaniel (American)	SRR5664959	Control	NO	Plassais et al., 2019 [35]
CockerSpanielAmerican06	Cocker Spaniel (American)	SRR5664964	Control	NO	Plassais et al., 2019 [35]
CockerSpanielEnglish01	English Cocker Spaniel	SAMEA1521941	Control	NO	Plassais et al., 2019 [35]
CockerSpanielEnglish02	English Cocker Spaniel	SAMN03323672	Control	NO	Plassais et al., 2019 [35]
CockerSpanielEnglish03	English Cocker Spaniel	SAMN03323673	Control	NO	Plassais et al., 2019 [35]
CockerSpanielEnglish04	English Cocker Spaniel	SAMN02921306	Control	NO	Plassais et al., 2019 [35]
CockerSpanielEnglish05	English Cocker Spaniel	SRR5664965	Control	NO	Plassais et al., 2019 [35]
Coonhound01	Black and Tan Coonhound	SAMN04196853	Control	NO	Plassais et al., 2019 [35]
DAL162K1	Dalmatian	SAMN06214558	Control	NO	Plassais et al., 2019 [35]
DD116	Great Dane	SAMEA104091557	Control	NO	Plassais et al., 2019 [35]
DH0117	Dachshund	SAMEA104091567	Control	NO	Plassais et al., 2019 [35]
DH126	Dachshund	SAMEA104125117	Control	NO	Plassais et al., 2019 [35]
DO242	Doberman Pinscher	SAMEA4505489	Control	NO	Plassais et al., 2019 [35]
DS043	German Shepherd Dog	SAMEA4506895	Control	NO	Plassais et al., 2019 [35]
DS051	German Shepherd Dog	SAMEA72802168	Control	NO	Plassais et al., 2019 [35]
DS053	German Shepherd Dog	SAMEA72802918	Control	NO	Plassais et al., 2019 [35]
Dachshund01	Dachshund	SAMEA3121338	Control	NO	Plassais et al., 2019 [35]
Dalmatian01	Dalmatian	SAMN08872976	Control	NO	Plassais et al., 2019 [35]
Dingo01	Dingo	SAMN03366709	Control	NO	Plassais et al., 2019 [35]
Doberman01	Doberman Pinscher	SAMN03801662	Control	NO	Plassais et al., 2019 [35]
Doberman02	Doberman Pinscher	SAMN03580409	Control	NO	Plassais et al., 2019 [35]
Doberman03	Doberman Pinscher	SAMEA4509491	Control	NO	Plassais et al., 2019 [35]
Doberman04	Doberman Pinscher	SAMEA4509492	Control	NO	Plassais et al., 2019 [35]
EastSiberianLaika01	East Siberian Laika	SAMN03168390	Control	NO	Plassais et al., 2019 [35]
Elo01	Elo	SAMEA4506890	Control	NO	Plassais et al., 2019 [35]
EnglishMastiff01	Mastiff (English)	SAMN03801664	Control	NO	Plassais et al., 2019 [35]
EnglishMastiff02	Mastiff (English)	SAMN03580412	Control	NO	Plassais et al., 2019 [35]
EnglishPointer01	Pointer (English)	SAMN03801665	Control	NO	Plassais et al., 2019 [35]
EnglishPointer02	Pointer (English)	SAMN03580383	Control	NO	Plassais et al., 2019 [35]
EnglishSetter01	English Setter	SAMN04196858	Control	NO	Plassais et al., 2019 [35]
EnglishSpringerSpaniel01	English Springer Spaniel	SAMN03580391	Control	NO	Plassais et al., 2019 [35]
EnglishSpringerSpaniel03	English Springer Spaniel	SAMN04196857	Control	NO	Plassais et al., 2019 [35]
EntlebucherSennenhund01	Entlebucher Sennenhund	SAMEA4504828	Control	NO	Plassais et al., 2019 [35]
EntlebucherSennenhund02	Entlebucher Sennenhund	SAMEA4505497	Control	NO	Plassais et al., 2019 [35]
EntlebucherSennenhund03	Entlebucher Sennenhund	SAMEA4504829	Control	NO	Plassais et al., 2019 [35]
EntlebucherSennenhund04	Entlebucher Sennenhund	SAMEA4505498	Control	NO	Plassais et al., 2019 [35]
EntlebucherSennenhund05	Entlebucher Sennenhund	SAMEA4504830	Control	NO	Plassais et al., 2019 [35]
EntlebucherSennenhund06	Entlebucher Sennenhund	SAMEA4505499	Control	NO	Plassais et al., 2019 [35]
EntlebucherSennenhund07	Entlebucher Sennenhund	SAMEA4505500	Control	NO	Plassais et al., 2019 [35]
EntlebucherSennenhund08	Entlebucher Sennenhund	SAMEA4505501	Control	NO	Plassais et al., 2019 [35]
Eurasier01	Eurasier	SAMEA2446720	Control	NO	Plassais et al., 2019 [35]
Eurasier02	Eurasier	SAMEA4506889	Control	NO	Plassais et al., 2019 [35]
FB065	French Bulldog	SAMEA4504835	Control	NO	Plassais et al., 2019 [35]
FinnishLapphund01	Finnish Lapphund	SAMN03168391	Control	NO	Plassais et al., 2019 [35]
FlatcoatedRetriever01	Flat-Coated Retriever	SAMN03801666	Control	NO	Plassais et al., 2019 [35]
FlatcoatedRetriever02	Flat-Coated Retriever	SAMN03801667	Control	NO	Plassais et al., 2019 [35]
FlatcoatedRetriever03	Flat-Coated Retriever	SAMN08873011	Control	NO	Plassais et al., 2019 [35]
FonniDog01	Fonni's Dog	SAMN08873012	Control	NO	Plassais et al., 2019 [35]
FrenchBulldog01	French Bulldog	SAMEA3928146	Control	NO	Plassais et al., 2019 [35]
GR0892	Golden Retriever	SAMEA104016307	Control	NO	Plassais et al., 2019 [35]
GR1078	MIX: Golden Retriever	SAMEA104091572	Control	NO	Plassais et al., 2019 [35]
GS104	Grossspitz	SAMEA104105252	Control	NO	Plassais et al., 2019 [35]
GY432	Greyhound	SAMEA104125118	Control	NO	Plassais et al., 2019 [35]
GermanShepherd01	German Shepherd Dog	SAMN01974494	Control	NO	Plassais et al., 2019 [35]
GermanShepherd02	German Shepherd Dog	SAMN02585201	Control	NO	Plassais et al., 2019 [35]
GermanShepherd03	German Shepherd Dog	SAMN02585202	Control	NO	Plassais et al., 2019 [35]
GermanShepherd04	German Shepherd Dog	SAMN02585203	Control	NO	Plassais et al., 2019 [35]
GermanShepherd05	German Shepherd Dog	SAMN02585204	Control	NO	Plassais et al., 2019 [35]
GermanShepherd06	German Shepherd Dog	SAMN02585205	Control	NO	Plassais et al., 2019 [35]
GermanShepherd07	German Shepherd Dog	SAMN02585206	Control	NO	Plassais et al., 2019 [35]
GermanShepherd08	German Shepherd Dog	SAMN02585207	Control	NO	Plassais et al., 2019 [35]
GermanShepherd09	German Shepherd Dog	SAMN02585208	Control	NO	Plassais et al., 2019 [35]
GermanShepherd10	German Shepherd Dog	SAMN02585209	Control	NO	Plassais et al., 2019 [35]
GermanShepherd11	German Shepherd Dog	SAMN02585210	Control	NO	Plassais et al., 2019 [35]
GermanShepherd12	German Shepherd Dog	SAMN03580392	Control	NO	Plassais et al., 2019 [35]
GermanWirehairedPointer01	German Wirehaired Pointer	SAMEA3928144	Control	NO	Plassais et al., 2019 [35]
GoldenRetriever01	Golden Retriever	SAMN03801668	Control	NO	Plassais et al., 2019 [35]
GoldenRetriever02	Golden Retriever	SAMN03067891	Control	NO	Plassais et al., 2019 [35]
GoldenRetriever03	Golden Retriever	SAMN03067895	Control	NO	Plassais et al., 2019 [35]
GoldenRetriever04	Golden Retriever	SAMN03067893	Control	NO	Plassais et al., 2019 [35]
GoldenRetriever05	Golden Retriever	SAMN03067878	Control	NO	Plassais et al., 2019 [35]
GoldenRetriever06	Golden Retriever	SAMN03275923	Control	NO	Plassais et al., 2019 [35]
GoldenRetriever07	Golden Retriever	SAMN03275922	Control	NO	Plassais et al., 2019 [35]
GoldenRetriever08	Golden Retriever	SAMN03275921	Control	NO	Plassais et al., 2019 [35]
GoldenRetriever09	Golden Retriever	SAMN03275924	Control	NO	Plassais et al., 2019 [35]
GoldenRetriever10	Golden Retriever	SAMN03323669	Control	NO	Plassais et al., 2019 [35]
GoldenRetriever11	Golden Retriever	SAMN03067876	Control	NO	Plassais et al., 2019 [35]
GoldenRetriever12	Golden Retriever	SAMN03580402	Control	NO	Plassais et al., 2019 [35]
GoldenRetriever13	Golden Retriever	SAMN04196854	Control	NO	Plassais et al., 2019 [35]
GordonSetter01	Gordon Setter	SAMN04196859	Control	NO	Plassais et al., 2019 [35]
GreatDane01	Great Dane	SAMN03801669	Control	NO	Plassais et al., 2019 [35]
GreatDane02	Great Dane	SAMN04851098	Control	NO	Plassais et al., 2019 [35]
GreatPyrenees01	Great Pyrenees	SAMN03801670	Control	NO	Plassais et al., 2019 [35]
GreaterSwissMountainDog01	Greater Swiss Mountain Dog	SAMN08873062	Control	NO	Plassais et al., 2019 [35]
GreenlandDog01	Greenland Dog	SAMN03168381	Control	NO	Plassais et al., 2019 [35]
Greyhound01	Greyhound	SAMN03801671	Control	NO	Plassais et al., 2019 [35]
Greyhound02	Greyhound	SAMN03067872	Control	NO	Plassais et al., 2019 [35]
Greyhound03	Greyhound	SAMN03067873	Control	NO	Plassais et al., 2019 [35]
Greyhound04	Greyhound	SAMN03067882	Control	NO	Plassais et al., 2019 [35]
Greyhound05	Greyhound	SAMN03068229	Control	NO	Plassais et al., 2019 [35]
Greyhound06	Greyhound	SAMN03067874	Control	NO	Plassais et al., 2019 [35]
Greyhound07	Greyhound	SAMN03067890	Control	NO	Plassais et al., 2019 [35]
Greyhound08	Greyhound	SAMN03068228	Control	NO	Plassais et al., 2019 [35]
HW1706	Hovawart	SAMEA4506894	Control	NO	Plassais et al., 2019 [35]
Heideterrier01	Heideterrier	SAMEA103135918	Control	NO	Plassais et al., 2019 [35]
Helsinki_BC1028	Border Collie	SAMN04908310	Control	NO	Plassais et al., 2019 [35]
Helsinki_BC1029	Border Collie	SAMN04908311	Control	NO	Plassais et al., 2019 [35]
Helsinki_BC222	Border Collie	SAMN04908307	Control	NO	Plassais et al., 2019 [35]
Helsinki_BC387	Border Collie	SAMN04908308	Control	NO	Plassais et al., 2019 [35]
Helsinki_BC578	Border Collie	SAMN04908309	Control	NO	Plassais et al., 2019 [35]
IndigenousDogNigeria01	Nigerian Indigenous Dog	SAMN03168373	Control	NO	Plassais et al., 2019 [35]
IndigenousDogNigeria02	Nigerian Indigenous Dog	SAMN03168374	Control	NO	Plassais et al., 2019 [35]
IndigenousDogNigeria03	Nigerian Indigenous Dog	SAMN03168375	Control	NO	Plassais et al., 2019 [35]
IndigenousDogNigeria04	Nigerian Indigenous Dog	SAMN03168376	Control	NO	Plassais et al., 2019 [35]
IndigenousDogVietnam01	Vietnamese Indigenous Dog	SAMN03168368	Control	NO	Plassais et al., 2019 [35]
IndigenousDogVietnam02	Vietnamese Indigenous Dog	SAMN03168369	Control	NO	Plassais et al., 2019 [35]
IndigenousDogVietnam03	Vietnamese Indigenous Dog	SAMN03168370	Control	NO	Plassais et al., 2019 [35]
IndigenousDogVietnam04	Vietnamese Indigenous Dog	SAMN03168371	Control	NO	Plassais et al., 2019 [35]
IndigenousDogVietnam05	Vietnamese Indigenous Dog	SAMN03168372	Control	NO	Plassais et al., 2019 [35]
IrishSetter01	Irish Setter	SAMN08873112	Control	NO	Plassais et al., 2019 [35]
IrishTerrier01	Irish Terrier	SAMEA3928141	Control	NO	Plassais et al., 2019 [35]
IrishWaterSpaniel01	Irish Water Spaniel	SAMN08873115	Control	NO	Plassais et al., 2019 [35]
IrishWaterSpaniel02	Irish Water Spaniel	SAMN08873116	Control	NO	Plassais et al., 2019 [35]
IrishWaterSpaniel03	Irish Water Spaniel	SAMN08873117	Control	NO	Plassais et al., 2019 [35]
IrishWolfhound01	Irish Wolfhound	SAMN03801672	Control	NO	Plassais et al., 2019 [35]
IstrianShorthairedHound01	Istrian Shorthaired Hound	SAMN02485584	Control	NO	Plassais et al., 2019 [35]
ItalianGreyhound01	Italian Greyhound	SAMN03801673	Control	NO	Plassais et al., 2019 [35]
ItalianGreyhound02	Italian Greyhound	SAMN03801674	Control	NO	Plassais et al., 2019 [35]
JR0034	UNKNOWN - Marked Jack Russell Terrer but outside Lakeland Terrier, Smooth Fox Terrier and Wire Fox Terrier clade	SAMEA104125119	Control	NO	Plassais et al., 2019 [35]
JT007	German Hunting Terrier	SAMEA104125120	Control	NO	Plassais et al., 2019 [35]
JackRussellTerrier02	Jack Russell Terrier	SAMN03580384	Control	NO	Plassais et al., 2019 [35]
JackRussellTerrier03	Jack Russell Terrier	SAMN03580400	Control	NO	Plassais et al., 2019 [35]
JackRussellTerrier04	Jack Russell Terrier	SAMN03580404	Control	NO	Plassais et al., 2019 [35]
JackRussellTerrier05	Jack Russell Terrier	SAMN04196852	Control	NO	Plassais et al., 2019 [35]
Jamthund01	Jamthund	SAMN03168383	Control	NO	Plassais et al., 2019 [35]
Jindo01	Jindo	SAMD00009664	Control	NO	Plassais et al., 2019 [35]
Keeshond01	Keeshond	SAMN08873128	Control	NO	Plassais et al., 2019 [35]
KerryBlueTerrier02	Kerry Blue Terrier	SAMN03580387	Control	NO	Plassais et al., 2019 [35]
Komondor01	Komondor	SAMN08873130	Control	NO	Plassais et al., 2019 [35]
Kromfohrlander01	Kromfohrländer	SAMEA2446055	Control	NO	Plassais et al., 2019 [35]
KunmingDog01	UNKNOWN - Marked as Kunming Dog but clusters outside Kunming Dog and German Shepherd Dog clade	SAMN02485579	Control	NO	Plassais et al., 2019 [35]
LA2382	MIX: Labrador Retriever	SAMEA104125075	Control	NO	Plassais et al., 2019 [35]
LA2443	Labrador Retriever	SAMEA104091568	Control	NO	Plassais et al., 2019 [35]
LEW02122013_S15	Rottweiler	SAMN08873247	Control	NO	Plassais et al., 2019 [35]
LR04989	Labrador Retriever	SAMN08873160	Control	NO	Plassais et al., 2019 [35]
LR1030	Lagotto Romagnolo	SAMEA4509490	Control	NO	Plassais et al., 2019 [35]
LabradorRetriever01	Labrador Retriever	SAMEA2417015	Control	NO	Plassais et al., 2019 [35]
LabradorRetriever02	Labrador Retriever	SAMEA2417016	Control	NO	Plassais et al., 2019 [35]
LabradorRetriever03	Labrador Retriever	SAMN02485565	Control	NO	Plassais et al., 2019 [35]
LabradorRetriever04	Labrador Retriever	SAMN03801675	Control	NO	Plassais et al., 2019 [35]
LabradorRetriever05	Labrador Retriever	SAMN04196848	Control	NO	Plassais et al., 2019 [35]
LabradorRetriever06	Labrador Retriever	SAMN08873155	Control	NO	Plassais et al., 2019 [35]
LabradorRetriever07	Labrador Retriever	SAMN03580399	Control	NO	Plassais et al., 2019 [35]
LabradorRetriever08	Labrador Retriever	SAMEA4504834	Control	NO	Plassais et al., 2019 [35]
LabradorRetriever10	Labrador Retriever	SAMN04196862	Control	NO	Plassais et al., 2019 [35]
LabradorRetriever12	Labrador Retriever	SAMN04196865	Control	NO	Plassais et al., 2019 [35]
LabradorRetriever13	Labrador Retriever	SAMN08873139	Control	NO	Plassais et al., 2019 [35]
LagottoRomagnolo01	Lagotto Romagnolo	SAMEA3928142	Control	NO	Plassais et al., 2019 [35]
LagottoRomagnolo02	Lagotto Romagnolo	SAMEA4505491	Control	NO	Plassais et al., 2019 [35]
LagottoRomagnolo03	Lagotto Romagnolo	SAMEA4505494	Control	NO	Plassais et al., 2019 [35]
LagottoRomagnolo04	Lagotto Romagnolo	SAMEA4504833	Control	NO	Plassais et al., 2019 [35]
Landseer01	Landseer	SAMEA3121328	Control	NO	Plassais et al., 2019 [35]
LapponianHerder01	Lapponian Herder	SAMN03168384	Control	NO	Plassais et al., 2019 [35]
Leonberger01	Leonberger	SAMEA103935360	Control	NO	Plassais et al., 2019 [35]
Lowchen01	Lowchen	SAMN04196863	Control	NO	Plassais et al., 2019 [35]
MA0163	Belgian Malinois	SAMEA104032048	Control	NO	Plassais et al., 2019 [35]
MA142	Belgian Malinois	SAMEA104125121	Control	NO	Plassais et al., 2019 [35]
MI016	MIX: Mixed Breed	SAMEA4506893	Control	NO	Plassais et al., 2019 [35]
MIX_KerryBlueTerrier_Beagle01	MIX: Kerry Blue Terrier and Beagle	SAMN04196846	Control	NO	Plassais et al., 2019 [35]
MS04563	Miniature Schnauzer	SAMN08873176	Control	NO	Plassais et al., 2019 [35]
MS04593	Miniature Schnauzer	SAMN08873177	Control	NO	Plassais et al., 2019 [35]
MexicanHairless01	Xoloitzcuintli	SAMN03168385	Control	NO	Plassais et al., 2019 [35]
MiniaturePoodle01	Miniature Poodle	SAMN08873175	Control	NO	Plassais et al., 2019 [35]
MiniatureSchnauzer01	Miniature Schnauzer	SAMN04196847	Control	NO	Plassais et al., 2019 [35]
MixedBreed06	MIX: Tibetan Mastiff	SAMN02485589	Control	NO	Plassais et al., 2019 [35]
MixedBreed07	MIX: Siberian Husky	SAMN08873188	Control	NO	Plassais et al., 2019 [35]
NA13-359_S6	UNKNOWN - Marked Wirehaired Pointing Griffon but clusters with German Wirehaired Pointer	SAMN08873336	Control	NO	Plassais et al., 2019 [35]
NA14-125_S8	UNKNOWN - Marked Wirehaired Pointing Griffon but clusters with German Wirehaired Pointer	SAMN08873337	Control	NO	Plassais et al., 2019 [35]
NA14-126_S5	UNKNOWN - Marked Wirehaired Pointing Griffon but clusters with German Wirehaired Pointer	SAMN08873338	Control	NO	Plassais et al., 2019 [35]
NGSD1	New Guinea Singing Dog	SAMN06608432	Control	NO	Plassais et al., 2019 [35]
NGSD2	New Guinea Singing Dog	SAMN06608434	Control	NO	Plassais et al., 2019 [35]
NGSD3	New Guinea Singing Dog	SAMN06608444	Control	NO	Plassais et al., 2019 [35]
NGSDOG024	Chinese Shar-Pei	SAMN05356426	Control	NO	Plassais et al., 2019 [35]
NGSDOG025	Chinese Shar-Pei	SAMN05356427	Control	NO	Plassais et al., 2019 [35]
NW062	Norwich Terrier	SAMEA104091550	Control	NO	Plassais et al., 2019 [35]
NW152	Norwich Terrier	SAMEA104091551	Control	NO	Plassais et al., 2019 [35]
NW206	Norwich Terrier	SAMEA104091552	Control	NO	Plassais et al., 2019 [35]
NW255	Norwich Terrier	SAMEA104091553	Control	NO	Plassais et al., 2019 [35]
NewGuineaSingingDog01	New Guinea Singing Dog	SAMN08873190	Control	NO	Plassais et al., 2019 [35]
NorwegianElkhound01	Norwegian Elkhound	SAMN03168382	Control	NO	Plassais et al., 2019 [35]
NorwegianElkhound02	Norwegian Elkhound	SAMN08873199	Control	NO	Plassais et al., 2019 [35]
NorwegianLundehund01	Norwegian Lundehund	SAMN01893932	Control	NO	Plassais et al., 2019 [35]
NorwegianLundehund02	Norwegian Lundehund	SAMN04440505	Control	NO	Plassais et al., 2019 [35]
NorwegianLundehund03	Norwegian Lundehund	SAMN04440506	Control	NO	Plassais et al., 2019 [35]
NovaScotiaDuckTollingRetriever01	Nova Scotia Duck Tolling Retriever	SAMN03323675	Control	NO	Plassais et al., 2019 [35]
PER00016	Yorkshire Terrier	SAMN08873465	Control	NO	Plassais et al., 2019 [35]
PER00018	Yorkshire Terrier	SAMN08873466	Control	NO	Plassais et al., 2019 [35]
PER00025	Yorkshire Terrier	SAMN08873467	Control	NO	Plassais et al., 2019 [35]
PER00061	Yorkshire Terrier	SAMN08873468	Control	NO	Plassais et al., 2019 [35]
PER00064	Yorkshire Terrier	SAMN08873469	Control	NO	Plassais et al., 2019 [35]
PER00075	Yorkshire Terrier	SAMN08873470	Control	NO	Plassais et al., 2019 [35]
PER00107	Yorkshire Terrier	SAMN08873471	Control	NO	Plassais et al., 2019 [35]
PER00138	Yorkshire Terrier	SAMN08873472	Control	NO	Plassais et al., 2019 [35]
PER00142	Yorkshire Terrier	SAMN08873473	Control	NO	Plassais et al., 2019 [35]
PER00144	Yorkshire Terrier	SAMN08873474	Control	NO	Plassais et al., 2019 [35]
PER00152	Yorkshire Terrier	SAMN08873475	Control	NO	Plassais et al., 2019 [35]
PER00177	Labrador Retriever	SAMN08873162	Control	NO	Plassais et al., 2019 [35]
PER00204	Yorkshire Terrier	SAMN08873476	Control	NO	Plassais et al., 2019 [35]
PER00226	Yorkshire Terrier	SAMN08873477	Control	NO	Plassais et al., 2019 [35]
PER00259	Yorkshire Terrier	SAMN08873478	Control	NO	Plassais et al., 2019 [35]
PER00274	Yorkshire Terrier	SAMN08873479	Control	NO	Plassais et al., 2019 [35]
PER00313	Yorkshire Terrier	SAMN08873480	Control	NO	Plassais et al., 2019 [35]
PER00314	Yorkshire Terrier	SAMN08873481	Control	NO	Plassais et al., 2019 [35]
PER00321	Yorkshire Terrier	SAMN08873482	Control	NO	Plassais et al., 2019 [35]
PER00324	Yorkshire Terrier	SAMN08873483	Control	NO	Plassais et al., 2019 [35]
PER00327	Yorkshire Terrier	SAMN08873484	Control	NO	Plassais et al., 2019 [35]
PER00344	Yorkshire Terrier	SAMN08873485	Control	NO	Plassais et al., 2019 [35]
PER00361	Yorkshire Terrier	SAMN08873486	Control	NO	Plassais et al., 2019 [35]
PER00394	Yorkshire Terrier	SAMN08873488	Control	NO	Plassais et al., 2019 [35]
PER00408	Yorkshire Terrier	SAMN08873489	Control	NO	Plassais et al., 2019 [35]
PER00409	Yorkshire Terrier	SAMN08873490	Control	NO	Plassais et al., 2019 [35]
PER00425	Yorkshire Terrier	SAMN08873491	Control	NO	Plassais et al., 2019 [35]
PER00429	Yorkshire Terrier	SAMN08873492	Control	NO	Plassais et al., 2019 [35]
PER00449	Yorkshire Terrier	SAMN08873448	Control	NO	Plassais et al., 2019 [35]
PER00454	Yorkshire Terrier	SAMN08873494	Control	NO	Plassais et al., 2019 [35]
PER00462	Yorkshire Terrier	SAMN08873495	Control	NO	Plassais et al., 2019 [35]
PER00465	Yorkshire Terrier	SAMN08873496	Control	NO	Plassais et al., 2019 [35]
PER00481	Yorkshire Terrier	SAMN08873497	Control	NO	Plassais et al., 2019 [35]
PER00484	Yorkshire Terrier	SAMN08873498	Control	NO	Plassais et al., 2019 [35]
PER00550	Yorkshire Terrier	SAMN08873499	Control	NO	Plassais et al., 2019 [35]
PER00594	Yorkshire Terrier	SAMN08873500	Control	NO	Plassais et al., 2019 [35]
PER00602	Yorkshire Terrier	SAMN08873501	Control	NO	Plassais et al., 2019 [35]
PER00605	Yorkshire Terrier	SAMN08873502	Control	NO	Plassais et al., 2019 [35]
PER00606	Yorkshire Terrier	SAMN08873503	Control	NO	Plassais et al., 2019 [35]
PER00607	Yorkshire Terrier	SAMN08873504	Control	NO	Plassais et al., 2019 [35]
PER00622	Yorkshire Terrier	SAMN08873505	Control	NO	Plassais et al., 2019 [35]
PER00626	Yorkshire Terrier	SAMN08873506	Control	NO	Plassais et al., 2019 [35]
PER00640	Yorkshire Terrier	SAMN08873507	Control	NO	Plassais et al., 2019 [35]
PER00642	Yorkshire Terrier	SAMN08873508	Control	NO	Plassais et al., 2019 [35]
PER00646	Yorkshire Terrier	SAMN08873509	Control	NO	Plassais et al., 2019 [35]
PER00650	Yorkshire Terrier	SAMN08873510	Control	NO	Plassais et al., 2019 [35]
PER00658	Yorkshire Terrier	SAMN08873511	Control	NO	Plassais et al., 2019 [35]
PER00738	Yorkshire Terrier	SAMN08873512	Control	NO	Plassais et al., 2019 [35]
PER00739	Yorkshire Terrier	SAMN08873513	Control	NO	Plassais et al., 2019 [35]
PER00750	Yorkshire Terrier	SAMN08873515	Control	NO	Plassais et al., 2019 [35]
PER00751	Shih Tzu	SAMN08873270	Control	NO	Plassais et al., 2019 [35]
PER00758	Yorkshire Terrier	SAMN08873516	Control	NO	Plassais et al., 2019 [35]
PER00777	Yorkshire Terrier	SAMN08873517	Control	NO	Plassais et al., 2019 [35]
PER00806	Yorkshire Terrier	SAMN08873518	Control	NO	Plassais et al., 2019 [35]
PER00816	Yorkshire Terrier	SAMN08873519	Control	NO	Plassais et al., 2019 [35]
PL116	Poodle unspecified variety	SAMEA4506891	Control	NO	Plassais et al., 2019 [35]
PT49	Village Dog - Portugal	SAMN04851101	Control	NO	Plassais et al., 2019 [35]
Pekingese01	Pekingese	SAMN03801676	Control	NO	Plassais et al., 2019 [35]
PembrokeWelshCorgi01	Pembroke Welsh Corgi	SAMN03145702	Control	NO	Plassais et al., 2019 [35]
PembrokeWelshCorgi02	Pembroke Welsh Corgi	SAMN03145703	Control	NO	Plassais et al., 2019 [35]
PembrokeWelshCorgi03	Pembroke Welsh Corgi	SAMN03145704	Control	NO	Plassais et al., 2019 [35]
PeruvianHairless01	Peruvian Inca Orchid	SAMN03168386	Control	NO	Plassais et al., 2019 [35]
PetitBassetGriffonVendeen01	Petit Basset Griffon Vendeen	SAMEA3723573	Control	NO	Plassais et al., 2019 [35]
Pomeranian01	Pomeranian	SAMEA4506892	Control	NO	Plassais et al., 2019 [35]
PortuguesePodengo01	Portuguese Podengo	SAMN03580388	Control	NO	Plassais et al., 2019 [35]
PortugueseWaterDog01	Portuguese Water Dog	SAMN08873219	Control	NO	Plassais et al., 2019 [35]
PortugueseWaterDog02	Portuguese Water Dog	SAMN08873220	Control	NO	Plassais et al., 2019 [35]
PortugueseWaterDog03	Portuguese Water Dog	SAMN08873221	Control	NO	Plassais et al., 2019 [35]
PortugueseWaterDog04	Portuguese Water Dog	SAMN08873222	Control	NO	Plassais et al., 2019 [35]
PortugueseWaterDog05	Portuguese Water Dog	SAMN08873223	Control	NO	Plassais et al., 2019 [35]
PortugueseWaterDog06	Portuguese Water Dog	SAMN08873224	Control	NO	Plassais et al., 2019 [35]
PortugueseWaterDog07	Portuguese Water Dog	SAMN08873225	Control	NO	Plassais et al., 2019 [35]
PortugueseWaterDog08	Portuguese Water Dog	SAMN08873226	Control	NO	Plassais et al., 2019 [35]
PortugueseWaterDog09	Portuguese Water Dog	SAMN08873227	Control	NO	Plassais et al., 2019 [35]
PortugueseWaterDog10	Portuguese Water Dog	SAMN08873228	Control	NO	Plassais et al., 2019 [35]
PortugueseWaterDog11	Portuguese Water Dog	SAMN08873229	Control	NO	Plassais et al., 2019 [35]
Pug03	Pug	SAMN03801680	Control	NO	Plassais et al., 2019 [35]
Pug05	Pug	SAMN03801682	Control	NO	Plassais et al., 2019 [35]
QingchuanDog01	Qingchuan Dog	SAMN02485577	Control	NO	Plassais et al., 2019 [35]
RR098	Rhodesian Ridgeback	SAMEA104091554	Control	NO	Plassais et al., 2019 [35]
RhodesianRidgeback01	Rhodesian Ridgeback	SAMN03801683	Control	NO	Plassais et al., 2019 [35]
RhodesianRidgeback02	Rhodesian Ridgeback	SAMEA4504822	Control	NO	Plassais et al., 2019 [35]
RhodesianRidgeback03	Rhodesian Ridgeback	SAMEA4505495	Control	NO	Plassais et al., 2019 [35]
RhodesianRidgeback04	Rhodesian Ridgeback	SAMN06161404	Control	NO	Plassais et al., 2019 [35]
Rottweiler01	Rottweiler	SAMN03801684	Control	NO	Plassais et al., 2019 [35]
Rottweiler02	Rottweiler	SAMEA3121337	Control	NO	Plassais et al., 2019 [35]
Rottweiler03	Rottweiler	SAMN03323674	Control	NO	Plassais et al., 2019 [35]
Rottweiler04	Rottweiler	SAMN08873251	Control	NO	Plassais et al., 2019 [35]
SS004	Shetland Sheepdog	SAMEA104091573	Control	NO	Plassais et al., 2019 [35]
SY046	Siberian Husky	SAMEA104091559	Control	NO	Plassais et al., 2019 [35]
SaintBernard01	Saint Bernard	SAMN03801685	Control	NO	Plassais et al., 2019 [35]
SaintBernard02	Saint Bernard	SAMN03580386	Control	NO	Plassais et al., 2019 [35]
Saluki01	Saluki	SAMN03801686	Control	NO	Plassais et al., 2019 [35]
Saluki02	Saluki	SAMN03801687	Control	NO	Plassais et al., 2019 [35]
Saluki03	Saluki	SAMEA4504825	Control	NO	Plassais et al., 2019 [35]
Samoyed01	Samoyed	SAMN08873258	Control	NO	Plassais et al., 2019 [35]
Samoyed02	Samoyed	SAMN03168388	Control	NO	Plassais et al., 2019 [35]
ScottishDeerhound01	Scottish Deerhound	SAMN03580401	Control	NO	Plassais et al., 2019 [35]
ScottishTerrier01	Scottish Terrier	SAMN03801688	Control	NO	Plassais et al., 2019 [35]
ScottishTerrier02	Scottish Terrier	SAMN08873262	Control	NO	Plassais et al., 2019 [35]
ScottishTerrier03	Scottish Terrier	SAMN03580394	Control	NO	Plassais et al., 2019 [35]
ScottishTerrier04	Scottish Terrier	SAMN08873264	Control	NO	Plassais et al., 2019 [35]
ShetlandSheepdog01	Shetland Sheepdog	SAMN08873266	Control	NO	Plassais et al., 2019 [35]
ShetlandSheepdog02	Shetland Sheepdog	SAMN03580413	Control	NO	Plassais et al., 2019 [35]
ShibaInu01	Shiba Inu	SAMN04196861	Control	NO	Plassais et al., 2019 [35]
SiberianHusky02	Siberian Husky	SAMEA3539249	Control	NO	Plassais et al., 2019 [35]
SiberianHusky04	Siberian Husky	SAMN03168389	Control	NO	Plassais et al., 2019 [35]
Sloughi01	Sloughi	SAMEA3928143	Control	NO	Plassais et al., 2019 [35]
Sloughi02	Sloughi	SAMEA4506885	Control	NO	Plassais et al., 2019 [35]
Sloughi03	Sloughi	SAMEA4506888	Control	NO	Plassais et al., 2019 [35]
Sloughi04	Sloughi	SAMN03168392	Control	NO	Plassais et al., 2019 [35]
SoftCoatedWheatenTerrier01	Soft Coated Wheaten Terrier	SAMN03323670	Control	NO	Plassais et al., 2019 [35]
SoftCoatedWheatenTerrier02	Soft Coated Wheaten Terrier	SAMN03323671	Control	NO	Plassais et al., 2019 [35]
SoftCoatedWheatenTerrier03	Soft Coated Wheaten Terrier	SAMN03580410	Control	NO	Plassais et al., 2019 [35]
SoftCoatedWheatenTerrier04	Soft Coated Wheaten Terrier	SAMN03580411	Control	NO	Plassais et al., 2019 [35]
SpanishGalgo01	Spanish Galgo	SAMN03168380	Control	NO	Plassais et al., 2019 [35]
SpanishWaterDog01	Spanish Water Dog	SAMEA3164479	Control	NO	Plassais et al., 2019 [35]
StandardPoodle01	Standard Poodle	SAMN03801691	Control	NO	Plassais et al., 2019 [35]
StandardPoodle02	Standard Poodle	SAMN03580380	Control	NO	Plassais et al., 2019 [35]
StandardPoodle03	Standard Poodle	SAMN03580408	Control	NO	Plassais et al., 2019 [35]
StandardSchnauzer01	Standard Schnauzer	SAMN03323676	Control	NO	Plassais et al., 2019 [35]
SwedishLapphund01	Swedish Lapphund	SAMN03168387	Control	NO	Plassais et al., 2019 [35]
TA001	Airedale Terrier	SAMEA4506896	Control	NO	Plassais et al., 2019 [35]
TibetanMastiff01	Tibetan Mastiff	SAMN01974493	Control	NO	Plassais et al., 2019 [35]
TibetanMastiff02	Tibetan Mastiff - China	SAMN02570458	Control	NO	Plassais et al., 2019 [35]
TibetanMastiff03	Tibetan Mastiff - China	SAMN02585152	Control	NO	Plassais et al., 2019 [35]
TibetanMastiff04	Tibetan Mastiff - China	SAMN02585153	Control	NO	Plassais et al., 2019 [35]
TibetanMastiff05	Tibetan Mastiff - China	SAMN02585154	Control	NO	Plassais et al., 2019 [35]
TibetanMastiff06	Tibetan Mastiff - China	SAMN02585155	Control	NO	Plassais et al., 2019 [35]
TibetanMastiff07	Tibetan Mastiff - China	SAMN02585156	Control	NO	Plassais et al., 2019 [35]
TibetanMastiff08	Tibetan Mastiff - China	SAMN02585157	Control	NO	Plassais et al., 2019 [35]
TibetanMastiff09	Tibetan Mastiff - China	SAMN02585158	Control	NO	Plassais et al., 2019 [35]
TibetanMastiff10	Tibetan Mastiff - China	SAMN02585159	Control	NO	Plassais et al., 2019 [35]
TibetanMastiff11	Tibetan Mastiff - China	SAMN02585160	Control	NO	Plassais et al., 2019 [35]
TibetanTerrier01	Tibetan Terrier	SAMN03580403	Control	NO	Plassais et al., 2019 [35]
TibetanTerrier02	Tibetan Terrier	SAMN03580406	Control	NO	Plassais et al., 2019 [35]
ToyPoodle01	Toy Poodle	SAMN03801692	Control	NO	Plassais et al., 2019 [35]
UnknownBreed02	UNKNOWN - Marked Border Collie but clusters outside Toy Spaniel clade	SAMN08873318	Control	NO	Plassais et al., 2019 [35]
UnknownBreed03	UNKNOWN - Marked Portuguese Pointer and clusters with Dogue De Bordeaux	SAMN08873319	Control	NO	Plassais et al., 2019 [35]
UnknownBreed04	UNKNOWN - Marked Bassett Hound but clusters with Xiasi/Chongqing dogs outside of the Chow Chow clade	SAMN02485573	Control	NO	Plassais et al., 2019 [35]
UnknownBreed05	UNKNOWN - Marked Australian Terrier and clusters with Clumber Spaniels - Possible Mixed Breed	SAMN08873321	Control	NO	Plassais et al., 2019 [35]
UnknownBreed07	UNKNOWN - Marked Dogue De Bordeaux but doesn't cluster completely, possible mixed breed	SAMN08873322	Control	NO	Plassais et al., 2019 [35]
UnknownBreed09	UNKNOWN - Marked American Staffordshire Terrier and clusters with Staffordshire Bull Terriers - Possible Mixed Breed	SAMEA4504831	Control	NO	Plassais et al., 2019 [35]
UnknownBreed10	UNKNOWN - Marked Cavalier King Charles Spaniel but clusters outside Toy Spaniel clade	SAMN08873323	Control	NO	Plassais et al., 2019 [35]
UnknownBreed11	UNKNOWN - Marked Australian Shepherd but clusters with Australian Cattle Dog	SAMN04196851	Control	NO	Plassais et al., 2019 [35]
UnknownBreed12	UNKNOWN - Marked Unknown clusters near Great Pyrenees	SAMN04195504	Control	NO	Plassais et al., 2019 [35]
UnknownBreed13	UNKNOWN - Marked Unknown clusters near German Shepherd Dog	SAMN04195507	Control	NO	Plassais et al., 2019 [35]
VillDog_Africa01	Village Dog - Sub-Saharan Africa	SAMN04851104	Control	NO	Plassais et al., 2019 [35]
VillDog_Australia01	Village Dog - Aboriginal Camp Dog	SAMEA1521940	Control	NO	Plassais et al., 2019 [35]
VillDog_Borneo01	Village Dog - Borneo	SAMN02485592	Control	NO	Plassais et al., 2019 [35]
VillDog_Borneo03	Village Dog - Borneo	SAMN02485594	Control	NO	Plassais et al., 2019 [35]
VillDog_China01	Village Dog - China	SAMN01974490	Control	NO	Plassais et al., 2019 [35]
VillDog_China02	Village Dog - China	SAMN01974491	Control	NO	Plassais et al., 2019 [35]
VillDog_China03	Village Dog - China	SAMN01974492	Control	NO	Plassais et al., 2019 [35]
VillDog_China04	Village Dog - China	SAMN02485568	Control	NO	Plassais et al., 2019 [35]
VillDog_China05	Village Dog - China	SAMN02485569	Control	NO	Plassais et al., 2019 [35]
VillDog_China06	Village Dog - China	SAMN02485570	Control	NO	Plassais et al., 2019 [35]
VillDog_China07	Village Dog - China	SAMN02485571	Control	NO	Plassais et al., 2019 [35]
VillDog_China08	Village Dog - China	SAMN02485576	Control	NO	Plassais et al., 2019 [35]
VillDog_China09	Village Dog - China	SAMN02485581	Control	NO	Plassais et al., 2019 [35]
VillDog_China10	Kunming Dog	SAMN02585191	Control	NO	Plassais et al., 2019 [35]
VillDog_China11	Kunming Dog	SAMN02585192	Control	NO	Plassais et al., 2019 [35]
VillDog_China12	Kunming Dog	SAMN02585193	Control	NO	Plassais et al., 2019 [35]
VillDog_China13	Kunming Dog	SAMN02585194	Control	NO	Plassais et al., 2019 [35]
VillDog_China14	Kunming Dog	SAMN02585195	Control	NO	Plassais et al., 2019 [35]
VillDog_China15	Kunming Dog	SAMN02585196	Control	NO	Plassais et al., 2019 [35]
VillDog_China16	Kunming Dog	SAMN02585197	Control	NO	Plassais et al., 2019 [35]
VillDog_China17	UNKNOWN - Entered into SRA as Kunming Dog but clusters with Belgian Malinois	SAMN02585198	Control	NO	Plassais et al., 2019 [35]
VillDog_China18	UNKNOWN - Entered into SRA as Kunming Dog but clusters with Belgian Malinois	SAMN02585199	Control	NO	Plassais et al., 2019 [35]
VillDog_China19	UNKNOWN - Entered into SRA as Kunming Dog but clusters with Belgian Malinois	SAMN02585200	Control	NO	Plassais et al., 2019 [35]
VillDog_China20	Village Dog - China	SAMN02585181	Control	NO	Plassais et al., 2019 [35]
VillDog_China21	Village Dog - China	SAMN02585182	Control	NO	Plassais et al., 2019 [35]
VillDog_China22	Village Dog - China	SAMN02585183	Control	NO	Plassais et al., 2019 [35]
VillDog_China23	Village Dog - China	SAMN02585184	Control	NO	Plassais et al., 2019 [35]
VillDog_China24	Village Dog - China	SAMN02585185	Control	NO	Plassais et al., 2019 [35]
VillDog_China25	Village Dog - China	SAMN02585186	Control	NO	Plassais et al., 2019 [35]
VillDog_China26	Village Dog - China	SAMN02585187	Control	NO	Plassais et al., 2019 [35]
VillDog_China27	Village Dog - China	SAMN02585188	Control	NO	Plassais et al., 2019 [35]
VillDog_China28	Village Dog - China	SAMN02585189	Control	NO	Plassais et al., 2019 [35]
VillDog_China29	Village Dog - China	SAMN02585190	Control	NO	Plassais et al., 2019 [35]
VillDog_China30	Village Dog - China	SAMN02585171	Control	NO	Plassais et al., 2019 [35]
VillDog_China31	Village Dog - China	SAMN02585172	Control	NO	Plassais et al., 2019 [35]
VillDog_China32	Village Dog - China	SAMN02585173	Control	NO	Plassais et al., 2019 [35]
VillDog_China33	Village Dog - China	SAMN02585174	Control	NO	Plassais et al., 2019 [35]
VillDog_China34	Village Dog - China	SAMN02585175	Control	NO	Plassais et al., 2019 [35]
VillDog_China35	Village Dog - China	SAMN02585176	Control	NO	Plassais et al., 2019 [35]
VillDog_China36	Village Dog - China	SAMN02585177	Control	NO	Plassais et al., 2019 [35]
VillDog_China37	Village Dog - China	SAMN02585178	Control	NO	Plassais et al., 2019 [35]
VillDog_China38	Village Dog - China	SAMN02585179	Control	NO	Plassais et al., 2019 [35]
VillDog_China39	Village Dog - China	SAMN02585180	Control	NO	Plassais et al., 2019 [35]
VillDog_China40	Village Dog - China	SAMN02585161	Control	NO	Plassais et al., 2019 [35]
VillDog_China41	Village Dog - China	SAMN02585162	Control	NO	Plassais et al., 2019 [35]
VillDog_China42	Village Dog - China	SAMN02585163	Control	NO	Plassais et al., 2019 [35]
VillDog_China43	Village Dog - China	SAMN02585164	Control	NO	Plassais et al., 2019 [35]
VillDog_China44	Village Dog - China	SAMN02585165	Control	NO	Plassais et al., 2019 [35]
VillDog_China45	Village Dog - China	SAMN02585166	Control	NO	Plassais et al., 2019 [35]
VillDog_China46	Village Dog - China	SAMN02585167	Control	NO	Plassais et al., 2019 [35]
VillDog_China47	Village Dog - China	SAMN02585168	Control	NO	Plassais et al., 2019 [35]
VillDog_China48	Village Dog - China	SAMN02585169	Control	NO	Plassais et al., 2019 [35]
VillDog_China49	Village Dog - China	SAMN02585170	Control	NO	Plassais et al., 2019 [35]
VillDog_China50	Village Dog - China	SAMN04851103	Control	NO	Plassais et al., 2019 [35]
VillDog_China51	Village Dog - China	SAMN02485575	Control	NO	Plassais et al., 2019 [35]
VillDog_China52	Village Dog - China	SAMN02485572	Control	NO	Plassais et al., 2019 [35]
VillDog_Egypt01	Village Dog - Egypt	SAMN02485582	Control	NO	Plassais et al., 2019 [35]
VillDog_Egypt02	Village Dog - Egypt	SAMN02485583	Control	NO	Plassais et al., 2019 [35]
VillDog_India01	Village Dog - India	SAMN02485586	Control	NO	Plassais et al., 2019 [35]
VillDog_India02	Village Dog - India	SAMN02485587	Control	NO	Plassais et al., 2019 [35]
VillDog_India03	Village Dog - India	SAMN02485588	Control	NO	Plassais et al., 2019 [35]
VillDog_India04	Village Dog - India	SAMN02485590	Control	NO	Plassais et al., 2019 [35]
VillDog_India05	Village Dog - India	SAMN02485591	Control	NO	Plassais et al., 2019 [35]
VillDog_Lebanon01	Village Dog - Lebanon	SAMN02485595	Control	NO	Plassais et al., 2019 [35]
VillDog_Lebanon02	Village Dog - Lebanon	SAMN02485596	Control	NO	Plassais et al., 2019 [35]
VillDog_Lebanon03	Village Dog - Lebanon	SAMN02485597	Control	NO	Plassais et al., 2019 [35]
VillDog_Namibia01	Village Dog - Namibia	SAMN02485598	Control	NO	Plassais et al., 2019 [35]
VillDog_Namibia02	Village Dog - Namibia	SAMN02485599	Control	NO	Plassais et al., 2019 [35]
VillDog_Namibia03	Village Dog - Namibia	SAMN02485600	Control	NO	Plassais et al., 2019 [35]
VillDog_PapuaNG01	Village Dog - Papua New Guinea	SAMN02485601	Control	NO	Plassais et al., 2019 [35]
VillDog_PapuaNG02	Village Dog - Papua New Guinea	SAMN02485602	Control	NO	Plassais et al., 2019 [35]
VillDog_PapuaNG03	Village Dog - Papua New Guinea	SAMN02485603	Control	NO	Plassais et al., 2019 [35]
VillDog_Portugal01	Village Dog - Portugal	SAMN02485604	Control	NO	Plassais et al., 2019 [35]
VillDog_Portugal02	Village Dog - Portugal	SAMN02485605	Control	NO	Plassais et al., 2019 [35]
VillDog_Qatar01	Village Dog - Qatar	SAMN02485606	Control	NO	Plassais et al., 2019 [35]
VillDog_Qatar02	Village Dog - Qatar	SAMN02485607	Control	NO	Plassais et al., 2019 [35]
VillDog_Taiwan01	Village Dog - Taiwan	SAMN02485608	Control	NO	Plassais et al., 2019 [35]
VillDog_Vietnam01	Village Dog - Vietnam	SAMN02485609	Control	NO	Plassais et al., 2019 [35]
VillDog_Vietnam02	Village Dog - Vietnam	SAMN02485610	Control	NO	Plassais et al., 2019 [35]
VillDog_Vietnam03	Village Dog - Vietnam	SAMN02485611	Control	NO	Plassais et al., 2019 [35]
VillDog_Vietnam04	Village Dog - Vietnam	SAMN02485612	Control	NO	Plassais et al., 2019 [35]
VillDog_Vietnam05	Village Dog - Vietnam	SAMN02485613	Control	NO	Plassais et al., 2019 [35]
VillDog_Vietnam06	Village Dog - Vietnam	SAMN02485614	Control	NO	Plassais et al., 2019 [35]
Vizsla01	Vizsla	SAMEA3724570	Control	NO	Plassais et al., 2019 [35]
WE006	Weimaraner	SAMEA4506902	Control	NO	Plassais et al., 2019 [35]
WGS-76N	UNKNOWN - Marked Unknown breed but clusters with American Staffordshire Terrier	SAMN02144217	Control	NO	Plassais et al., 2019 [35]
WS42321902_S16	Rottweiler	SAMN08873252	Control	NO	Plassais et al., 2019 [35]
WW174	West Highland White Terrier	SAMEA4506901	Control	NO	Plassais et al., 2019 [35]
WW362	West Highland White Terrier	SAMEA4509489	Control	NO	Plassais et al., 2019 [35]
WW558	West Highland White Terrier	SAMEA104091561	Control	NO	Plassais et al., 2019 [35]
WestHighlandWhiteTerr01	West Highland White Terrier	SAMN03801693	Control	NO	Plassais et al., 2019 [35]
WestHighlandWhiteTerr02	West Highland White Terrier	SAMN08873423	Control	NO	Plassais et al., 2019 [35]
WestHighlandWhiteTerr03	West Highland White Terrier	SAMN03580395	Control	NO	Plassais et al., 2019 [35]
WestHighlandWhiteTerr04	West Highland White Terrier	SAMN03580396	Control	NO	Plassais et al., 2019 [35]
WestHighlandWhiteTerr05	West Highland White Terrier	SAMN03580397	Control	NO	Plassais et al., 2019 [35]
WestHighlandWhiteTerr06	West Highland White Terrier	SAMN03580398	Control	NO	Plassais et al., 2019 [35]
WestHighlandWhiteTerr08	West Highland White Terrier	SAMN08873428	Control	NO	Plassais et al., 2019 [35]
WestHighlandWhiteTerr09	West Highland White Terrier	SAMN08873429	Control	NO	Plassais et al., 2019 [35]
Whippet01	Whippet	SAMEA4506886	Control	NO	Plassais et al., 2019 [35]
XiasiDog01	Xiasi Dog	SAMN02485580	Control	NO	Plassais et al., 2019 [35]
Xoloitzcuintli01	Xoloitzcuintli	SAMN02485566	Control	NO	Plassais et al., 2019 [35]
YorkshireTerrier01	Yorkshire Terrier	SAMEA3928145	Control	NO	Plassais et al., 2019 [35]
YorkshireTerrier02	Yorkshire Terrier	SAMN04195509	Control	NO	Plassais et al., 2019 [35]
