# Supplementary material for: Genome Wide Association Study with Imputed Whole Genome Sequence Data Identifies a 431 kb Risk Haplotype on CFA18 for Congenital Laryngeal Paralysis in Alaskan Sled Dogs
Source: Genes (Basel). 2022 Oct 6;13(10):1808. doi: 10.3390/genes13101808 (PMC9602090; doi:10.3390/genes13101808)
Supplement: Supplementary file 1 [file genes-13-01808-s001.zip › Table S2.txt]

Table S2: Eye color and disease status of samples used for genotyping used in this study
ID	Eye Color	Disease Status
1672	Brown	Control
1686	Brown	Control
1687	Brown	Control
3407	Brown	Control
3323	Brown	Control
1588	Marbled	Control
1594	Marbled	Control
1596	Marbled	Control
1599	Marbled	Control
1604	Blue	Control
1663	Blue	Control
1664	Blue	Control
1670	Blue	Control
1680	Blue	Control
1682	Blue	Control
1796	Blue	Control
1797	Blue	Control
5050	Blue	Control
4958	Blue	Control
4957	Blue	Control
4967	Blue	Control
4949	Blue	Control
4953	Blue	Control
3406	Blue	Control
4961	Blue	Control
3409	Blue	Control
3411	Blue	Control
3400	Blue	Control
3403	Blue	Control
5110	Blue	Control
1636	Blue	Case
1637	Blue	Case
1640	Blue	Case
1656	Blue	Case
1667	Blue	Case
1668	Blue	Case
1675	Blue	Case
1676	Blue	Case
1677	Blue	Case
1678	Blue	Case
1679	Blue	Case
1683	Blue	Case
1689	Blue	Case
1690	Blue	Case
1794	Blue	Case
1795	Blue	Case
1590	Marbled	Case
1638	Brown	Case
1639	Brown	Case
1658	Brown	Case
