# Supplementary material for: Genome Wide Association Study with Imputed Whole Genome Sequence Data Identifies a 431 kb Risk Haplotype on CFA18 for Congenital Laryngeal Paralysis in Alaskan Sled Dogs
Source: Genes (Basel). 2022 Oct 6;13(10):1808. doi: 10.3390/genes13101808 (PMC9602090; doi:10.3390/genes13101808)
Supplement: Supplementary file 1 [file genes-13-01808-s001.zip › Table S3.txt]

Table S3: Summary statistics from the GWAS for CLP in ASD genotyped with Canine SNP Chip
SNP	Chr	bp	A1	A2	MAF	SNP Effect	SE	P	Significance
BICF2P253221	18	44849004	A	C	0.421053	-0.311331	0.103557	0.000000454	Sig
BICF2G630690570	18	44849276	T	G	0.328947	-0.385362	0.119484	0.00000068	Sig
BICF2P60232	37	15897565	A	G	0.315789	-0.390029	0.120728	0.00000193	Not Sig
BICF2S23442399	24	14399924	T	G	0.407895	0.429838	0.114642	0.00000598	Not Sig
BICF2G630691980	18	44426508	G	A	0.328947	-0.358613	0.125095	0.00000754	Not Sig
BICF2P357539	1	103075656	T	C	0.263158	-0.342505	0.116764	0.00000866	Not Sig
BICF2P762153	18	36906487	A	G	0.355263	-0.426424	0.115295	0.00000981	Not Sig
BICF2G63081363	33	17090604	G	A	0.355263	-0.381874	0.10977	0.00000981	Not Sig
TIGRP2P4636_rs9165083	1	56330869	A	G	0.184211	-0.419205	0.139768	0.0000126	Not Sig
TIGRP2P4647_rs8633377	1	56338261	G	T	0.184211	-0.419205	0.139768	0.0000126	Not Sig
BICF2P915068	1	56355637	T	C	0.184211	-0.419205	0.139768	0.0000126	Not Sig
BICF2P915069	1	56355777	A	G	0.289474	-0.345932	0.115255	0.0000139	Not Sig
BICF2G630694713	18	40166975	A	G	0.289474	-0.393766	0.137785	0.0000139	Not Sig
BICF2G630697745	18	36849207	A	G	0.434211	-0.353268	0.108804	0.0000141	Not Sig
BICF2P691923	18	36870041	A	C	0.394737	0.299389	0.109307	0.000015	Not Sig
BICF2P788763	18	43285844	T	C	0.315789	-0.318793	0.105175	0.0000199	Not Sig
BICF2S2367955	18	44506279	A	G	0.315789	-0.300516	0.0982268	0.0000199	Not Sig
BICF2P278352	23	41431481	A	G	0.315789	-0.281157	0.113849	0.0000199	Not Sig
BICF2P1067362	1	98682521	G	A	0.421053	0.311097	0.111086	0.0000203	Not Sig
BICF2P956520	31	14645415	G	A	0.447368	0.290009	0.109092	0.0000259	Not Sig
BICF2S24116259	1	56340076	A	G	0.210526	-0.399695	0.138943	0.0000289	Not Sig
BICF2P1168122	18	31326829	C	T	0.171053	-0.458182	0.157267	0.0000299	Not Sig
BICF2G630296151	11	18343798	T	C	0.368421	-0.330395	0.117501	0.0000317	Not Sig
BICF2S2301705	24	3089185	T	C	0.368421	-0.336647	0.108921	0.0000317	Not Sig
BICF2S2303745	26	14285322	T	C	0.368421	-0.287444	0.105776	0.0000317	Not Sig
BICF2P995661	34	40855031	T	C	0.368421	-0.322136	0.109899	0.0000317	Not Sig
TIGRP2P83398_rs8748884	6	42346336	A	G	0.5	0.309825	0.104631	0.0000355	Not Sig
BICF2S22942598	32	7105969	G	A	0.381579	0.287702	0.0993526	0.000036	Not Sig
BICF2S237368	10	57091773	G	A	0.394737	-0.28948	0.112818	0.0000361	Not Sig
BICF2S23763025	36	18359452	C	T	0.394737	-0.368506	0.119041	0.0000361	Not Sig
BICF2S2353109	38	11743874	A	G	0.394737	-0.293097	0.104502	0.0000361	Not Sig
BICF2P318597	7	54706154	G	C	0.473684	-0.301182	0.106821	0.0000384	Not Sig
BICF2P123542	34	34967599	A	G	0.473684	-0.286889	0.110699	0.0000384	Not Sig
TIGRP2P256128_rs8617369	18	47532213	A	C	0.421053	-0.369303	0.106893	0.0000388	Not Sig
TIGRP2P412693_rs8697614	36	17061539	T	G	0.421053	-0.349657	0.106809	0.0000388	Not Sig
BICF2P887202	12	62824483	G	T	0.447368	-0.312881	0.10746	0.0000396	Not Sig
BICF2S2374775	3	62407704	G	A	0.276316	0.355467	0.112289	0.0000445	Not Sig
BICF2P214595	1	56348596	A	C	0.302632	-0.323437	0.116376	0.0000505	Not Sig
BICF2S23515277	17	56007278	C	G	0.302632	-0.443106	0.125791	0.0000505	Not Sig
BICF2G630696253	18	38207700	T	C	0.236842	-0.326673	0.12746	0.0000538	Not Sig
BICF2P1056403	18	43176373	T	C	0.236842	-0.295631	0.110559	0.0000538	Not Sig
BICF2P1089198	2	41076151	A	G	0.434211	0.420996	0.122154	0.0000632	Not Sig
BICF2P1088502	11	18288511	A	G	0.434211	0.364352	0.122663	0.0000632	Not Sig
BICF2G630296074	11	18300189	C	T	0.434211	0.364352	0.122663	0.0000632	Not Sig
BICF2S2332567	18	45123138	G	A	0.328947	-0.439335	0.13117	0.0000664	Not Sig
BICF2P1008542	1	10756573	C	T	0.197368	-0.30217	0.119213	0.000069	Not Sig
TIGRP2P26474_rs8814153	2	57609590	A	G	0.157895	-0.357675	0.146006	0.0000692	Not Sig
BICF2G630176029	4	82021263	T	C	0.355263	-0.298699	0.123461	0.0000811	Not Sig
BICF2P813108	21	38180517	A	G	0.263158	-0.369811	0.124268	0.0000862	Not Sig
BICF2P924593	21	39053690	C	A	0.263158	-0.275439	0.137876	0.0000862	Not Sig
BICF2P936460	33	17308681	C	A	0.263158	-0.271738	0.122964	0.0000862	Not Sig
BICF2P752394	6	42359134	G	T	0.486842	0.304818	0.107692	0.0000889	Not Sig
BICF2G630368304	23	45572035	G	A	0.486842	0.26277	0.109056	0.0000889	Not Sig
BICF2P1047236	11	18716127	A	G	0.263158	0.497031	0.145525	0.0000966	Not Sig
BICF2P350765	4	69828850	G	T	0.486842	-0.257897	0.107153	0.0000983	Not Sig
BICF2P1364861	18	31376514	C	T	0.486842	-0.288297	0.112947	0.0000983	Not Sig
BICF2S23425523	36	17911710	G	A	0.486842	-0.35039	0.111055	0.0000983	Not Sig
BICF2S23652794	14	44053335	A	G	0.407895	-0.358291	0.104159	0.0001013	Not Sig
BICF2P1341497	14	44515994	T	C	0.407895	-0.321853	0.111962	0.0001013	Not Sig
BICF2P559601	26	33309104	C	A	0.460526	-0.263879	0.096165	0.0001039	Not Sig
BICF2P210518	38	11757686	T	C	0.460526	-0.242931	0.10224	0.0001039	Not Sig
BICF2G630506901	24	14669866	G	A	0.434211	-0.442676	0.131001	0.000105	Not Sig
BICF2G630646291	21	27286938	T	C	0.394737	0.193935	0.109637	0.0001139	Not Sig
BICF2G630399983	30	31781981	C	T	0.394737	0.334879	0.115178	0.0001139	Not Sig
BICF2S2359249	33	17475167	C	T	0.289474	-0.425886	0.135889	0.0001234	Not Sig
BICF2G630761832	36	17151680	A	G	0.289474	-0.257	0.114503	0.0001234	Not Sig
BICF2P427380	2	38808831	T	A	0.223684	-0.249416	0.128698	0.0001281	Not Sig
BICF2S23320671	22	60733623	A	G	0.223684	-0.208039	0.123367	0.0001281	Not Sig
BICF2G63081110	33	17340075	T	G	0.223684	-0.363292	0.1348	0.0001281	Not Sig
BICF2S22929886	1	88443527	C	T	0.421053	0.320798	0.108506	0.0001471	Not Sig
BICF2P899049	7	64589184	G	A	0.421053	0.291462	0.110212	0.0001471	Not Sig
TIGRP2P101890_rs8930860	7	68005669	G	A	0.421053	0.377709	0.110375	0.0001471	Not Sig
TIGRP2P240743_rs8905404	18	17453623	A	G	0.184211	-0.288019	0.132887	0.0001606	Not Sig
TIGRP2P312340_rs8979589	24	17696892	C	T	0.315789	-0.299226	0.118101	0.0001621	Not Sig
BICF2G630504897	24	17710360	A	G	0.315789	-0.299226	0.118101	0.0001621	Not Sig
BICF2G630504896	24	17710847	T	C	0.315789	-0.299226	0.118101	0.0001621	Not Sig
BICF2G630504883	24	17717874	C	T	0.315789	-0.299226	0.118101	0.0001621	Not Sig
BICF2S23155079	24	17727151	T	G	0.315789	-0.299226	0.118101	0.0001621	Not Sig
BICF2G630504853	24	17738596	G	A	0.315789	-0.299226	0.118101	0.0001621	Not Sig
BICF2G630504820	24	17763276	A	G	0.315789	-0.299226	0.118101	0.0001621	Not Sig
BICF2G630504807	24	17774448	T	C	0.315789	-0.299226	0.118101	0.0001621	Not Sig
BICF2G630504789	24	17785541	A	C	0.315789	-0.299226	0.118101	0.0001621	Not Sig
BICF2G630504782	24	17795228	T	C	0.315789	-0.299226	0.118101	0.0001621	Not Sig
BICF2G630504764	24	17816717	A	G	0.315789	-0.299226	0.118101	0.0001621	Not Sig
BICF2P793772	24	17853587	G	T	0.315789	-0.299226	0.118101	0.0001621	Not Sig
BICF2P269990	33	17432433	G	A	0.315789	-0.194928	0.124059	0.0001621	Not Sig
BICF2P373838	23	42775784	A	G	0.289474	0.361539	0.120012	0.0001705	Not Sig
TIGRP2P420811_rs8752367	37	22634566	A	G	0.289474	0.477649	0.145505	0.0001705	Not Sig
BICF2S2377032	2	37654266	T	C	0.447368	0.233188	0.10293	0.0001805	Not Sig
BICF2S23448645	2	67132354	T	G	0.447368	0.324909	0.114895	0.0001805	Not Sig
BICF2G630178693	4	84286634	G	A	0.447368	0.234983	0.102341	0.0001805	Not Sig
BICF2G630595339	32	16787000	T	C	0.447368	0.395946	0.126181	0.0001805	Not Sig
BICF2P819494	8	16557453	C	T	0.355263	0.31544	0.123515	0.0001847	Not Sig
BICF2P936234	36	2819157	G	A	0.355263	0.33477	0.113075	0.0001847	Not Sig
BICF2S23237038	38	4885582	G	T	0.355263	0.249695	0.111836	0.0001847	Not Sig
BICF2S23645447	1	56362270	T	C	0.342105	-0.261205	0.109964	0.0001984	Not Sig
BICF2S23432511	23	40254532	T	C	0.342105	-0.28032	0.113843	0.0001984	Not Sig
BICF2P242792	24	32637000	T	G	0.342105	-0.236321	0.121185	0.0001984	Not Sig
BICF2G630498577	24	32639620	G	A	0.342105	-0.236321	0.121185	0.0001984	Not Sig
BICF2P348864	37	17779558	G	A	0.342105	-0.261032	0.117995	0.0001984	Not Sig
BICF2P366133	3	24706158	C	T	0.25	-0.270974	0.124319	0.0002041	Not Sig
BICF2G630691373	18	44932516	G	A	0.25	-0.329144	0.116966	0.0002041	Not Sig
BICF2G630254227	19	49147862	T	G	0.25	0.306874	0.117292	0.0002041	Not Sig
BICF2G630247885	33	8376473	T	C	0.25	-0.233735	0.122964	0.0002041	Not Sig
BICF2S23639348	37	12693580	T	C	0.25	-0.531866	0.152554	0.0002041	Not Sig
BICF2P1016105	37	20042619	C	T	0.25	0.268136	0.115603	0.0002041	Not Sig
BICF2S22936445	18	46913702	T	C	0.210526	0.394659	0.134257	0.0002095	Not Sig
BICF2G630763592	36	7962436	C	T	0.210526	0.466369	0.138013	0.0002095	Not Sig
BICF2P569224	1	87473014	G	A	0.473684	0.392536	0.126445	0.0002113	Not Sig
BICF2G630491652	10	54605922	C	T	0.473684	0.449602	0.123784	0.0002113	Not Sig
TIGRP2P188305_rs8800737	14	19350803	C	T	0.473684	0.32446	0.108219	0.0002113	Not Sig
BICF2P209484	14	19356766	G	A	0.473684	0.32446	0.108219	0.0002113	Not Sig
BICF2P9849	14	19380133	A	G	0.473684	0.32446	0.108219	0.0002113	Not Sig
BICF2P871522	37	9840311	C	T	0.473684	0.287162	0.11118	0.0002113	Not Sig
BICF2P374540	37	9846729	A	G	0.473684	0.287162	0.11118	0.0002113	Not Sig
BICF2S23344687	37	9857759	G	A	0.473684	0.287162	0.11118	0.0002113	Not Sig
TIGRP2P418295_rs9243732	37	9869300	A	G	0.473684	0.287162	0.11118	0.0002113	Not Sig
BICF2P818881	37	18827262	T	C	0.473684	0.225975	0.104895	0.0002113	Not Sig
BICF2P60219	38	9245194	T	C	0.473684	0.382315	0.125043	0.0002113	Not Sig
TIGRP2P42111_rs9169155	3	37211728	C	G	0.368421	-0.272461	0.0992986	0.000229	Not Sig
BICF2G630441761	15	13712457	A	G	0.368421	-0.312713	0.111952	0.000229	Not Sig
BICF2S23352004	36	4944095	C	T	0.368421	-0.304318	0.104515	0.000229	Not Sig
BICF2G630760566	36	19030557	A	G	0.368421	-0.252304	0.11592	0.000229	Not Sig
BICF2S23518411	38	18507304	T	C	0.368421	-0.3501	0.117364	0.000229	Not Sig
BICF2P1333481	2	35159252	A	G	0.5	0.264582	0.108902	0.0002372	Not Sig
BICF2P323584	7	64580135	A	G	0.5	0.328313	0.118418	0.0002372	Not Sig
BICF2G630138345	27	2396926	T	C	0.5	0.272388	0.112805	0.0002372	Not Sig
BICF2P911164	34	30127631	T	C	0.5	0.321492	0.108227	0.0002372	Not Sig
BICF2P717192	36	5853223	C	T	0.5	-0.306216	0.102712	0.0002372	Not Sig
TIGRP2P267455_rs9196693	19	41555830	A	G	0.394737	-0.288512	0.106537	0.0002512	Not Sig
BICF2P784838	20	17797978	T	A	0.394737	-0.240931	0.110879	0.0002512	Not Sig
BICF2G630362463	23	50950503	A	G	0.394737	-0.247372	0.110969	0.0002512	Not Sig
BICF2S23453262	26	4395628	T	G	0.394737	-0.23644	0.103679	0.0002512	Not Sig
BICF2S23614884	31	33806582	A	G	0.394737	-0.247945	0.0933212	0.0002512	Not Sig
BICF2P819372	3	55738447	G	T	0.381579	0.169594	0.0933156	0.0002533	Not Sig
BICF2P62222	3	55763706	T	C	0.381579	0.169594	0.0933156	0.0002533	Not Sig
BICF2S2369425	14	57119597	G	T	0.381579	0.396961	0.12014	0.0002533	Not Sig
BICF2P99223	36	17523853	C	A	0.473684	-0.302914	0.112002	0.0002556	Not Sig
BICF2G630718648	1	33341871	G	A	0.421053	-0.340958	0.109873	0.0002633	Not Sig
BICF2P806449	1	101624393	C	G	0.421053	-0.316768	0.119327	0.0002633	Not Sig
BICF2P863595	1	103101138	A	G	0.421053	-0.272092	0.114369	0.0002633	Not Sig
BICF2P125920	11	67204177	T	G	0.421053	-0.323358	0.111371	0.0002633	Not Sig
BICF2P498945	14	49502033	G	A	0.421053	-0.276213	0.102152	0.0002633	Not Sig
BICF2S23750902	18	34441098	G	A	0.421053	-0.241503	0.101837	0.0002633	Not Sig
BICF2P1469115	31	22564085	C	T	0.421053	-0.292076	0.0989749	0.0002633	Not Sig
BICF2G630741933	31	34332610	C	T	0.421053	-0.237404	0.101841	0.0002633	Not Sig
BICF2G630126440	37	6752091	G	A	0.421053	-0.233587	0.106398	0.0002633	Not Sig
BICF2P475055	37	6755673	G	A	0.421053	-0.233587	0.106398	0.0002633	Not Sig
TIGRP2P4555_rs8756705	1	56117164	A	G	0.447368	-0.186166	0.106234	0.0002647	Not Sig
BICF2P1245823	2	79293897	T	C	0.447368	-0.242199	0.107133	0.0002647	Not Sig
BICF2G630705602	3	29696758	G	C	0.447368	-0.298155	0.110479	0.0002647	Not Sig
BICF2G630371667	23	35858122	A	C	0.315789	0.355308	0.121027	0.0002708	Not Sig
TIGRP2P32102_rs8934849	2	79335002	A	G	0.276316	-0.229258	0.116269	0.0002909	Not Sig
BICF2S23640060	18	45121839	A	G	0.276316	-0.412266	0.143869	0.0002909	Not Sig
BICF2P1459728	18	51732670	C	T	0.276316	-0.221994	0.108844	0.0002909	Not Sig
BICF2S2339591	21	36122281	A	C	0.276316	-0.330216	0.130525	0.0002909	Not Sig
BICF2P526371	36	9353186	G	A	0.276316	-0.291478	0.120458	0.0002909	Not Sig
BICF2G630699734	18	33862107	T	C	0.210526	-0.299869	0.132315	0.0002965	Not Sig
TIGRP2P387035_rs8630738	33	14028745	C	A	0.210526	-0.350732	0.143379	0.0002965	Not Sig
BICF2S23532960	11	67729345	C	T	0.407895	0.321048	0.117546	0.000328	Not Sig
BICF2G630697678	18	36891879	A	G	0.407895	0.288101	0.124235	0.000328	Not Sig
BICF2S2312214	19	38043779	G	A	0.407895	0.285676	0.0996922	0.000328	Not Sig
BICF2P252839	38	2773187	C	T	0.407895	0.334104	0.107921	0.000328	Not Sig
TIGRP2P154318_rs8963127	11	72710489	T	C	0.157895	0.316533	0.128048	0.000342	Not Sig
BICF2P1348637	32	29717818	T	C	0.157895	0.551524	0.164264	0.000342	Not Sig
BICF2G630453960	34	31808525	G	A	0.157895	0.60305	0.171293	0.000342	Not Sig
BICF2P758860	17	56280509	T	C	0.131579	-0.514729	0.15996	0.0003476	Not Sig
BICF2P665780	18	31319692	T	C	0.131579	-0.552376	0.176811	0.0003476	Not Sig
BICF2G630738266	31	24702723	G	C	0.131579	-0.644485	0.199334	0.0003476	Not Sig
BICF2P1101412	37	17097129	T	G	0.131579	-0.389548	0.160267	0.0003476	Not Sig
BICF2G630340058	3	41662915	C	T	0.276316	0.268083	0.108086	0.0003581	Not Sig
BICF2S23543308	4	77946991	G	T	0.276316	0.460233	0.145106	0.0003581	Not Sig
BICF2G630563283	7	60978490	C	T	0.276316	0.357897	0.129776	0.0003581	Not Sig
BICF2P461273	11	8799005	G	A	0.276316	0.335414	0.119866	0.0003581	Not Sig
BICF2S23325915	17	4211802	G	A	0.276316	0.329091	0.12617	0.0003581	Not Sig
BICF2P213046	24	5039881	G	C	0.276316	0.330491	0.118181	0.0003581	Not Sig
BICF2P1331837	27	2441046	T	C	0.276316	0.34303	0.128675	0.0003581	Not Sig
BICF2P962713	31	13389356	C	T	0.276316	0.215652	0.116809	0.0003581	Not Sig
BICF2P431314	36	3127175	C	T	0.276316	0.331009	0.119411	0.0003581	Not Sig
TIGRP2P6272_rs8519027	1	63083641	C	T	0.171053	-0.299848	0.138256	0.0003649	Not Sig
BICF2P176536	2	52045764	A	G	0.171053	-0.437466	0.170526	0.0003649	Not Sig
BICF2P1441020	7	15077498	A	G	0.171053	-0.451923	0.160703	0.0003649	Not Sig
BICF2P639420	4	52873265	G	A	0.302632	-0.319371	0.115484	0.0003806	Not Sig
BICF2P596603	6	19668824	A	G	0.302632	-0.402527	0.127611	0.0003806	Not Sig
BICF2P205874	6	46262280	C	A	0.302632	-0.321683	0.12131	0.0003806	Not Sig
TIGRP2P95182_rs9171688	7	35667325	G	A	0.302632	-0.266317	0.109459	0.0003806	Not Sig
BICF2P429251	7	35673300	A	C	0.302632	-0.266317	0.109459	0.0003806	Not Sig
BICF2G630599906	32	5764581	T	C	0.302632	-0.247869	0.110222	0.0003806	Not Sig
BICF2G630760616	36	18887745	G	A	0.302632	-0.29877	0.123697	0.0003806	Not Sig
BICF2G630760611	36	18899542	G	A	0.302632	-0.29877	0.123697	0.0003806	Not Sig
TIGRP2P419963_rs8751674	37	19785405	C	T	0.302632	-0.274427	0.115972	0.0003806	Not Sig
BICF2P501450	38	21245500	T	G	0.302632	-0.30251	0.112781	0.0003806	Not Sig
BICF2P855740	1	55819570	A	G	0.342105	0.346909	0.113358	0.0003961	Not Sig
BICF2G63048529	19	27344837	C	T	0.342105	0.471101	0.13454	0.0003961	Not Sig
BICF2P240658	4	9756234	T	C	0.434211	0.178136	0.0940305	0.0004044	Not Sig
TIGRP2P58164_rs8939463	4	9779149	T	C	0.434211	0.178136	0.0940305	0.0004044	Not Sig
TIGRP2P58173_rs8919280	4	9803528	G	A	0.434211	0.178136	0.0940305	0.0004044	Not Sig
BICF2P1037814	11	18685096	G	T	0.434211	0.344598	0.125914	0.0004044	Not Sig
BICF2P848308	12	69920507	A	G	0.434211	0.319595	0.124452	0.0004044	Not Sig
TIGRP2P255581_rs9043563	18	46923214	G	A	0.434211	0.318483	0.109244	0.0004044	Not Sig
BICF2P593408	34	5581010	G	T	0.434211	0.202563	0.0991455	0.0004044	Not Sig
BICF2G630168338	4	71485139	T	C	0.236842	0.333764	0.132522	0.0004209	Not Sig
BICF2G630766635	36	1292110	C	A	0.236842	0.285898	0.120075	0.0004209	Not Sig
BICF2S23121613	8	70681185	T	G	0.197368	0.487895	0.146321	0.0004251	Not Sig
BICF2P596112	12	53378646	G	A	0.197368	0.395352	0.12861	0.0004251	Not Sig
BICF2P536623	19	33633419	C	A	0.197368	0.44222	0.149056	0.0004251	Not Sig
BICF2P692226	36	3578215	A	C	0.197368	0.4617	0.143041	0.0004251	Not Sig
BICF2S23422111	5	84488733	C	T	0.328947	-0.369131	0.121584	0.0004652	Not Sig
BICF2S23145327	7	10811679	A	G	0.328947	-0.265275	0.114702	0.0004652	Not Sig
BICF2P554550	8	72647206	T	C	0.328947	-0.254452	0.115	0.0004652	Not Sig
BICF2G630434729	15	27247903	A	G	0.328947	-0.340691	0.112415	0.0004652	Not Sig
BICF2P912420	18	28224385	C	T	0.328947	-0.310983	0.121925	0.0004652	Not Sig
TIGRP2P304543_rs8936793	23	31447063	T	C	0.328947	-0.327362	0.116026	0.0004652	Not Sig
BICF2P959487	2	32210012	G	A	0.236842	-0.48722	0.149213	0.0004685	Not Sig
BICF2P474647	11	67621380	A	G	0.236842	-0.247656	0.118794	0.0004685	Not Sig
BICF2G630697429	18	37125318	A	G	0.236842	-0.208848	0.128384	0.0004685	Not Sig
BICF2G630231346	20	18492323	G	A	0.236842	-0.27445	0.123576	0.0004685	Not Sig
BICF2P571541	23	43271135	T	C	0.236842	-0.417677	0.133115	0.0004685	Not Sig
BICF2G630146376	27	16475565	A	G	0.236842	-0.346872	0.139127	0.0004685	Not Sig
BICF2P1125010	33	20557130	G	C	0.236842	-0.485796	0.137526	0.0004685	Not Sig
BICF2G630169146	4	72960636	C	T	0.460526	0.207715	0.112345	0.0004773	Not Sig
BICF2P847827	6	42161555	C	T	0.460526	0.262317	0.100015	0.0004773	Not Sig
BICF2G630363579	23	49956556	G	A	0.460526	0.282803	0.0994875	0.0004773	Not Sig
BICF2G630363577	23	49956637	C	T	0.460526	0.282803	0.0994875	0.0004773	Not Sig
BICF2P1241835	24	33485404	G	A	0.460526	0.318149	0.111665	0.0004773	Not Sig
TIGRP2P387418_rs9049186	33	15162143	C	T	0.460526	0.298152	0.108207	0.0004773	Not Sig
BICF2G630760903	36	18574968	A	G	0.460526	0.268786	0.105938	0.0004773	Not Sig
BICF2P133050	37	15888393	A	T	0.460526	0.220203	0.10242	0.0004773	Not Sig
BICF2P1296979	38	5474088	T	C	0.460526	0.25488	0.106599	0.0004773	Not Sig
BICF2S22915306	2	26427387	T	A	0.355263	-0.25056	0.113884	0.0005378	Not Sig
TIGRP2P93204_rs9050557	7	22062377	C	T	0.355263	-0.202554	0.107864	0.0005378	Not Sig
BICF2P952032	14	49139127	C	A	0.355263	-0.192629	0.0950839	0.0005378	Not Sig
TIGRP2P194491_rs8548486	14	57940881	G	A	0.355263	-0.196417	0.112792	0.0005378	Not Sig
BICF2P852706	18	45941463	C	T	0.355263	-0.247704	0.115643	0.0005378	Not Sig
BICF2P996777	36	18932557	G	A	0.355263	-0.35132	0.119909	0.0005378	Not Sig
BICF2P116282	37	4666837	G	A	0.355263	-0.295382	0.120659	0.0005378	Not Sig
BICF2P1143949	7	53529670	G	A	0.486842	0.365823	0.117848	0.0005416	Not Sig
BICF2P964756	12	63292767	A	G	0.486842	0.288615	0.116934	0.0005416	Not Sig
BICF2P746730	12	65837975	G	A	0.486842	0.252994	0.109937	0.0005416	Not Sig
TIGRP2P245397_rs9008756	18	23764227	G	A	0.486842	0.260165	0.116356	0.0005416	Not Sig
BICF2G630319342	22	13886053	A	G	0.486842	0.274666	0.10459	0.0005416	Not Sig
BICF2P1273101	31	13400112	C	G	0.486842	0.206121	0.101319	0.0005416	Not Sig
BICF2G630491270	10	54332907	T	C	0.368421	0.296974	0.114008	0.000542	Not Sig
BICF2G630699659	18	34041313	T	C	0.368421	0.248907	0.116222	0.000542	Not Sig
BICF2G63048302	19	27135104	C	T	0.368421	0.288626	0.111636	0.000542	Not Sig
BICF2P356088	19	37974762	T	C	0.368421	0.233435	0.101066	0.000542	Not Sig
BICF2G630738068	31	24469760	C	T	0.368421	0.266929	0.111672	0.000542	Not Sig
BICF2S2313831	38	4756555	A	G	0.368421	0.432344	0.119806	0.000542	Not Sig
BICF2P443198	38	10708390	C	T	0.368421	0.383252	0.118277	0.000542	Not Sig
BICF2S24510030	5	21614417	C	T	0.302632	0.314308	0.127513	0.000565	Not Sig
TIGRP2P82670_rs8601122	6	40143309	A	G	0.302632	0.266099	0.111248	0.000565	Not Sig
BICF2P356644	6	40186396	T	C	0.302632	0.266099	0.111248	0.000565	Not Sig
BICF2P769884	7	10104327	A	G	0.302632	0.322923	0.114218	0.000565	Not Sig
BICF2P333371	7	10134521	A	G	0.302632	0.322923	0.114218	0.000565	Not Sig
BICF2P836642	8	68269491	T	C	0.302632	0.378486	0.11891	0.000565	Not Sig
BICF2G630118289	12	61693204	A	T	0.302632	0.363068	0.127022	0.000565	Not Sig
BICF2P477002	20	55185835	G	A	0.486842	-0.347922	0.108592	0.0005923	Not Sig
BICF2P134711	25	39637559	C	T	0.486842	-0.271684	0.105891	0.0005923	Not Sig
BICF2G630411303	30	4619322	T	C	0.486842	-0.398169	0.121228	0.0005923	Not Sig
BICF2P218778	37	16426034	C	T	0.486842	-0.264576	0.113712	0.0005923	Not Sig
BICF2G63035153	5	29273538	A	G	0.381579	-0.275602	0.117324	0.0005927	Not Sig
BICF2P1285401	6	42478439	T	C	0.381579	-0.268693	0.111891	0.0005927	Not Sig
BICF2P742853	7	10144003	G	A	0.381579	-0.305134	0.113313	0.0005927	Not Sig
BICF2P151855	11	38215810	A	G	0.381579	-0.318798	0.13211	0.0005927	Not Sig
BICF2P37053	11	38227675	A	G	0.381579	-0.318798	0.13211	0.0005927	Not Sig
BICF2G630438004	15	22228904	A	G	0.381579	-0.338009	0.107809	0.0005927	Not Sig
BICF2P393572	24	17690554	G	A	0.381579	-0.277488	0.116232	0.0005927	Not Sig
TIGRP2P65407_rs9016994	4	73034142	T	C	0.460526	-0.200261	0.0979051	0.0006253	Not Sig
BICF2S23225095	6	35192064	G	A	0.460526	-0.328168	0.112754	0.0006253	Not Sig
TIGRP2P243919_rs8829102	9	6741069	T	C	0.460526	-0.269159	0.106781	0.0006253	Not Sig
TIGRP2P346403_rs8829626	26	3741104	A	C	0.460526	-0.257299	0.104474	0.0006253	Not Sig
BICF2G630633730	29	34901549	A	G	0.460526	-0.333691	0.117192	0.0006253	Not Sig
BICF2P526039	37	16380546	G	A	0.460526	-0.283073	0.1076	0.0006253	Not Sig
TIGRP2P23226_rs8699571	2	52291962	C	T	0.407895	-0.205625	0.103748	0.0006264	Not Sig
BICF2P687969	2	63995051	A	G	0.407895	-0.200095	0.0950886	0.0006264	Not Sig
BICF2G630705502	3	29546254	C	A	0.407895	-0.270372	0.113802	0.0006264	Not Sig
BICF2G630705534	3	29646670	A	G	0.407895	-0.229113	0.108294	0.0006264	Not Sig
BICF2G630705546	3	29658082	A	T	0.407895	-0.229113	0.108294	0.0006264	Not Sig
BICF2G630705568	3	29674222	C	T	0.407895	-0.229113	0.108294	0.0006264	Not Sig
BICF2P1079764	3	60758448	A	G	0.407895	-0.2872	0.105993	0.0006264	Not Sig
TIGRP2P170814_rs8677193	12	62790821	A	C	0.407895	-0.280764	0.11021	0.0006264	Not Sig
BICF2P589735	17	55236389	C	T	0.407895	-0.241006	0.117802	0.0006264	Not Sig
BICF2P844491	18	34082065	G	A	0.407895	-0.232604	0.103795	0.0006264	Not Sig
BICF2S23732903	29	4810413	G	T	0.407895	-0.327948	0.116927	0.0006264	Not Sig
BICF2G630403327	30	24230174	T	A	0.407895	-0.237703	0.117954	0.0006264	Not Sig
BICF2P1377554	31	13515991	G	A	0.407895	-0.17237	0.106791	0.0006264	Not Sig
BICF2G630248103	33	8671348	G	A	0.407895	-0.163906	0.0951535	0.0006264	Not Sig
BICF2S23051205	37	6765009	G	A	0.407895	-0.226955	0.108152	0.0006264	Not Sig
BICF2P442292	37	15798251	T	C	0.407895	-0.221894	0.103585	0.0006264	Not Sig
BICF2S22922853	1	101580344	G	A	0.434211	-0.296981	0.122005	0.0006372	Not Sig
G191f31S190	2	55090939	A	G	0.434211	-0.29385	0.113014	0.0006372	Not Sig
BICF2G630705581	3	29683379	T	G	0.434211	-0.26556	0.108839	0.0006372	Not Sig
BICF2G630342761	3	58281113	T	C	0.434211	-0.207437	0.0985577	0.0006372	Not Sig
BICF2P1298	5	7617256	A	G	0.434211	-0.239669	0.102638	0.0006372	Not Sig
BICF2P1175409	5	65117683	C	T	0.434211	-0.194094	0.0997363	0.0006372	Not Sig
BICF2G630809733	6	6897132	T	C	0.434211	-0.341234	0.118648	0.0006372	Not Sig
BICF2G630809739	6	6907298	A	G	0.434211	-0.341234	0.118648	0.0006372	Not Sig
BICF2G630809788	6	6943502	G	A	0.434211	-0.341234	0.118648	0.0006372	Not Sig
BICF2G630552364	7	14768287	C	T	0.434211	-0.332635	0.125623	0.0006372	Not Sig
BICF2S2313119	15	23483092	C	T	0.434211	-0.279608	0.105819	0.0006372	Not Sig
BICF2P947444	18	46803555	G	A	0.434211	-0.275817	0.122151	0.0006372	Not Sig
BICF2G630511622	24	9170173	G	A	0.434211	-0.198858	0.10217	0.0006372	Not Sig
BICF2G630511610	24	9178619	T	C	0.434211	-0.198858	0.10217	0.0006372	Not Sig
BICF2P461061	36	12970945	C	T	0.434211	-0.302013	0.112572	0.0006372	Not Sig
BICF2P205703	3	37100464	C	T	0.263158	-0.247887	0.110557	0.000662	Not Sig
TIGRP2P151863_rs9037870	11	65076290	C	T	0.263158	-0.286014	0.13335	0.000662	Not Sig
BICF2P1203317	16	46617291	T	C	0.263158	-0.244681	0.131531	0.000662	Not Sig
TIGRP2P285177_rs9207203	21	38987500	A	G	0.263158	-0.202099	0.132231	0.000662	Not Sig
BICF2P781179	23	39626103	T	C	0.263158	-0.348908	0.118779	0.000662	Not Sig
BICF2P1347327	2	34229804	A	G	0.197368	-0.466078	0.173789	0.0006678	Not Sig
BICF2P969838	2	63957790	T	C	0.197368	-0.198476	0.124061	0.0006678	Not Sig
BICF2S23749747	3	25618371	C	T	0.197368	-0.219803	0.146845	0.0006678	Not Sig
BICF2G630706539	3	30844083	C	T	0.197368	-0.179762	0.135333	0.0006678	Not Sig
BICF2G630181746	4	87713069	A	G	0.197368	-0.191948	0.12572	0.0006678	Not Sig
BICF2P1278813	12	17951740	C	A	0.144737	0.485593	0.171068	0.0006683	Not Sig
BICF2S23250530	18	46589769	T	C	0.144737	0.632434	0.191355	0.0006683	Not Sig
BICF2P132334	25	5708806	A	G	0.144737	0.340749	0.138409	0.0006683	Not Sig
BICF2G63078846	33	21310152	T	C	0.144737	0.600723	0.166813	0.0006683	Not Sig
BICF2S23912293	4	72237871	A	G	0.394737	0.228069	0.108039	0.0007016	Not Sig
BICF2P912457	11	18672446	C	T	0.394737	0.307296	0.122788	0.0007016	Not Sig
BICF2P356851	14	15940390	T	C	0.394737	0.267056	0.101428	0.0007016	Not Sig
BICF2P275439	19	10237937	A	G	0.394737	0.283002	0.107217	0.0007016	Not Sig
BICF2S2316177	19	10244775	T	C	0.394737	0.283002	0.107217	0.0007016	Not Sig
BICF2P564479	19	37985233	G	A	0.394737	0.248615	0.102917	0.0007016	Not Sig
BICF2P1120808	30	14663921	A	G	0.394737	0.20507	0.0913265	0.0007016	Not Sig
BICF2S23645859	32	13129377	T	C	0.394737	0.322526	0.112069	0.0007016	Not Sig
TIGRP2P399476_rs9172001	34	34052169	A	G	0.394737	0.310238	0.125026	0.0007016	Not Sig
BICF2S2344961	9	46057485	C	T	0.263158	0.278061	0.142261	0.0007318	Not Sig
TIGRP2P128840_rs9192125	9	47669870	T	C	0.263158	0.233459	0.136216	0.0007318	Not Sig
BICF2P885414	17	4117547	A	G	0.263158	0.297902	0.125735	0.0007318	Not Sig
BICF2S2445389	23	38482147	G	A	0.263158	0.457857	0.1388	0.0007318	Not Sig
BICF2G630457113	34	28505833	A	T	0.263158	0.267943	0.119135	0.0007318	Not Sig
TIGRP2P22873_rs8784109	2	50274924	C	T	0.118421	-0.316532	0.152087	0.0007572	Not Sig
BICF2S22955482	17	55697658	G	C	0.118421	-0.392203	0.184116	0.0007572	Not Sig
BICF2G630697585	18	36955686	G	A	0.118421	-0.526673	0.189891	0.0007572	Not Sig
BICF2G630514015	24	5866404	A	G	0.118421	-0.529101	0.176146	0.0007572	Not Sig
BICF2G630514011	24	5869172	C	T	0.118421	-0.529101	0.176146	0.0007572	Not Sig
BICF2S22950173	32	25574349	A	G	0.118421	-0.441289	0.181388	0.0007572	Not Sig
BICF2P292691	36	13841371	A	T	0.118421	-0.302883	0.140529	0.0007572	Not Sig
BICF2P822128	2	44460182	T	G	0.157895	-0.351491	0.164359	0.0008108	Not Sig
BICF2P544311	2	52060226	G	A	0.157895	-0.391429	0.174574	0.0008108	Not Sig
BICF2S23348565	3	25158137	G	A	0.157895	-0.238562	0.150877	0.0008108	Not Sig
BICF2P767635	11	67355730	A	G	0.157895	-0.381039	0.161227	0.0008108	Not Sig
BICF2P283700	18	46120107	T	C	0.157895	-0.410875	0.168596	0.0008108	Not Sig
BICF2G630229265	20	6760793	A	G	0.157895	-0.408425	0.147859	0.0008108	Not Sig
BICF2G630628902	29	29439113	A	G	0.157895	-0.578519	0.203355	0.0008108	Not Sig
BICF2P1281102	2	64762325	T	C	0.328947	0.244658	0.105968	0.0008211	Not Sig
BICF2G630657077	21	9322381	A	G	0.328947	0.265271	0.10641	0.0008211	Not Sig
BICF2S23716214	33	15097237	A	G	0.328947	0.2966	0.113268	0.0008211	Not Sig
BICF2P72732	33	15117880	T	C	0.328947	0.2966	0.113268	0.0008211	Not Sig
BICF2G630458551	34	27100531	G	A	0.328947	0.286051	0.130292	0.0008211	Not Sig
BICF2G630456598	34	28918967	A	G	0.328947	0.327033	0.117809	0.0008211	Not Sig
BICF2P205377	21	43041601	T	A	0.184211	0.430742	0.141214	0.0008456	Not Sig
BICF2P1260886	35	12472190	T	C	0.184211	0.303133	0.118498	0.0008456	Not Sig
BICF2G63070973	38	17016443	A	G	0.184211	0.533282	0.157766	0.0008456	Not Sig
BICF2G63035229	5	29296774	T	C	0.223684	0.362959	0.128246	0.0008474	Not Sig
TIGRP2P108167_rs9074876	8	15630828	A	G	0.223684	0.339583	0.152777	0.0008474	Not Sig
BICF2S23712189	12	17676373	T	C	0.223684	0.349737	0.128564	0.0008474	Not Sig
BICF2S23443011	18	46934166	A	G	0.223684	0.358162	0.13243	0.0008474	Not Sig
BICF2P1086471	25	23703917	C	T	0.223684	0.304971	0.124094	0.0008474	Not Sig
BICF2P545218	26	15684050	G	A	0.223684	0.235439	0.119956	0.0008474	Not Sig
BICF2P152929	34	19748345	T	A	0.223684	0.28745	0.111984	0.0008474	Not Sig
BICF2P728698	36	3565500	G	A	0.223684	0.448087	0.139422	0.0008474	Not Sig
BICF2S23644295	3	27067000	T	C	0.289474	-0.198425	0.1199	0.0008603	Not Sig
BICF2P1368236	4	47408141	T	C	0.289474	-0.267107	0.10912	0.0008603	Not Sig
BICF2P334641	6	42622840	G	T	0.289474	-0.298448	0.11433	0.0008603	Not Sig
BICF2P360530	7	22380133	G	C	0.289474	-0.27202	0.117331	0.0008603	Not Sig
BICF2P46450	14	49814370	T	G	0.289474	-0.226893	0.101339	0.0008603	Not Sig
BICF2G630692042	18	44375757	T	C	0.289474	-0.254883	0.110989	0.0008603	Not Sig
BICF2P426574	18	51738635	T	G	0.289474	-0.22822	0.112652	0.0008603	Not Sig
BICF2G630498580	24	32635214	T	G	0.289474	-0.222789	0.124025	0.0008603	Not Sig
BICF2S23620787	36	13214730	T	G	0.289474	-0.317391	0.112017	0.0008603	Not Sig
BICF2P704841	3	50747757	G	A	0.421053	0.14976	0.0924676	0.0008666	Not Sig
BICF2P1154529	4	11666545	A	C	0.421053	0.15023	0.102195	0.0008666	Not Sig
BICF2P739745	4	11667642	A	G	0.421053	0.15023	0.102195	0.0008666	Not Sig
BICF2G630184036	5	34955817	G	A	0.421053	0.310717	0.108872	0.0008666	Not Sig
BICF2P752250	14	49530563	C	G	0.421053	0.295733	0.109767	0.0008666	Not Sig
BICF2G630127795	37	9766827	A	G	0.421053	0.290669	0.106962	0.0008666	Not Sig
BICF2S23414611	31	34719054	C	T	0.447368	0.273029	0.128845	0.001028	Not Sig
BICF2P111556	34	35117239	A	C	0.447368	0.18624	0.107874	0.001028	Not Sig
BICF2P111555	34	35117449	C	A	0.447368	0.18624	0.107874	0.001028	Not Sig
TIGRP2P426085_rs9165969	38	18143226	G	A	0.447368	0.269589	0.107651	0.001028	Not Sig
BICF2S23156235	2	30763450	G	A	0.223684	-0.206979	0.111563	0.001043	Not Sig
BICF2P1405990	2	34468972	A	G	0.223684	-0.462129	0.158997	0.001043	Not Sig
BICF2P891141	2	63189175	A	C	0.223684	-0.232615	0.115971	0.001043	Not Sig
BICF2P1086234	5	67018474	A	G	0.223684	-0.276553	0.13573	0.001043	Not Sig
BICF2P1272038	15	4603875	C	T	0.223684	-0.31764	0.13153	0.001043	Not Sig
BICF2P1455732	17	56347531	A	G	0.223684	-0.381257	0.130755	0.001043	Not Sig
BICF2P500389	17	56424672	A	C	0.223684	-0.399829	0.144039	0.001043	Not Sig
BICF2G630691707	18	44654985	G	A	0.223684	-0.271868	0.113282	0.001043	Not Sig
TIGRP2P352714_rs8693475	27	27276114	G	A	0.223684	-0.353566	0.124281	0.001043	Not Sig
BICF2G630761566	36	17614503	G	A	0.223684	-0.297602	0.135899	0.001043	Not Sig
BICF2S2298694	8	72990166	A	G	0.315789	-0.303389	0.112867	0.001047	Not Sig
BICF2G630491296	10	54344352	A	G	0.315789	-0.302161	0.130246	0.001047	Not Sig
BICF2G630306841	11	66813747	C	T	0.315789	-0.213141	0.117711	0.001047	Not Sig
BICF2G630121731	12	56792639	T	G	0.315789	-0.202321	0.101714	0.001047	Not Sig
BICF2P709242	18	26727938	C	T	0.315789	-0.293567	0.135041	0.001047	Not Sig
BICF2P1217691	18	47590009	A	C	0.315789	-0.301652	0.112344	0.001047	Not Sig
BICF2P1058245	19	39731368	C	T	0.315789	-0.366527	0.125863	0.001047	Not Sig
BICF2G630447632	20	51525052	A	G	0.315789	-0.174218	0.11399	0.001047	Not Sig
BICF2P1248159	27	1277823	C	A	0.315789	-0.20123	0.126551	0.001047	Not Sig
BICF2G630760609	36	18913285	A	G	0.315789	-0.27755	0.123219	0.001047	Not Sig
BICF2G630125127	37	5058633	C	T	0.315789	-0.253548	0.113395	0.001047	Not Sig
BICF2G630125144	37	5066796	C	T	0.315789	-0.253548	0.113395	0.001047	Not Sig
BICF2G630172437	4	78000257	C	T	0.355263	0.31432	0.126332	0.001118	Not Sig
BICF2P567787	4	83177133	A	G	0.355263	0.382505	0.137318	0.001118	Not Sig
BICF2P1211916	7	15144863	T	C	0.355263	0.257117	0.120333	0.001118	Not Sig
BICF2P620879	12	9325466	T	C	0.355263	0.259727	0.112272	0.001118	Not Sig
BICF2P712394	14	56851707	G	A	0.355263	0.369793	0.130283	0.001118	Not Sig
BICF2P428002	14	57845313	A	G	0.355263	0.2942	0.117798	0.001118	Not Sig
BICF2S23452123	16	52662884	C	G	0.355263	0.157347	0.105085	0.001118	Not Sig
BICF2S22912595	18	43718825	A	G	0.355263	0.3208	0.126361	0.001118	Not Sig
G1068f25S65	19	38171727	C	T	0.355263	0.286592	0.106441	0.001118	Not Sig
BICF2P581234	23	51136162	A	G	0.355263	0.267702	0.125336	0.001118	Not Sig
BICF2P311900	34	20776787	T	C	0.355263	0.314231	0.116334	0.001118	Not Sig
BICF2G630764137	36	6760963	T	G	0.355263	0.474778	0.142729	0.001118	Not Sig
BICF2G630764134	36	6772761	G	T	0.355263	0.474778	0.142729	0.001118	Not Sig
BICF2P636335	2	41967161	A	T	0.289474	0.266263	0.119784	0.001143	Not Sig
BICF2S23439428	4	72127156	G	A	0.289474	0.278349	0.12754	0.001143	Not Sig
TIGRP2P151526_rs8619688	11	64001999	T	C	0.289474	0.251281	0.117814	0.001143	Not Sig
BICF2P794654	11	64009259	A	G	0.289474	0.251281	0.117814	0.001143	Not Sig
BICF2P1145533	12	17941152	G	C	0.289474	0.271785	0.116951	0.001143	Not Sig
BICF2S23438901	34	35726669	G	A	0.289474	0.279829	0.139883	0.001143	Not Sig
BICF2P537263	1	98705220	A	G	0.473684	0.213618	0.111929	0.001175	Not Sig
BICF2P407822	1	98756281	A	G	0.473684	0.213618	0.111929	0.001175	Not Sig
BICF2P736103	1	98797429	T	C	0.473684	0.213618	0.111929	0.001175	Not Sig
BICF2P734758	1	98802046	T	C	0.473684	0.213618	0.111929	0.001175	Not Sig
BICF2P149285	1	98839700	A	G	0.473684	0.213618	0.111929	0.001175	Not Sig
BICF2P948526	1	98892666	T	C	0.473684	0.213618	0.111929	0.001175	Not Sig
BICF2P1301704	1	98902003	C	T	0.473684	0.213618	0.111929	0.001175	Not Sig
BICF2P1004274	1	98914629	T	G	0.473684	0.213618	0.111929	0.001175	Not Sig
BICF2P205729	1	98939747	A	G	0.473684	0.213618	0.111929	0.001175	Not Sig
BICF2P79462	1	98952581	G	A	0.473684	0.213618	0.111929	0.001175	Not Sig
BICF2P1232290	1	109530854	G	A	0.473684	0.239757	0.124427	0.001175	Not Sig
BICF2P576655	6	42422375	C	T	0.473684	0.216678	0.107528	0.001175	Not Sig
BICF2P1045595	11	18226212	T	C	0.473684	0.243049	0.113865	0.001175	Not Sig
BICF2S23126378	12	61472869	T	C	0.473684	0.303157	0.121378	0.001175	Not Sig
BICF2G630438332	15	21759306	C	T	0.473684	0.232267	0.101893	0.001175	Not Sig
BICF2P1230367	18	28207384	G	A	0.473684	0.186799	0.104814	0.001175	Not Sig
BICF2S23115757	19	730506	A	G	0.473684	0.31147	0.109303	0.001175	Not Sig
BICF2S23737033	19	841347	A	G	0.473684	0.31147	0.109303	0.001175	Not Sig
BICF2P1337000	20	56365820	C	A	0.473684	0.166984	0.103805	0.001175	Not Sig
BICF2S23623199	24	7102788	T	C	0.473684	0.26141	0.104781	0.001175	Not Sig
BICF2S23155556	27	7592552	C	T	0.473684	0.296033	0.114788	0.001175	Not Sig
BICF2P909681	29	41335723	A	G	0.473684	0.177023	0.104742	0.001175	Not Sig
BICF2G630401339	30	28983572	A	C	0.473684	0.315474	0.104871	0.001175	Not Sig
BICF2G630401334	30	28995379	G	A	0.473684	0.315474	0.104871	0.001175	Not Sig
BICF2G630794838	1	76737139	A	G	0.342105	-0.26613	0.118533	0.001209	Not Sig
BICF2S23437844	17	36732098	T	G	0.342105	-0.245911	0.111629	0.001209	Not Sig
BICF2S23629960	38	21888682	C	T	0.342105	-0.168941	0.115318	0.001209	Not Sig
BICF2G630492004	10	55340415	A	G	0.131579	0.337146	0.137463	0.001285	Not Sig
BICF2P1132326	12	39598414	T	C	0.131579	0.491605	0.185005	0.001285	Not Sig
BICF2P236867	13	40468797	G	T	0.131579	0.423063	0.14489	0.001285	Not Sig
BICF2S22924998	13	40495896	T	C	0.131579	0.423063	0.14489	0.001285	Not Sig
BICF2P37732	14	24526595	G	A	0.131579	0.340509	0.16043	0.001285	Not Sig
BICF2P95203	23	3604959	T	C	0.131579	0.402326	0.143414	0.001285	Not Sig
BICF2S23325196	36	6030280	C	T	0.131579	0.567807	0.160652	0.001285	Not Sig
BICF2S23913611	36	6420487	A	G	0.131579	0.461591	0.151636	0.001285	Not Sig
BICF2P695433	1	101451273	T	C	0.5	-0.178559	0.0980912	0.001299	Not Sig
BICF2P391591	1	102208545	C	A	0.5	-0.194802	0.114088	0.001299	Not Sig
BICF2P741872	2	63835356	G	A	0.5	0.160433	0.102472	0.001299	Not Sig
BICF2P582317	4	11695273	A	G	0.5	0.222018	0.113512	0.001299	Not Sig
BICF2P205220	4	68384995	A	G	0.5	-0.180959	0.110849	0.001299	Not Sig
BICF2P122735	18	32550920	C	A	0.5	0.132764	0.099883	0.001299	Not Sig
BICF2S23714241	18	52270225	G	A	0.5	0.253776	0.103305	0.001299	Not Sig
BICF2S2357023	19	646175	T	C	0.5	-0.263766	0.102784	0.001299	Not Sig
BICF2S23511674	19	702454	A	G	0.5	-0.263766	0.102784	0.001299	Not Sig
BICF2G630650089	21	23623580	G	A	0.5	-0.151144	0.0913109	0.001299	Not Sig
BICF2S23554001	22	20641930	T	C	0.5	-0.261888	0.105782	0.001299	Not Sig
BICF2S23448081	22	20651866	T	C	0.5	-0.261888	0.105782	0.001299	Not Sig
BICF2S23143573	23	42872319	T	G	0.5	0.194242	0.100157	0.001299	Not Sig
BICF2P22816	23	45264832	C	G	0.5	0.264064	0.111245	0.001299	Not Sig
TIGRP2P307687_rs8960982	23	45273432	T	G	0.5	0.264064	0.111245	0.001299	Not Sig
BICF2G630104011	25	42288184	C	T	0.5	-0.238026	0.112481	0.001299	Not Sig
BICF2P1113860	26	10811043	T	C	0.5	0.190379	0.107487	0.001299	Not Sig
BICF2P29801	27	2463400	G	C	0.5	-0.265782	0.119483	0.001299	Not Sig
TIGRP2P364536_rs8692665	29	10635803	T	G	0.5	-0.226393	0.10243	0.001299	Not Sig
BICF2P1457672	34	5585776	G	A	0.5	0.200513	0.104081	0.001299	Not Sig
BICF2P608934	37	18357055	T	C	0.5	-0.202202	0.108585	0.001299	Not Sig
BICF2P396354	1	72244630	A	G	0.368421	-0.223156	0.105156	0.001335	Not Sig
BICF2P1174009	1	90419122	G	A	0.368421	-0.274009	0.111943	0.001335	Not Sig
BICF2P1302489	4	40097507	A	G	0.368421	-0.407655	0.129685	0.001335	Not Sig
BICF2G630180991	4	87209629	C	T	0.368421	-0.214173	0.103207	0.001335	Not Sig
BICF2S23044599	7	48442826	C	T	0.368421	-0.33199	0.119862	0.001335	Not Sig
BICF2G630668816	10	9724651	A	G	0.368421	-0.30765	0.115139	0.001335	Not Sig
BICF2S23746729	12	61827386	C	T	0.368421	-0.245534	0.116459	0.001335	Not Sig
BICF2G630434649	15	27565070	G	A	0.368421	-0.271412	0.120295	0.001335	Not Sig
BICF2P1075704	18	35539117	G	A	0.368421	-0.222281	0.117806	0.001335	Not Sig
BICF2G630231521	20	18963933	C	T	0.368421	-0.265874	0.124754	0.001335	Not Sig
BICF2P798805	22	9389647	A	G	0.368421	-0.223354	0.112201	0.001335	Not Sig
BICF2P260855	22	31583656	T	C	0.368421	-0.258278	0.109782	0.001335	Not Sig
BICF2P684550	30	13195713	C	A	0.368421	-0.217528	0.116648	0.001335	Not Sig
BICF2G630588787	32	23936810	A	C	0.368421	-0.287748	0.113491	0.001335	Not Sig
BICF2S23634863	36	17330595	T	G	0.368421	-0.27732	0.10541	0.001335	Not Sig
BICF2S2322315	37	18219515	C	A	0.368421	-0.199583	0.114966	0.001335	Not Sig
TIGRP2P420508_rs8912435	37	21871868	C	T	0.368421	-0.313801	0.124484	0.001335	Not Sig
BICF2P723714	3	7346455	A	T	0.473684	-0.277546	0.116666	0.001391	Not Sig
BICF2P1147509	4	67037648	C	T	0.473684	-0.21828	0.115781	0.001391	Not Sig
BICF2P352204	19	37966188	A	G	0.473684	-0.263613	0.105152	0.001391	Not Sig
BICF2G630231975	20	19580458	G	T	0.473684	-0.239814	0.111716	0.001391	Not Sig
TIGRP2P307005_rs8593362	23	42886681	C	A	0.473684	-0.22408	0.103783	0.001391	Not Sig
TIGRP2P323228_rs8796986	24	5269392	A	G	0.473684	-0.265422	0.114457	0.001391	Not Sig
BICF2G630705527	3	29637424	A	G	0.394737	-0.199707	0.106791	0.001417	Not Sig
BICF2P249643	5	3287329	A	T	0.394737	-0.179183	0.10416	0.001417	Not Sig
BICF2S23435595	5	29261522	T	C	0.394737	-0.217745	0.113718	0.001417	Not Sig
BICF2P710065	8	15423367	A	G	0.394737	-0.145346	0.0990395	0.001417	Not Sig
BICF2P927393	9	41408724	C	T	0.394737	-0.210419	0.110643	0.001417	Not Sig
BICF2P688708	12	65892648	A	G	0.394737	-0.262587	0.11429	0.001417	Not Sig
BICF2S23651505	18	33335070	A	G	0.394737	-0.232569	0.118381	0.001417	Not Sig
BICF2S23618725	18	33844586	C	A	0.394737	-0.22086	0.105555	0.001417	Not Sig
BICF2G630698751	18	35521219	G	A	0.394737	-0.30624	0.106262	0.001417	Not Sig
BICF2P1018929	21	23401084	T	C	0.394737	-0.158551	0.108377	0.001417	Not Sig
BICF2P358252	22	52079218	G	A	0.394737	-0.217239	0.108455	0.001417	Not Sig
BICF2P625465	24	17454695	T	C	0.394737	-0.231799	0.111151	0.001417	Not Sig
BICF2P584063	30	28389320	A	G	0.394737	-0.298146	0.104202	0.001417	Not Sig
BICF2G63079596	33	19774970	C	T	0.394737	-0.427942	0.14909	0.001417	Not Sig
BICF2G63077013	33	27359177	C	T	0.394737	-0.270624	0.119539	0.001417	Not Sig
TIGRP2P412714_rs8900166	36	17109789	G	A	0.394737	-0.244072	0.113734	0.001417	Not Sig
BICF2S23059362	37	16333797	G	A	0.394737	-0.296964	0.117364	0.001417	Not Sig
BICF2P755534	1	54832043	G	A	0.381579	0.289955	0.104767	0.001442	Not Sig
TIGRP2P49655_rs8812824	3	64084413	A	G	0.381579	0.253764	0.110466	0.001442	Not Sig
BICF2G630552897	7	15501658	A	G	0.381579	0.286538	0.130889	0.001442	Not Sig
TIGRP2P150826_rs8902009	11	61752349	C	T	0.381579	0.212369	0.119602	0.001442	Not Sig
TIGRP2P170600_rs9180811	12	61888289	C	T	0.381579	0.321626	0.130287	0.001442	Not Sig
TIGRP2P307017_rs9081478	23	42915326	T	C	0.381579	0.234088	0.110644	0.001442	Not Sig
TIGRP2P12946_rs9001741	1	90112878	A	G	0.447368	-0.247167	0.102888	0.001444	Not Sig
BICF2P1047390	4	87686512	C	G	0.447368	-0.241321	0.109888	0.001444	Not Sig
BICF2G630562102	7	59026877	C	A	0.447368	-0.283258	0.115701	0.001444	Not Sig
BICF2S23910514	8	70843907	C	T	0.447368	-0.252101	0.111852	0.001444	Not Sig
BICF2S23050696	8	70884272	T	C	0.447368	-0.252101	0.111852	0.001444	Not Sig
BICF2P1093441	11	34001052	G	A	0.447368	-0.386155	0.118338	0.001444	Not Sig
TIGRP2P152208_rs8501565	11	66488601	C	T	0.447368	-0.24049	0.115027	0.001444	Not Sig
BICF2G630650098	21	23615644	A	T	0.447368	-0.150294	0.092627	0.001444	Not Sig
BICF2G63092846	22	60670644	C	T	0.447368	-0.212957	0.100016	0.001444	Not Sig
TIGRP2P310726_rs8691544	24	9089434	G	A	0.447368	-0.168367	0.0987971	0.001444	Not Sig
TIGRP2P310727_rs8933731	24	9091017	G	A	0.447368	-0.168367	0.0987971	0.001444	Not Sig
BICF2P444845	29	20992722	G	C	0.447368	-0.342933	0.114537	0.001444	Not Sig
BICF2P106518	35	15510057	C	T	0.447368	-0.266874	0.110156	0.001444	Not Sig
BICF2S23044478	37	18344357	C	T	0.447368	-0.223771	0.117907	0.001444	Not Sig
BICF2P1143435	38	11817141	C	T	0.447368	-0.199595	0.0979118	0.001444	Not Sig
BICF2S23018869	2	40377931	T	C	0.421053	-0.35277	0.12196	0.001454	Not Sig
BICF2P56204	4	54025796	G	A	0.421053	-0.296747	0.119498	0.001454	Not Sig
BICF2P1207427	7	10451110	G	A	0.421053	-0.259187	0.112623	0.001454	Not Sig
BICF2P1340769	7	52726159	T	C	0.421053	-0.282422	0.10773	0.001454	Not Sig
BICF2P877340	9	52798259	C	T	0.421053	-0.220277	0.111227	0.001454	Not Sig
BICF2S23014427	21	36604612	A	G	0.421053	-0.189949	0.107615	0.001454	Not Sig
BICF2S23136188	23	42678763	G	A	0.421053	-0.202926	0.0964095	0.001454	Not Sig
BICF2G630511585	24	9197196	G	A	0.421053	-0.184007	0.106056	0.001454	Not Sig
TIGRP2P338107_rs8707568	26	12702497	G	A	0.421053	-0.335846	0.116264	0.001454	Not Sig
BICF2P1067743	33	20600596	T	C	0.421053	-0.272602	0.115773	0.001454	Not Sig
BICF2P247965	37	7377185	G	A	0.421053	-0.210356	0.110863	0.001454	Not Sig
BICF2G630126654	37	7731646	C	T	0.421053	-0.21713	0.110605	0.001454	Not Sig
BICF2P361593	38	18053335	C	T	0.421053	-0.21075	0.0966017	0.001454	Not Sig
BICF2S22935866	1	56371378	G	A	0.25	-0.247783	0.128259	0.001456	Not Sig
BICF2P147151	1	108122998	T	A	0.25	0.347666	0.139041	0.001456	Not Sig
BICF2P241429	2	67080018	A	G	0.25	-0.341187	0.123923	0.001456	Not Sig
BICF2P728466	2	67682760	A	G	0.25	-0.182533	0.120663	0.001456	Not Sig
BICF2P525302	2	67766636	T	A	0.25	-0.182533	0.120663	0.001456	Not Sig
BICF2P73013	6	69639102	T	C	0.25	-0.270989	0.12934	0.001456	Not Sig
BICF2P404935	6	69691926	C	T	0.25	-0.270989	0.12934	0.001456	Not Sig
BICF2P404934	6	69692059	A	G	0.25	-0.270989	0.12934	0.001456	Not Sig
BICF2S23341942	7	12990493	C	T	0.25	-0.302635	0.135283	0.001456	Not Sig
BICF2P1207163	7	29841004	A	T	0.25	-0.258478	0.110424	0.001456	Not Sig
BICF2G630556555	7	31611139	T	C	0.25	-0.289855	0.11951	0.001456	Not Sig
BICF2G630556571	7	31645390	G	A	0.25	-0.289855	0.11951	0.001456	Not Sig
BICF2P63171	7	80327138	T	C	0.25	0.50426	0.141317	0.001456	Not Sig
BICF2P138584	18	44560253	T	C	0.25	-0.189699	0.104718	0.001456	Not Sig
BICF2S23151583	19	11298243	C	T	0.25	0.332381	0.121087	0.001456	Not Sig
TIGRP2P265810_rs8502414	19	32964040	A	C	0.25	0.374933	0.132508	0.001456	Not Sig
BICF2P22308	21	33269312	C	T	0.25	-0.224645	0.11252	0.001456	Not Sig
BICF2P514909	21	33412513	T	C	0.25	-0.224645	0.11252	0.001456	Not Sig
BICF2P146203	21	33421268	T	C	0.25	-0.224645	0.11252	0.001456	Not Sig
BICF2S23341761	23	3478033	C	T	0.25	0.32271	0.120148	0.001456	Not Sig
BICF2P596475	24	3044706	C	G	0.25	0.361869	0.141488	0.001456	Not Sig
BICF2P58385	30	28437506	A	G	0.25	-0.279429	0.129709	0.001456	Not Sig
BICF2P565281	32	7865260	G	A	0.25	-0.277904	0.122819	0.001456	Not Sig
BICF2G630455004	34	30112999	C	T	0.25	0.36791	0.130871	0.001456	Not Sig
BICF2P197664	37	14368332	T	C	0.25	-0.347661	0.143349	0.001456	Not Sig
BICF2P19251	2	46594956	A	G	0.184211	-0.416165	0.163425	0.001465	Not Sig
TIGRP2P62450_rs8723067	4	50356211	G	A	0.184211	-0.439172	0.154219	0.001465	Not Sig
BICF2S23323149	7	46728513	A	G	0.184211	-0.255886	0.134404	0.001465	Not Sig
BICF2G630111204	16	28870236	A	G	0.184211	-0.344028	0.15358	0.001465	Not Sig
BICF2P1426371	17	56295050	A	G	0.184211	-0.483206	0.133199	0.001465	Not Sig
BICF2P895531	18	46452394	A	G	0.184211	-0.242453	0.130969	0.001465	Not Sig
BICF2G630507388	24	14109744	A	G	0.184211	-0.324457	0.158191	0.001465	Not Sig
BICF2G630506586	24	15286266	A	G	0.184211	-0.524922	0.175093	0.001465	Not Sig
BICF2S2295363	28	38922056	T	G	0.184211	-0.413668	0.137795	0.001465	Not Sig
BICF2S23739119	31	37494003	T	C	0.184211	-0.397657	0.148505	0.001465	Not Sig
BICF2G630761571	36	17603198	C	T	0.184211	-0.294865	0.146019	0.001465	Not Sig
BICF2P657506	2	67093141	C	A	0.105263	-0.33835	0.170433	0.001622	Not Sig
BICF2G630558960	7	54245826	G	A	0.105263	-0.523827	0.201197	0.001622	Not Sig
BICF2P451129	18	17461722	A	G	0.105263	-0.345054	0.182058	0.001622	Not Sig
BICF2P85639	18	42347448	T	C	0.105263	-0.516234	0.208505	0.001622	Not Sig
BICF2P678642	18	43201999	C	T	0.105263	-0.472678	0.197784	0.001622	Not Sig
BICF2P1117848	18	44047097	T	C	0.105263	-0.429548	0.158619	0.001622	Not Sig
BICF2P1427364	20	56415741	C	T	0.105263	-0.341726	0.152066	0.001622	Not Sig
BICF2P259670	31	37450729	C	A	0.105263	-0.616879	0.195542	0.001622	Not Sig
BICF2P1152795	33	15328815	A	C	0.105263	-0.526491	0.253443	0.001622	Not Sig
BICF2P308442	35	1727020	T	G	0.105263	-0.473513	0.1892	0.001622	Not Sig
BICF2P1250302	35	2957858	C	T	0.105263	-0.270359	0.142333	0.001622	Not Sig
BICF2G630761750	36	17392533	C	A	0.105263	-0.295898	0.13916	0.001622	Not Sig
BICF2S23516911	2	61203611	A	G	0.315789	0.309227	0.118147	0.001647	Not Sig
BICF2P1312753	2	62606045	C	T	0.315789	0.249861	0.119759	0.001647	Not Sig
BICF2S23444408	7	69902996	T	C	0.315789	0.298045	0.114936	0.001647	Not Sig
BICF2G630492024	10	55357217	A	C	0.315789	0.208136	0.0931556	0.001647	Not Sig
BICF2P784326	19	35816737	T	C	0.315789	0.45743	0.136581	0.001647	Not Sig
BICF2G630641972	21	46331938	A	G	0.315789	0.26912	0.118186	0.001647	Not Sig
BICF2G630322391	22	19480950	G	A	0.315789	0.262992	0.106897	0.001647	Not Sig
BICF2P894422	23	39565527	T	C	0.315789	0.319993	0.13081	0.001647	Not Sig
BICF2P810895	34	5599853	G	T	0.315789	0.191194	0.103709	0.001647	Not Sig
BICF2P1106735	36	9134161	T	C	0.315789	0.320606	0.138585	0.001647	Not Sig
BICF2P1325823	14	22717903	G	C	0.171053	0.191666	0.108546	0.001651	Not Sig
BICF2P395539	18	11066274	T	C	0.171053	0.230177	0.12416	0.001651	Not Sig
BICF2P179901	34	23729711	A	T	0.171053	0.473152	0.175294	0.001651	Not Sig
BICF2P231146	36	5922087	A	C	0.171053	0.42884	0.142923	0.001651	Not Sig
BICF2S23411765	4	62302342	G	A	0.210526	0.293837	0.145235	0.001668	Not Sig
BICF2P300662	5	21891192	G	A	0.210526	0.530021	0.17357	0.001668	Not Sig
BICF2S23058247	5	24869630	T	C	0.210526	0.300855	0.136228	0.001668	Not Sig
BICF2S23055775	12	62047284	A	C	0.210526	0.459925	0.147102	0.001668	Not Sig
BICF2P397299	12	68765093	G	A	0.210526	0.511012	0.152457	0.001668	Not Sig
BICF2P270509	22	26140839	A	T	0.210526	0.334733	0.130916	0.001668	Not Sig
BICF2G630507903	24	13573384	G	A	0.210526	0.255116	0.133336	0.001668	Not Sig
BICF2S22950339	38	5151783	T	G	0.210526	0.467872	0.140052	0.001668	Not Sig
BICF2P191285	38	12185255	C	T	0.210526	0.28678	0.130343	0.001668	Not Sig
BICF2G63071630	38	16415276	C	G	0.210526	0.354639	0.132453	0.001668	Not Sig
TIGRP2P4841_rs8461561	1	57020115	C	T	0.144737	-0.321054	0.142562	0.001764	Not Sig
BICF2P885063	1	60776534	G	T	0.144737	-0.345111	0.169821	0.001764	Not Sig
BICF2S23759710	1	60796022	C	T	0.144737	-0.345111	0.169821	0.001764	Not Sig
BICF2P724504	1	60832661	G	A	0.144737	-0.345111	0.169821	0.001764	Not Sig
TIGRP2P5730_rs8697098	1	60848436	G	A	0.144737	-0.345111	0.169821	0.001764	Not Sig
BICF2P375091	1	60865682	A	G	0.144737	-0.345111	0.169821	0.001764	Not Sig
BICF2P1367918	2	26443448	T	C	0.144737	-0.298448	0.135484	0.001764	Not Sig
BICF2S2452077	2	32180636	A	G	0.144737	-0.483948	0.187618	0.001764	Not Sig
BICF2P1344351	2	66848646	T	C	0.144737	-0.36196	0.153931	0.001764	Not Sig
BICF2S23740841	3	54617089	A	C	0.144737	-0.27795	0.126159	0.001764	Not Sig
G439f54S214	7	20883350	T	C	0.144737	-0.273418	0.134686	0.001764	Not Sig
BICF2S23135654	7	29312513	C	T	0.144737	-0.334759	0.131012	0.001764	Not Sig
BICF2G630442236	15	13205775	T	C	0.144737	-0.272305	0.148353	0.001764	Not Sig
BICF2G630216189	17	23221624	T	C	0.144737	-0.321607	0.159688	0.001764	Not Sig
BICF2S22960769	18	44101752	C	T	0.144737	-0.385976	0.147125	0.001764	Not Sig
BICF2G630233039	20	20605348	T	C	0.144737	-0.277406	0.139116	0.001764	Not Sig
BICF2G630645011	21	28071048	G	T	0.144737	-0.319836	0.170638	0.001764	Not Sig
BICF2S2449123	22	19670470	T	C	0.144737	-0.369928	0.146518	0.001764	Not Sig
BICF2G630457993	34	27856791	G	A	0.144737	-0.269057	0.134685	0.001764	Not Sig
BICF2P175205	1	109511324	G	A	0.407895	0.248975	0.121793	0.00178	Not Sig
BICF2P1232291	1	109530837	G	A	0.407895	0.248975	0.121793	0.00178	Not Sig
BICF2G630706365	3	30718120	A	G	0.407895	0.235835	0.101551	0.00178	Not Sig
BICF2P345145	7	70322065	A	G	0.407895	0.320233	0.112439	0.00178	Not Sig
BICF2P59496	7	77639464	T	G	0.407895	0.221335	0.106328	0.00178	Not Sig
BICF2G63088632	7	80508298	C	A	0.407895	0.293383	0.108315	0.00178	Not Sig
BICF2P427672	8	11407340	C	T	0.407895	0.209329	0.102601	0.00178	Not Sig
BICF2G630491688	10	54656720	A	C	0.407895	0.188123	0.106346	0.00178	Not Sig
TIGRP2P170899_rs8943242	12	63147438	C	T	0.407895	0.313473	0.117839	0.00178	Not Sig
BICF2G630438359	15	21738140	C	T	0.407895	0.204907	0.104968	0.00178	Not Sig
BICF2G630426685	15	52057775	G	A	0.407895	0.248931	0.110335	0.00178	Not Sig
BICF2S23214340	20	21533829	G	A	0.407895	0.24693	0.104285	0.00178	Not Sig
BICF2S23746000	21	11074327	T	C	0.407895	0.173935	0.0968771	0.00178	Not Sig
BICF2P1368171	23	44626448	C	T	0.407895	0.302082	0.109318	0.00178	Not Sig
BICF2G630368919	23	45113716	T	C	0.407895	0.246871	0.101557	0.00178	Not Sig
BICF2G630368917	23	45124363	G	A	0.407895	0.246871	0.101557	0.00178	Not Sig
BICF2G630103650	25	41772035	A	G	0.407895	0.244114	0.107185	0.00178	Not Sig
BICF2P1196424	26	3717659	C	T	0.407895	0.261561	0.105635	0.00178	Not Sig
BICF2P1091865	35	12815853	A	G	0.407895	0.280722	0.102429	0.00178	Not Sig
BICF2S23637751	36	2764541	A	G	0.407895	0.246912	0.0944068	0.00178	Not Sig
BICF2P655132	37	12827648	G	A	0.407895	0.261244	0.109695	0.00178	Not Sig
BICF2P868267	4	54384344	A	G	0.276316	-0.281518	0.115548	0.001874	Not Sig
BICF2P975881	4	54395775	A	G	0.276316	-0.281518	0.115548	0.001874	Not Sig
BICF2P1312355	4	56871061	A	G	0.276316	-0.211213	0.126145	0.001874	Not Sig
BICF2S23440885	5	85349609	C	T	0.276316	-0.328438	0.127014	0.001874	Not Sig
BICF2G630582600	6	44009402	A	G	0.276316	-0.251765	0.12421	0.001874	Not Sig
BICF2G630582579	6	44022251	T	C	0.276316	-0.251765	0.12421	0.001874	Not Sig
BICF2G630582055	6	44820021	G	A	0.276316	-0.20626	0.11871	0.001874	Not Sig
BICF2S23535398	6	68725213	T	C	0.276316	-0.28487	0.126177	0.001874	Not Sig
BICF2G630301762	11	57147095	A	T	0.276316	-0.270024	0.141178	0.001874	Not Sig
BICF2P676003	11	66744775	A	C	0.276316	-0.189297	0.113047	0.001874	Not Sig
BICF2G630306825	11	66776906	A	G	0.276316	-0.189297	0.113047	0.001874	Not Sig
BICF2S22941815	20	54725374	T	C	0.276316	-0.404867	0.13469	0.001874	Not Sig
BICF2P1046920	21	38972145	T	A	0.276316	-0.174179	0.132545	0.001874	Not Sig
BICF2P190108	21	39151535	G	A	0.276316	-0.188957	0.133772	0.001874	Not Sig
BICF2S23658901	23	44063296	A	G	0.276316	-0.380153	0.12535	0.001874	Not Sig
BICF2S22937353	24	30489820	A	G	0.276316	-0.184019	0.123505	0.001874	Not Sig
BICF2S23640255	32	21403328	G	T	0.276316	-0.170527	0.124018	0.001874	Not Sig
BICF2P993332	2	10668183	G	A	0.434211	0.217705	0.105907	0.002114	Not Sig
BICF2P477661	2	42878430	A	G	0.434211	0.241619	0.131767	0.002114	Not Sig
BICF2P323743	5	6392996	A	G	0.434211	0.245641	0.120305	0.002114	Not Sig
BICF2P35354	6	36447781	C	T	0.434211	0.298806	0.111346	0.002114	Not Sig
BICF2G630118778	12	61375121	A	G	0.434211	0.326802	0.125592	0.002114	Not Sig
BICF2S23212711	14	24601653	C	T	0.434211	0.32733	0.11852	0.002114	Not Sig
BICF2P976780	14	42960793	T	C	0.434211	0.23002	0.10531	0.002114	Not Sig
BICF2P418739	19	37988826	C	G	0.434211	0.232465	0.104044	0.002114	Not Sig
BICF2P324626	23	41421124	A	G	0.434211	0.199173	0.118465	0.002114	Not Sig
BICF2G630506923	24	14654993	C	T	0.434211	0.435964	0.134513	0.002114	Not Sig
BICF2S23644414	29	19363986	G	A	0.434211	0.279772	0.108152	0.002114	Not Sig
BICF2S23627652	31	32183459	T	C	0.434211	0.270292	0.0958785	0.002114	Not Sig
BICF2G630450043	34	37602132	C	T	0.434211	0.264755	0.11745	0.002114	Not Sig
BICF2G630761113	36	18105630	C	T	0.434211	0.234098	0.0968661	0.002114	Not Sig
BICF2P1300424	2	38043202	T	C	0.342105	0.257462	0.109018	0.002225	Not Sig
BICF2P290879	2	41084053	A	G	0.342105	0.319065	0.122635	0.002225	Not Sig
TIGRP2P143259_rs8523491	11	8655993	A	G	0.342105	0.2326	0.114159	0.002225	Not Sig
BICF2G630297221	11	22378643	G	T	0.342105	0.379309	0.120918	0.002225	Not Sig
BICF2P493065	12	17928023	G	A	0.342105	0.273262	0.12208	0.002225	Not Sig
BICF2G630123585	12	54177517	T	C	0.342105	0.215407	0.102927	0.002225	Not Sig
TIGRP2P172749_rs9156196	12	69563170	G	A	0.342105	0.244761	0.137949	0.002225	Not Sig
BICF2S23726289	14	57854083	C	T	0.342105	0.294609	0.121649	0.002225	Not Sig
BICF2P1506656	17	53122578	A	G	0.342105	0.279361	0.14034	0.002225	Not Sig
BICF2P914559	17	56503924	C	G	0.342105	0.417596	0.132564	0.002225	Not Sig
BICF2G630254145	19	49196520	C	T	0.342105	0.280035	0.113447	0.002225	Not Sig
BICF2G630232229	20	19903921	C	A	0.342105	0.244659	0.112384	0.002225	Not Sig
BICF2S23434923	21	38862057	A	G	0.342105	0.178083	0.0998777	0.002225	Not Sig
BICF2S23432455	21	38865556	C	T	0.342105	0.178083	0.0998777	0.002225	Not Sig
BICF2P872500	24	4972811	G	A	0.342105	0.306138	0.114836	0.002225	Not Sig
BICF2P1033651	26	4175765	C	A	0.342105	0.316568	0.12089	0.002225	Not Sig
BICF2G630457150	34	28466971	T	C	0.342105	0.239193	0.116288	0.002225	Not Sig
BICF2P1089929	37	17570277	C	G	0.342105	0.19572	0.109297	0.002225	Not Sig
BICF2S23620475	2	50454331	T	C	0.276316	0.258477	0.123911	0.002247	Not Sig
BICF2S229186	3	82787165	C	T	0.276316	0.294099	0.12748	0.002247	Not Sig
TIGRP2P78405_rs9180048	6	10058764	A	G	0.276316	0.356703	0.122816	0.002247	Not Sig
BICF2P194734	11	54156304	A	G	0.276316	0.301251	0.127619	0.002247	Not Sig
BICF2P150808	11	54173274	T	G	0.276316	0.301251	0.127619	0.002247	Not Sig
BICF2P1327750	12	25640026	T	C	0.276316	0.344977	0.135079	0.002247	Not Sig
BICF2P1398726	12	25652924	C	T	0.276316	0.344977	0.135079	0.002247	Not Sig
BICF2G63048520	19	27336684	G	C	0.276316	0.447968	0.148137	0.002247	Not Sig
BICF2G630731874	31	10715240	A	T	0.276316	0.238603	0.123973	0.002247	Not Sig
BICF2P675305	1	4172445	G	A	0.210526	-0.305078	0.143897	0.002252	Not Sig
BICF2P670861	2	35027317	T	C	0.210526	-0.318402	0.143101	0.002252	Not Sig
BICF2P259318	3	24693829	A	G	0.210526	-0.296524	0.148151	0.002252	Not Sig
BICF2P390967	3	24703851	A	C	0.210526	-0.296524	0.148151	0.002252	Not Sig
BICF2P390970	3	24704024	C	T	0.210526	-0.296524	0.148151	0.002252	Not Sig
BICF2G630706024	3	30382475	A	G	0.210526	-0.163109	0.124753	0.002252	Not Sig
BICF2P35707	3	54519682	T	C	0.210526	-0.23442	0.124359	0.002252	Not Sig
BICF2S22916819	3	54523198	T	C	0.210526	-0.23442	0.124359	0.002252	Not Sig
BICF2G63085624	7	70411889	C	T	0.210526	-0.282949	0.14015	0.002252	Not Sig
BICF2P706423	11	38623732	C	A	0.210526	-0.320791	0.134057	0.002252	Not Sig
BICF2P587683	12	65926497	G	A	0.210526	-0.134961	0.131734	0.002252	Not Sig
BICF2P752815	15	25262726	A	G	0.210526	-0.304444	0.133871	0.002252	Not Sig
BICF2P568624	16	29558746	T	C	0.210526	-0.293816	0.12726	0.002252	Not Sig
BICF2P1367402	20	51071918	A	G	0.210526	-0.299017	0.118148	0.002252	Not Sig
BICF2G630410403	30	8535029	A	G	0.210526	-0.282667	0.13397	0.002252	Not Sig
BICF2P1071626	1	86558337	T	C	0.302632	-0.202143	0.123874	0.002265	Not Sig
BICF2P1410749	1	99471871	C	T	0.302632	-0.292596	0.127386	0.002265	Not Sig
BICF2S23054337	1	99474103	C	T	0.302632	-0.292596	0.127386	0.002265	Not Sig
BICF2G630706574	3	30918081	A	G	0.302632	-0.164944	0.123888	0.002265	Not Sig
BICF2P1153515	3	54036039	A	G	0.302632	-0.196827	0.0995605	0.002265	Not Sig
BICF2S22951931	3	54062561	A	C	0.302632	-0.196827	0.0995605	0.002265	Not Sig
BICF2S23424254	4	44028127	G	A	0.302632	-0.393094	0.121934	0.002265	Not Sig
BICF2P960238	7	4450097	C	T	0.302632	-0.186852	0.11478	0.002265	Not Sig
TIGRP2P193815_rs8868874	14	44208622	A	G	0.302632	-0.367196	0.120985	0.002265	Not Sig
BICF2S23047489	17	55977986	A	G	0.302632	-0.186205	0.105402	0.002265	Not Sig
BICF2S23738801	21	29821291	A	G	0.302632	-0.204425	0.115259	0.002265	Not Sig
BICF2S23247878	21	39033274	T	C	0.302632	-0.191028	0.140598	0.002265	Not Sig
BICF2P621103	23	42608184	C	T	0.302632	-0.2988	0.113642	0.002265	Not Sig
BICF2G630511882	24	8806250	A	C	0.302632	-0.288591	0.121594	0.002265	Not Sig
BICF2P580884	33	8590816	G	A	0.302632	-0.207479	0.105453	0.002265	Not Sig
TIGRP2P387053_rs9189218	33	14073688	C	G	0.302632	-0.295821	0.136906	0.002265	Not Sig
BICF2P1408504	33	15899832	A	G	0.302632	-0.325518	0.140538	0.002265	Not Sig
BICF2P1345496	36	16675248	A	G	0.302632	-0.230696	0.106112	0.002265	Not Sig
BICF2P5859	38	17255359	A	G	0.302632	-0.248298	0.127016	0.002265	Not Sig
BICF2P1186951	2	36904808	G	C	0.460526	0.220608	0.101676	0.002427	Not Sig
BICF2P276530	2	78175838	A	G	0.460526	0.236167	0.109759	0.002427	Not Sig
BICF2G630344656	3	60425130	G	A	0.460526	0.299641	0.114651	0.002427	Not Sig
TIGRP2P66667_rs9030753	4	80849156	G	A	0.460526	0.189447	0.111442	0.002427	Not Sig
TIGRP2P87240_rs8755335	6	60656479	T	C	0.460526	0.271406	0.110325	0.002427	Not Sig
BICF2S23513579	10	57057842	T	C	0.460526	0.137406	0.105626	0.002427	Not Sig
BICF2P302186	16	46150405	A	G	0.460526	0.172604	0.100472	0.002427	Not Sig
TIGRP2P267404_rs8953645	19	41428582	G	A	0.460526	0.27839	0.117898	0.002427	Not Sig
BICF2G630233138	20	20778877	A	C	0.460526	0.202105	0.115152	0.002427	Not Sig
BICF2P859562	20	48093083	G	A	0.460526	0.330935	0.113092	0.002427	Not Sig
BICF2P18072	23	34525193	G	A	0.460526	0.281663	0.110108	0.002427	Not Sig
BICF2G630371725	23	35803937	C	T	0.460526	0.255876	0.12419	0.002427	Not Sig
BICF2P753162	24	4451267	T	C	0.460526	0.26397	0.117966	0.002427	Not Sig
BICF2P859266	24	4524554	C	T	0.460526	0.26397	0.117966	0.002427	Not Sig
BICF2P689943	24	4575440	A	G	0.460526	0.26397	0.117966	0.002427	Not Sig
BICF2P181394	24	4597062	T	C	0.460526	0.26397	0.117966	0.002427	Not Sig
BICF2P1359824	24	4614238	T	C	0.460526	0.26397	0.117966	0.002427	Not Sig
BICF2P1134144	24	4629507	A	G	0.460526	0.26397	0.117966	0.002427	Not Sig
BICF2G630801020	26	18383181	C	T	0.460526	0.220491	0.11525	0.002427	Not Sig
BICF2S23519683	32	33502707	T	C	0.460526	0.246244	0.111577	0.002427	Not Sig
BICF2G630760866	36	18594820	C	A	0.460526	0.215171	0.115723	0.002427	Not Sig
BICF2G630125898	37	5993816	G	A	0.460526	0.192257	0.104963	0.002427	Not Sig
TIGRP2P420858_rs8542231	37	22787392	G	A	0.460526	0.196598	0.10824	0.002427	Not Sig
BICF2S23554475	38	2555075	T	A	0.460526	0.291408	0.100356	0.002427	Not Sig
BICF2P447892	38	2556816	A	T	0.460526	0.291408	0.100356	0.002427	Not Sig
BICF2G630415169	8	58499509	T	A	0.118421	0.459281	0.180635	0.002436	Not Sig
TIGRP2P128146_rs8563561	9	44784026	T	C	0.118421	0.466155	0.188035	0.002436	Not Sig
BICF2G630491721	10	54691230	C	T	0.118421	0.392192	0.153876	0.002436	Not Sig
BICF2G630491731	10	54721419	A	G	0.118421	0.392192	0.153876	0.002436	Not Sig
BICF2G630491736	10	54735250	T	C	0.118421	0.392192	0.153876	0.002436	Not Sig
BICF2P553773	15	35559792	G	A	0.118421	0.735813	0.205553	0.002436	Not Sig
BICF2G630694973	18	40029080	C	T	0.118421	0.287089	0.150954	0.002436	Not Sig
BICF2S23013156	18	45542498	A	C	0.118421	0.685915	0.224918	0.002436	Not Sig
BICF2P485140	20	25528929	A	G	0.118421	0.296032	0.152272	0.002436	Not Sig
BICF2G630100019	25	31558578	T	C	0.118421	0.528496	0.193521	0.002436	Not Sig
BICF2S23146953	34	28877596	A	G	0.118421	0.418773	0.168153	0.002436	Not Sig
BICF2P47298	34	28905155	G	A	0.118421	0.418773	0.168153	0.002436	Not Sig
BICF2P1020408	1	106679474	A	G	0.328947	-0.287566	0.115671	0.002604	Not Sig
BICF2P952420	1	106684492	C	T	0.328947	-0.287566	0.115671	0.002604	Not Sig
BICF2P246825	3	20280179	T	A	0.328947	-0.263438	0.110827	0.002604	Not Sig
BICF2G630706466	3	30769979	T	C	0.328947	-0.18088	0.119262	0.002604	Not Sig
BICF2P1287384	4	55951704	T	C	0.328947	-0.257689	0.110193	0.002604	Not Sig
BICF2G630809489	6	6492494	G	A	0.328947	-0.25574	0.129317	0.002604	Not Sig
BICF2G630554653	7	28252612	G	A	0.328947	-0.243962	0.101155	0.002604	Not Sig
BICF2S23639610	7	73492460	C	T	0.328947	-0.367364	0.124629	0.002604	Not Sig
BICF2P719913	11	36396677	C	T	0.328947	-0.246916	0.120705	0.002604	Not Sig
BICF2P724946	11	38460376	T	C	0.328947	-0.283633	0.103832	0.002604	Not Sig
BICF2P216975	11	67249925	C	T	0.328947	-0.224729	0.118307	0.002604	Not Sig
BICF2G630748284	13	59776362	G	A	0.328947	-0.176234	0.116609	0.002604	Not Sig
BICF2S23156412	14	45951852	G	A	0.328947	-0.26326	0.120135	0.002604	Not Sig
BICF2P634943	18	28975542	C	T	0.328947	-0.194818	0.1178	0.002604	Not Sig
BICF2G630319914	22	15313805	A	T	0.328947	-0.169903	0.118226	0.002604	Not Sig
BICF2G630335246	22	48390964	T	G	0.328947	-0.24406	0.12581	0.002604	Not Sig
BICF2P1434514	30	13374484	A	C	0.328947	-0.214404	0.108797	0.002604	Not Sig
BICF2P1273138	36	17314596	A	G	0.328947	-0.223111	0.130613	0.002604	Not Sig
BICF2G630126653	37	7730837	G	A	0.328947	-0.186801	0.114841	0.002604	Not Sig
BICF2G630126678	37	7751344	T	C	0.328947	-0.186801	0.114841	0.002604	Not Sig
BICF2S23050488	1	98693551	A	G	0.486842	0.165343	0.109537	0.002703	Not Sig
BICF2P1149851	1	98731945	T	C	0.486842	0.165343	0.109537	0.002703	Not Sig
BICF2P1122419	1	98785080	G	T	0.486842	0.165343	0.109537	0.002703	Not Sig
BICF2P333649	1	98820805	G	A	0.486842	0.165343	0.109537	0.002703	Not Sig
BICF2P245345	1	98855440	G	A	0.486842	0.165343	0.109537	0.002703	Not Sig
BICF2P344001	1	98879709	C	T	0.486842	0.165343	0.109537	0.002703	Not Sig
BICF2P276839	1	98962840	T	C	0.486842	0.165343	0.109537	0.002703	Not Sig
BICF2P1196521	2	35178573	G	A	0.486842	0.237654	0.119913	0.002703	Not Sig
BICF2G630177161	4	83111186	A	G	0.486842	0.216556	0.112618	0.002703	Not Sig
TIGRP2P76229_rs9087303	5	85401851	G	A	0.486842	0.332318	0.131261	0.002703	Not Sig
BICF2S2365111	6	68589227	G	A	0.486842	0.29021	0.11561	0.002703	Not Sig
BICF2P1190031	7	9677570	T	C	0.486842	0.330258	0.121668	0.002703	Not Sig
BICF2P1239039	10	60042581	C	T	0.486842	0.248908	0.103924	0.002703	Not Sig
TIGRP2P165915_rs8599698	12	46001882	G	A	0.486842	0.17292	0.105071	0.002703	Not Sig
BICF2P760170	12	65968277	G	T	0.486842	0.222824	0.109247	0.002703	Not Sig
BICF2G630439653	15	18959664	G	A	0.486842	0.158049	0.106992	0.002703	Not Sig
BICF2G630439630	15	18976894	T	C	0.486842	0.158049	0.106992	0.002703	Not Sig
BICF2G630638229	21	50457886	T	C	0.486842	0.303473	0.128226	0.002703	Not Sig
BICF2P834360	23	39696104	T	C	0.486842	0.277928	0.111282	0.002703	Not Sig
BICF2P419617	27	15502534	C	G	0.486842	0.180437	0.113699	0.002703	Not Sig
BICF2G630625344	29	23730142	T	C	0.486842	0.21259	0.103899	0.002703	Not Sig
BICF2S22963900	31	32897869	T	G	0.486842	0.263429	0.0994964	0.002703	Not Sig
BICF2P168059	38	5259282	C	T	0.486842	0.261192	0.111337	0.002703	Not Sig
BICF2G630341271	3	43639612	T	G	0.236842	0.252716	0.114757	0.002824	Not Sig
BICF2P747023	4	63654657	C	T	0.236842	0.276243	0.141564	0.002824	Not Sig
BICF2G630171466	4	77001522	A	G	0.236842	0.384715	0.131346	0.002824	Not Sig
BICF2P852640	7	15123353	T	C	0.236842	0.273477	0.14294	0.002824	Not Sig
BICF2P869743	7	43410901	A	G	0.236842	0.387103	0.151086	0.002824	Not Sig
TIGRP2P128991_rs8969837	9	47987195	T	C	0.236842	0.18839	0.140781	0.002824	Not Sig
BICF2P362736	10	59945232	C	T	0.236842	0.294689	0.11008	0.002824	Not Sig
TIGRP2P171325_rs9207842	12	64731245	A	G	0.236842	0.325815	0.144036	0.002824	Not Sig
BICF2G630744810	13	62753011	T	C	0.236842	0.263707	0.137393	0.002824	Not Sig
BICF2P36744	15	34282373	T	C	0.236842	0.374343	0.126801	0.002824	Not Sig
BICF2G630334374	22	47273530	T	C	0.236842	0.278661	0.122448	0.002824	Not Sig
BICF2P1177130	23	42024189	C	T	0.236842	0.358989	0.138686	0.002824	Not Sig
BICF2G630510983	24	10023595	C	T	0.236842	0.228743	0.137756	0.002824	Not Sig
BICF2G630728731	31	5359525	G	A	0.236842	0.270702	0.128672	0.002824	Not Sig
BICF2P70162	33	12944498	A	C	0.236842	0.211871	0.111149	0.002824	Not Sig
BICF2P464167	34	8726776	A	C	0.236842	0.287272	0.119337	0.002824	Not Sig
BICF2G630765863	36	2980744	A	G	0.236842	0.299078	0.121695	0.002824	Not Sig
BICF2G630764203	36	6090490	A	G	0.236842	0.433459	0.137027	0.002824	Not Sig
BICF2P1081501	36	9376340	A	G	0.236842	0.2768	0.116237	0.002824	Not Sig
BICF2P231550	36	25343713	A	G	0.236842	0.370387	0.141822	0.002824	Not Sig
BICF2P125539	38	4488447	A	C	0.236842	0.301367	0.123587	0.002824	Not Sig
BICF2P726575	1	1779875	C	T	0.368421	0.177952	0.0994147	0.002856	Not Sig
BICF2P247108	1	1796182	G	A	0.368421	0.177952	0.0994147	0.002856	Not Sig
BICF2P180743	1	1838805	T	C	0.368421	0.177952	0.0994147	0.002856	Not Sig
BICF2P792639	2	66826438	T	C	0.368421	0.367494	0.135284	0.002856	Not Sig
TIGRP2P60700_rs8634269	4	43277897	G	C	0.368421	0.260275	0.123567	0.002856	Not Sig
BICF2P1115567	5	26512480	A	G	0.368421	0.218426	0.114657	0.002856	Not Sig
BICF2G630579147	6	46876169	G	A	0.368421	0.258776	0.118092	0.002856	Not Sig
BICF2P20411	10	61541196	C	T	0.368421	0.292734	0.10438	0.002856	Not Sig
BICF2P249414	10	61556671	A	G	0.368421	0.292734	0.10438	0.002856	Not Sig
BICF2P1051769	12	71012535	G	A	0.368421	0.300105	0.129488	0.002856	Not Sig
BICF2G630115456	16	35079073	A	G	0.368421	0.392841	0.143436	0.002856	Not Sig
BICF2G63036108	19	9523586	A	T	0.368421	0.324578	0.119198	0.002856	Not Sig
BICF2P255512	22	21113314	T	C	0.368421	0.300376	0.132784	0.002856	Not Sig
BICF2G630401828	30	25843104	A	G	0.368421	0.22857	0.11389	0.002856	Not Sig
BICF2G630730584	31	7669651	C	T	0.368421	0.24941	0.113178	0.002856	Not Sig
BICF2G63069191	38	18630043	A	G	0.368421	0.30748	0.121133	0.002856	Not Sig
BICF2S23622595	1	72806947	A	G	0.355263	-0.222497	0.127234	0.002871	Not Sig
BICF2P759658	1	72823953	C	A	0.355263	-0.222497	0.127234	0.002871	Not Sig
BICF2S2307966	2	76067059	A	G	0.355263	-0.322459	0.14044	0.002871	Not Sig
BICF2G630184254	5	35247117	C	T	0.355263	-0.234915	0.120311	0.002871	Not Sig
BICF2S23226633	11	23340319	C	T	0.355263	-0.315756	0.103669	0.002871	Not Sig
BICF2P211861	12	57764693	C	T	0.355263	-0.302674	0.131696	0.002871	Not Sig
BICF2G630442056	15	13596625	C	T	0.355263	-0.297971	0.120441	0.002871	Not Sig
BICF2G630212890	17	28343385	T	C	0.355263	-0.181395	0.109308	0.002871	Not Sig
BICF2P1212519	17	43918605	C	T	0.355263	-0.208354	0.109377	0.002871	Not Sig
BICF2S23757781	18	34421634	A	G	0.355263	-0.234427	0.105431	0.002871	Not Sig
BICF2P540783	20	23422267	G	A	0.355263	-0.17704	0.10389	0.002871	Not Sig
BICF2S23310779	21	43776850	G	A	0.355263	-0.224701	0.118285	0.002871	Not Sig
TIGRP2P345614_rs8912692	26	38426609	T	C	0.355263	-0.225312	0.101128	0.002871	Not Sig
BICF2P167156	31	32803602	G	A	0.355263	-0.25282	0.105886	0.002871	Not Sig
BICF2S2317255	36	8959893	G	A	0.355263	-0.222375	0.0980449	0.002871	Not Sig
BICF2P464258	37	6888748	T	C	0.355263	-0.193812	0.113024	0.002871	Not Sig
BICF2S23626108	1	92557694	T	G	0.486842	-0.233855	0.123086	0.002925	Not Sig
BICF2S23448017	1	95796477	G	A	0.486842	-0.191635	0.106779	0.002925	Not Sig
TIGRP2P28139_rs8647660	2	64656696	A	G	0.486842	-0.171543	0.108373	0.002925	Not Sig
BICF2P648237	3	55269690	C	T	0.486842	-0.15645	0.0880726	0.002925	Not Sig
TIGRP2P47676_rs9005554	3	58178784	C	A	0.486842	-0.239157	0.109226	0.002925	Not Sig
TIGRP2P89715_rs9194535	6	74655212	G	A	0.486842	-0.210195	0.108264	0.002925	Not Sig
BICF2G630569895	6	76997836	G	A	0.486842	-0.254684	0.118577	0.002925	Not Sig
BICF2P995872	7	63648436	G	C	0.486842	-0.23544	0.111576	0.002925	Not Sig
BICF2P335660	12	25663420	G	C	0.486842	-0.191694	0.107856	0.002925	Not Sig
BICF2S23725978	17	28643428	G	T	0.486842	-0.145069	0.0990235	0.002925	Not Sig
BICF2P930975	18	26861715	A	G	0.486842	-0.13611	0.110906	0.002925	Not Sig
BICF2P272797	19	42093956	T	C	0.486842	-0.231089	0.111284	0.002925	Not Sig
BICF2S23749862	23	34174567	A	G	0.486842	-0.290614	0.117436	0.002925	Not Sig
BICF2S23442339	29	20881835	C	T	0.486842	-0.334637	0.139229	0.002925	Not Sig
BICF2S22955218	30	25274879	C	T	0.486842	-0.140537	0.105097	0.002925	Not Sig
BICF2G630451231	34	35685726	G	A	0.486842	-0.24557	0.112199	0.002925	Not Sig
TIGRP2P412861_rs8792613	36	17795948	T	C	0.486842	-0.243665	0.10787	0.002925	Not Sig
BICF2P968556	37	6354853	T	C	0.486842	-0.190674	0.0977129	0.002925	Not Sig
BICF2P194369	37	12585376	C	T	0.486842	-0.251645	0.112127	0.002925	Not Sig
BICF2P295727	38	5097165	A	T	0.486842	-0.356178	0.121756	0.002925	Not Sig
BICF2P894343	1	48175898	G	A	0.381579	-0.185699	0.105391	0.003057	Not Sig
BICF2P411242	2	79409277	A	G	0.381579	-0.250508	0.111644	0.003057	Not Sig
BICF2P161737	2	79412385	G	A	0.381579	-0.250508	0.111644	0.003057	Not Sig
BICF2P672864	2	79426028	T	C	0.381579	-0.250508	0.111644	0.003057	Not Sig
BICF2P1275735	2	79454725	T	C	0.381579	-0.250508	0.111644	0.003057	Not Sig
BICF2P759102	2	79466718	T	C	0.381579	-0.250508	0.111644	0.003057	Not Sig
TIGRP2P32155_rs9214160	2	79475042	C	T	0.381579	-0.250508	0.111644	0.003057	Not Sig
TIGRP2P32157_rs8750486	2	79488185	T	C	0.381579	-0.250508	0.111644	0.003057	Not Sig
BICF2P998148	5	3304165	A	G	0.381579	-0.17304	0.107736	0.003057	Not Sig
BICF2P933506	5	36884052	A	G	0.381579	-0.144457	0.115321	0.003057	Not Sig
BICF2S2364117	5	55068175	T	C	0.381579	-0.222267	0.110396	0.003057	Not Sig
BICF2P1207523	8	31150261	T	C	0.381579	-0.171463	0.0987134	0.003057	Not Sig
BICF2S23511157	8	31158221	A	G	0.381579	-0.171463	0.0987134	0.003057	Not Sig
BICF2S23118474	17	4665512	T	G	0.381579	-0.165299	0.121965	0.003057	Not Sig
BICF2P1053194	18	34126803	A	G	0.381579	-0.205577	0.103737	0.003057	Not Sig
BICF2G630697482	18	37089365	T	C	0.381579	-0.336634	0.119027	0.003057	Not Sig
BICF2P256659	18	48795112	G	A	0.381579	-0.264186	0.104185	0.003057	Not Sig
BICF2P265279	20	4740352	T	C	0.381579	-0.178535	0.108255	0.003057	Not Sig
BICF2P337189	21	26527168	G	A	0.381579	-0.147013	0.104964	0.003057	Not Sig
BICF2S23530898	21	36411871	A	T	0.381579	-0.170497	0.115301	0.003057	Not Sig
BICF2S22950631	26	37313348	C	A	0.381579	-0.298418	0.113738	0.003057	Not Sig
BICF2S23035647	26	37351553	A	C	0.381579	-0.298418	0.113738	0.003057	Not Sig
BICF2P1024440	36	17233285	T	A	0.381579	-0.240712	0.104574	0.003057	Not Sig
BICF2P475825	38	7464877	A	G	0.381579	-0.169494	0.107652	0.003057	Not Sig
BICF2S23764557	1	48779503	T	C	0.460526	-0.312171	0.118368	0.003081	Not Sig
BICF2P233665	1	48789525	G	A	0.460526	-0.312171	0.118368	0.003081	Not Sig
TIGRP2P12925_rs9245493	1	90087784	G	A	0.460526	-0.234469	0.104383	0.003081	Not Sig
BICF2P333920	1	90100345	C	A	0.460526	-0.234469	0.104383	0.003081	Not Sig
BICF2P1436560	2	37909870	C	T	0.460526	-0.233277	0.111096	0.003081	Not Sig
BICF2S23621295	3	21834210	A	G	0.460526	-0.201208	0.104198	0.003081	Not Sig
BICF2G630342723	3	58234456	A	G	0.460526	-0.177262	0.0997436	0.003081	Not Sig
BICF2P913696	3	60388719	A	C	0.460526	-0.32375	0.117621	0.003081	Not Sig
BICF2G63059710	4	7021671	C	T	0.460526	-0.141489	0.0965359	0.003081	Not Sig
BICF2P853011	5	29238199	C	T	0.460526	-0.249384	0.117649	0.003081	Not Sig
TIGRP2P92515_rs9096093	7	18822064	G	A	0.460526	-0.235967	0.105922	0.003081	Not Sig
BICF2P594334	7	71813287	C	T	0.460526	-0.200403	0.0973156	0.003081	Not Sig
BICF2G630416429	8	60257799	A	G	0.460526	-0.189242	0.0965222	0.003081	Not Sig
BICF2S23623015	8	73029255	A	G	0.460526	-0.273894	0.10237	0.003081	Not Sig
BICF2S234375	10	48838566	G	A	0.460526	-0.3015	0.108967	0.003081	Not Sig
BICF2G630304268	11	60143198	C	A	0.460526	-0.257448	0.118241	0.003081	Not Sig
BICF2P788327	14	57780376	T	C	0.460526	-0.140927	0.100811	0.003081	Not Sig
BICF2G630214097	17	26573000	C	T	0.460526	-0.237522	0.114824	0.003081	Not Sig
BICF2P187227	18	25006055	G	A	0.460526	-0.179217	0.101372	0.003081	Not Sig
BICF2P71304	18	50419514	C	T	0.460526	-0.205761	0.107813	0.003081	Not Sig
BICF2P746437	20	18894088	A	G	0.460526	-0.322658	0.123678	0.003081	Not Sig
BICF2P278524	21	27259766	C	T	0.460526	-0.139817	0.107369	0.003081	Not Sig
BICF2G630391545	23	6618998	A	G	0.460526	-0.224903	0.101532	0.003081	Not Sig
BICF2G630362457	23	50954665	G	A	0.460526	-0.21043	0.107028	0.003081	Not Sig
BICF2P1140666	27	17739333	G	C	0.460526	-0.253371	0.108216	0.003081	Not Sig
BICF2P682795	28	10852366	A	G	0.460526	-0.198312	0.115897	0.003081	Not Sig
BICF2P1126675	32	5795452	G	A	0.460526	-0.239322	0.112784	0.003081	Not Sig
BICF2P1372208	34	41141289	A	G	0.460526	-0.375119	0.126169	0.003081	Not Sig
BICF2G630766458	36	1607751	T	C	0.460526	-0.30292	0.107852	0.003081	Not Sig
BICF2G630764599	36	5556771	G	A	0.460526	-0.372394	0.117414	0.003081	Not Sig
BICF2P920985	37	15866745	A	G	0.460526	-0.124759	0.104767	0.003081	Not Sig
BICF2P175174	37	18449732	G	A	0.460526	-0.236537	0.119406	0.003081	Not Sig
BICF2P1092870	2	39004120	A	G	0.236842	-0.266685	0.129132	0.003098	Not Sig
BICF2P948021	3	53295179	G	A	0.236842	-0.234021	0.107129	0.003098	Not Sig
BICF2G630344078	3	59869330	A	G	0.236842	-0.26474	0.116134	0.003098	Not Sig
BICF2P542776	5	65481598	C	T	0.236842	-0.209846	0.122827	0.003098	Not Sig
BICF2S23513192	8	23983270	C	A	0.236842	-0.231788	0.120893	0.003098	Not Sig
BICF2P1402973	9	46974575	G	A	0.236842	-0.242741	0.134627	0.003098	Not Sig
BICF2P613348	14	43613874	C	A	0.236842	-0.238987	0.108965	0.003098	Not Sig
BICF2P1206441	18	39508328	A	G	0.236842	-0.183237	0.123902	0.003098	Not Sig
BICF2P1035075	19	24524452	C	G	0.236842	-0.362013	0.14474	0.003098	Not Sig
BICF2P142613	20	22224284	G	T	0.236842	-0.326619	0.150251	0.003098	Not Sig
BICF2G630447874	20	51061564	G	T	0.236842	-0.303229	0.117754	0.003098	Not Sig
BICF2P1420505	21	40808482	T	C	0.236842	-0.145923	0.123531	0.003098	Not Sig
BICF2G630637808	21	50719350	T	G	0.236842	-0.395145	0.143266	0.003098	Not Sig
G1254f14S23	24	23318054	C	T	0.236842	-0.253009	0.130123	0.003098	Not Sig
BICF2S22920964	24	23469424	T	C	0.236842	-0.302046	0.140124	0.003098	Not Sig
BICF2G630146733	27	16761901	T	C	0.236842	-0.273828	0.124945	0.003098	Not Sig
BICF2S22913151	38	21816923	C	T	0.236842	-2.82E-01	0.133082	0.003098	Not Sig
BICF2G63067829	38	21848752	T	C	0.236842	-3.22E-01	0.134524	0.003098	Not Sig
BICF2P438123	1	51556281	A	G	0.171053	-0.226235	0.134205	0.003135	Not Sig
BICF2P677587	2	65469869	T	C	0.171053	-0.327515	0.166491	0.003135	Not Sig
BICF2S23314584	2	69858003	T	C	0.171053	-0.297818	0.148395	0.003135	Not Sig
BICF2S23730050	4	54126948	A	G	0.171053	-0.318815	0.137829	0.003135	Not Sig
BICF2G63032189	5	26412440	A	G	0.171053	-0.191662	0.140138	0.003135	Not Sig
BICF2G630582681	6	43573597	T	C	0.171053	-0.304287	0.137683	0.003135	Not Sig
BICF2P853245	9	46837510	C	A	0.171053	-0.275659	0.153577	0.003135	Not Sig
BICF2G630616673	13	24305171	T	G	0.171053	-0.379354	0.144991	0.003135	Not Sig
BICF2P798485	16	54403501	A	G	0.171053	-0.337607	0.158961	0.003135	Not Sig
BICF2P1217732	17	50948900	T	G	0.171053	-0.447248	0.188555	0.003135	Not Sig
BICF2S23635592	18	55537018	C	A	0.171053	-0.329436	0.172644	0.003135	Not Sig
BICF2P921586	20	57008383	G	A	0.171053	-0.332664	0.14396	0.003135	Not Sig
BICF2P160508	20	57034211	G	A	0.171053	-0.332664	0.14396	0.003135	Not Sig
BICF2G630656126	21	10553520	T	C	0.171053	-0.211607	0.150489	0.003135	Not Sig
BICF2G630138234	27	2310434	T	C	0.171053	-0.237445	0.150866	0.003135	Not Sig
BICF2G630741410	31	32080956	C	T	0.171053	-0.270113	0.138528	0.003135	Not Sig
BICF2P121092	35	24747538	A	G	0.171053	-0.355634	0.136168	0.003135	Not Sig
BICF2P753743	1	56407286	T	C	0.407895	-0.155273	0.10135	0.003153	Not Sig
BICF2P621142	1	120839607	A	G	0.407895	-0.280005	0.113074	0.003153	Not Sig
BICF2P538563	2	42048600	T	C	0.407895	-0.192604	0.11547	0.003153	Not Sig
BICF2P838810	2	50252337	A	G	0.407895	-0.226849	0.117553	0.003153	Not Sig
BICF2P1330539	2	54145669	T	C	0.407895	-0.215957	0.110739	0.003153	Not Sig
BICF2S23111838	2	78734574	G	A	0.407895	-0.200854	0.105815	0.003153	Not Sig
BICF2P353885	3	27318263	A	T	0.407895	-0.207043	0.111475	0.003153	Not Sig
BICF2G630337624	3	31943218	C	T	0.407895	-0.214955	0.112239	0.003153	Not Sig
BICF2P1087030	4	38999421	G	C	0.407895	-0.220584	0.108225	0.003153	Not Sig
TIGRP2P92917_rs8638529	7	20392435	G	A	0.407895	-0.251083	0.111729	0.003153	Not Sig
BICF2G630563882	7	61481733	G	A	0.407895	-0.252869	0.106412	0.003153	Not Sig
BICF2P451243	7	80380392	G	A	0.407895	-0.26949	0.111893	0.003153	Not Sig
BICF2P710064	8	15423483	C	T	0.407895	-0.131807	0.100385	0.003153	Not Sig
BICF2P626187	9	6062931	A	G	0.407895	-0.308878	0.129047	0.003153	Not Sig
BICF2P429472	14	42010831	T	C	0.407895	-0.162564	0.10351	0.003153	Not Sig
BICF2S2458922	15	31118618	A	G	0.407895	-0.302389	0.112987	0.003153	Not Sig
BICF2S2431873	18	22141343	G	A	0.407895	-0.313736	0.135411	0.003153	Not Sig
BICF2P1318072	18	28947411	G	A	0.407895	-0.202124	0.116094	0.003153	Not Sig
BICF2G630692958	18	41481797	A	G	0.407895	-0.147805	0.10888	0.003153	Not Sig
BICF2P871989	21	39549653	T	G	0.407895	-0.140649	0.108523	0.003153	Not Sig
BICF2S23549850	22	54599843	A	G	0.407895	-0.216973	0.113672	0.003153	Not Sig
TIGRP2P307119_rs9222542	23	43249467	T	C	0.407895	-0.20673	0.118639	0.003153	Not Sig
BICF2G630507225	24	14404054	G	T	0.407895	-0.240384	0.100679	0.003153	Not Sig
BICF2G630198216	26	33996871	G	A	0.407895	-0.266517	0.117509	0.003153	Not Sig
BICF2P1161679	28	38392007	C	T	0.407895	-0.218222	0.128855	0.003153	Not Sig
BICF2P403801	29	18245423	C	A	0.407895	-0.293705	0.117238	0.003153	Not Sig
BICF2P406471	32	9467191	G	A	0.407895	-0.283422	0.106845	0.003153	Not Sig
BICF2P770414	32	15380130	G	A	0.407895	-0.252782	0.123467	0.003153	Not Sig
BICF2S22961736	33	27700322	G	T	0.407895	-0.186401	0.113548	0.003153	Not Sig
BICF2G630762908	36	9094290	C	T	0.407895	-0.341398	0.114492	0.003153	Not Sig
BICF2G63066101	38	23185978	G	A	0.407895	-0.180234	0.110819	0.003153	Not Sig
BICF2G630790272	1	93945539	T	C	0.434211	-0.203755	0.104569	0.00316	Not Sig
BICF2P716223	2	38568891	A	C	0.434211	-0.307733	0.117547	0.00316	Not Sig
BICF2P248854	3	29536260	G	A	0.434211	-0.214866	0.108112	0.00316	Not Sig
TIGRP2P46905_rs8400984	3	56241328	A	G	0.434211	-0.25248	0.106757	0.00316	Not Sig
BICF2P1324491	3	65788500	C	T	0.434211	-0.203141	0.10567	0.00316	Not Sig
BICF2S23440692	4	44714140	A	G	0.434211	-0.23382	0.106343	0.00316	Not Sig
BICF2P633927	4	72807417	C	T	0.434211	-0.175957	0.105205	0.00316	Not Sig
BICF2P1109106	7	10447996	T	C	0.434211	-0.239631	0.114786	0.00316	Not Sig
BICF2P377168	7	32857362	A	C	0.434211	-0.248762	0.115189	0.00316	Not Sig
BICF2G630559408	7	54841395	A	G	0.434211	-0.242375	0.112025	0.00316	Not Sig
BICF2P1352733	8	11817249	G	T	0.434211	-0.177992	0.108611	0.00316	Not Sig
BICF2P200400	10	57906690	C	T	0.434211	-0.286357	0.107104	0.00316	Not Sig
BICF2G630121272	12	57382115	T	G	0.434211	-0.173295	0.118166	0.00316	Not Sig
BICF2G630615487	13	22695202	C	T	0.434211	-0.228321	0.107619	0.00316	Not Sig
BICF2G630529829	14	40290825	A	G	0.434211	-0.179535	0.11549	0.00316	Not Sig
BICF2P150907	14	58033815	C	T	0.434211	-0.162062	0.102457	0.00316	Not Sig
BICF2G630435060	15	26606559	C	T	0.434211	-0.244318	0.106515	0.00316	Not Sig
BICF2G630208435	17	35566441	T	C	0.434211	-0.279501	0.111875	0.00316	Not Sig
BICF2P838442	17	60726653	C	T	0.434211	-0.166831	0.108401	0.00316	Not Sig
BICF2P118351	22	29093614	A	G	0.434211	-0.288489	0.121379	0.00316	Not Sig
TIGRP2P312008_rs9195938	24	16194621	C	T	0.434211	-0.287732	0.138931	0.00316	Not Sig
BICF2G630504983	24	17629007	C	T	0.434211	-0.252537	0.118412	0.00316	Not Sig
BICF2G630504932	24	17645564	A	G	0.434211	-0.252537	0.118412	0.00316	Not Sig
BICF2G630100054	25	31614639	T	C	0.434211	-0.26715	0.109872	0.00316	Not Sig
BICF2P962110	26	37545438	A	G	0.434211	-0.199965	0.099572	0.00316	Not Sig
BICF2P298664	30	12874980	A	G	0.434211	-0.208802	0.10084	0.00316	Not Sig
BICF2P1219604	31	34164996	T	C	0.434211	-0.18357	0.100072	0.00316	Not Sig
BICF2P528494	32	10042511	A	C	0.434211	-0.308858	0.113324	0.00316	Not Sig
BICF2G630454654	34	30803613	C	T	0.434211	-0.189354	0.107279	0.00316	Not Sig
BICF2P942915	35	21121683	T	C	0.434211	-0.258778	0.0987839	0.00316	Not Sig
BICF2S23639627	2	43302561	T	C	0.157895	0.351366	0.15999	0.003166	Not Sig
BICF2S23423435	4	65068567	G	A	0.157895	0.280833	0.146203	0.003166	Not Sig
BICF2G63035789	5	29962773	T	C	0.157895	0.374753	0.159143	0.003166	Not Sig
BICF2G630183812	5	34388658	T	C	0.157895	0.398514	0.143811	0.003166	Not Sig
BICF2G630414450	8	58009484	G	A	0.157895	0.337087	0.154446	0.003166	Not Sig
BICF2P270945	10	54681684	T	C	0.157895	0.30814	0.132592	0.003166	Not Sig
BICF2P1167152	12	68069656	A	G	0.157895	0.537321	0.19861	0.003166	Not Sig
BICF2P1053550	17	38177180	G	A	0.157895	0.303626	0.142983	0.003166	Not Sig
BICF2P1209983	21	25494837	A	C	0.157895	0.323223	0.140534	0.003166	Not Sig
BICF2P596559	29	16353288	G	A	0.157895	0.388205	0.158628	0.003166	Not Sig
BICF2S23212649	31	23847695	C	A	0.157895	0.373756	0.144806	0.003166	Not Sig
TIGRP2P381404_rs8703761	32	22678784	C	A	0.157895	0.31557	0.133497	0.003166	Not Sig
BICF2G63077056	33	27337726	C	T	0.157895	0.260137	0.141305	0.003166	Not Sig
BICF2P1095228	34	10403350	C	G	0.157895	0.322798	0.155533	0.003166	Not Sig
BICF2P215931	34	31797947	T	C	0.157895	0.503093	0.167524	0.003166	Not Sig
BICF2P54149	34	31827742	T	C	0.157895	0.512023	0.181766	0.003166	Not Sig
BICF2P890125	36	2804494	C	T	0.157895	0.522868	0.185226	0.003166	Not Sig
BICF2P1148223	37	26436629	T	C	0.157895	0.355567	0.17663	0.003166	Not Sig
BICF2P166583	38	3601201	A	T	0.157895	0.418533	0.165129	0.003166	Not Sig
BICF2G63073920	38	12940688	G	T	0.157895	0.386024	0.14646	0.003166	Not Sig
BICF2G630708271	1	2414014	T	C	0.302632	0.181712	0.107902	0.0032	Not Sig
BICF2P1154353	1	106650300	T	C	0.302632	0.203413	0.112237	0.0032	Not Sig
BICF2S23753620	3	19151476	C	T	0.302632	0.176331	0.111079	0.0032	Not Sig
BICF2G630168760	4	72285688	G	A	0.302632	0.200329	0.120203	0.0032	Not Sig
BICF2G630168770	4	72295034	C	G	0.302632	0.200329	0.120203	0.0032	Not Sig
BICF2G630241742	5	67659374	A	G	0.302632	0.236766	0.104123	0.0032	Not Sig
BICF2P696050	6	26754902	A	C	0.302632	0.282148	0.108352	0.0032	Not Sig
BICF2P1369330	8	20593115	A	G	0.302632	0.246303	0.124563	0.0032	Not Sig
BICF2P180074	9	39246853	C	A	0.302632	0.224913	0.120742	0.0032	Not Sig
TIGRP2P188153_rs8594679	14	17840269	C	T	0.302632	0.367831	0.133758	0.0032	Not Sig
TIGRP2P188159_rs8705257	14	17866584	C	T	0.302632	0.367831	0.133758	0.0032	Not Sig
BICF2P411743	18	37523294	T	C	0.302632	0.285306	0.117738	0.0032	Not Sig
BICF2P468984	21	35456433	G	A	0.302632	0.282881	0.110151	0.0032	Not Sig
BICF2G63098396	25	30172248	A	G	0.302632	0.257044	0.120596	0.0032	Not Sig
BICF2P294333	36	2358946	T	C	0.302632	0.409124	0.168003	0.0032	Not Sig
BICF2P1164940	38	12166473	T	C	0.302632	0.238541	0.109367	0.0032	Not Sig
BICF2P995455	4	45836108	G	A	0.197368	0.440752	0.153203	0.003211	Not Sig
BICF2S23130350	5	21710093	C	T	0.197368	0.444806	0.157285	0.003211	Not Sig
BICF2P406913	6	64451199	G	C	0.197368	0.283187	0.121729	0.003211	Not Sig
BICF2P744360	14	49426746	A	C	0.197368	0.35698	0.126714	0.003211	Not Sig
BICF2G63043380	19	21077526	G	A	0.197368	0.389654	0.145615	0.003211	Not Sig
BICF2S23241498	29	41385635	C	T	0.197368	0.376063	0.151271	0.003211	Not Sig
BICF2P80950	35	16945872	T	C	0.197368	0.507828	0.15041	0.003211	Not Sig
BICF2P1349584	7	75708509	G	A	0.0921053	-0.393928	0.167211	0.003423	Not Sig
BICF2P755917	8	60674055	G	A	0.0921053	-0.366735	0.165104	0.003423	Not Sig
BICF2P1439014	15	4158740	T	C	0.0921053	-0.373265	0.170876	0.003423	Not Sig
BICF2S23422710	15	27814215	C	T	0.0921053	-0.530521	0.21001	0.003423	Not Sig
BICF2P56734	18	36966453	G	A	0.0921053	-0.632022	0.207405	0.003423	Not Sig
BICF2G630691929	18	44460535	C	T	0.0921053	-0.386825	0.21674	0.003423	Not Sig
BICF2P1390856	20	9396190	T	G	0.0921053	-0.384431	0.180898	0.003423	Not Sig
BICF2G630445882	20	54799280	T	C	0.0921053	-0.362358	0.175072	0.003423	Not Sig
BICF2P679268	20	54846869	A	G	0.0921053	-0.362358	0.175072	0.003423	Not Sig
BICF2P465107	20	56382978	A	G	0.0921053	-0.352017	0.174027	0.003423	Not Sig
G1318f57S88	26	28430739	A	G	0.0921053	-0.396215	0.194548	0.003423	Not Sig
BICF2P1017069	27	36018587	A	G	0.0921053	-0.491135	0.197719	0.003423	Not Sig
BICF2P104484	30	3392714	A	G	0.0921053	-0.322104	0.184283	0.003423	Not Sig
BICF2P500394	30	16966092	C	A	0.0921053	-0.582668	0.186504	0.003423	Not Sig
BICF2P918243	35	2694540	T	G	0.0921053	-0.342861	0.168238	0.003423	Not Sig
BICF2G630775692	35	18099799	A	G	0.0921053	-0.486112	0.198407	0.003423	Not Sig
BICF2P1296198	35	24358233	G	A	0.0921053	-0.48304	0.168313	0.003423	Not Sig
BICF2P953298	1	46412297	C	G	0.394737	0.252782	0.115659	0.003512	Not Sig
BICF2P880955	1	46461892	T	C	0.394737	0.252782	0.115659	0.003512	Not Sig
BICF2P1425855	1	46465737	C	G	0.394737	0.252782	0.115659	0.003512	Not Sig
BICF2G630495303	2	64254793	C	T	0.394737	0.221843	0.0962478	0.003512	Not Sig
BICF2P1058373	4	43541686	C	T	0.394737	0.385121	0.119681	0.003512	Not Sig
BICF2S23611597	4	69749407	A	G	0.394737	0.237664	0.114099	0.003512	Not Sig
BICF2G630168662	4	72164158	G	A	0.394737	0.251989	0.112771	0.003512	Not Sig
BICF2P1348591	7	29284353	A	G	0.394737	0.180829	0.0979582	0.003512	Not Sig
BICF2P555783	12	28392583	G	A	0.394737	0.158671	0.106785	0.003512	Not Sig
BICF2P1424921	12	60482784	C	T	0.394737	0.226443	0.105535	0.003512	Not Sig
TIGRP2P170855_rs8872597	12	62964742	T	G	0.394737	0.30785	0.121264	0.003512	Not Sig
BICF2G630203372	17	47878059	C	T	0.394737	0.192164	0.102191	0.003512	Not Sig
TIGRP2P266053_rs9251186	19	33628278	C	A	0.394737	0.355505	0.127571	0.003512	Not Sig
BICF2P1247739	28	23971500	T	C	0.394737	0.242122	0.136583	0.003512	Not Sig
BICF2P672423	31	12286078	C	T	0.394737	0.17813	0.105839	0.003512	Not Sig
BICF2S22920400	31	32899161	T	C	0.394737	0.218371	0.106617	0.003512	Not Sig
BICF2S2341175	2	32471786	A	G	0.131579	-0.233638	0.161586	0.003763	Not Sig
BICF2P421687	3	6756804	G	A	0.131579	-0.293488	0.164809	0.003763	Not Sig
BICF2G630705993	3	30343228	T	C	0.131579	-0.199023	0.156367	0.003763	Not Sig
BICF2P544534	3	86527598	A	G	0.131579	-0.300391	0.157305	0.003763	Not Sig
BICF2P1295248	4	39112085	C	G	0.131579	-0.296576	0.159617	0.003763	Not Sig
BICF2P927841	4	67822923	G	A	0.131579	-0.31904	0.168386	0.003763	Not Sig
BICF2P460052	4	81899273	A	C	0.131579	-0.342841	0.181833	0.003763	Not Sig
BICF2G630584358	6	31467591	T	C	0.131579	-0.229606	0.161088	0.003763	Not Sig
BICF2P828107	7	51731783	G	A	0.131579	-0.375	0.169094	0.003763	Not Sig
BICF2P902847	7	64789122	T	A	0.131579	-0.286489	0.154847	0.003763	Not Sig
TIGRP2P103716_rs8829165	7	73699671	C	T	0.131579	-0.411513	0.174776	0.003763	Not Sig
BICF2S23650165	7	73705630	A	C	0.131579	-0.411513	0.174776	0.003763	Not Sig
BICF2S23650550	7	73710404	C	T	0.131579	-0.411513	0.174776	0.003763	Not Sig
BICF2G630297466	11	22816794	T	A	0.131579	-0.307155	0.158683	0.003763	Not Sig
BICF2P1111923	11	67389472	C	T	0.131579	-0.352666	0.191906	0.003763	Not Sig
BICF2P1024855	12	57423268	T	C	0.131579	-0.204079	0.138169	0.003763	Not Sig
BICF2G630434596	15	27632620	G	A	0.131579	-0.320403	0.166818	0.003763	Not Sig
BICF2P1103077	16	55157510	T	C	0.131579	-0.249513	0.178966	0.003763	Not Sig
BICF2P450105	18	43473279	T	G	0.131579	-0.361041	0.149212	0.003763	Not Sig
BICF2S23447515	18	43548979	A	G	0.131579	-0.331045	0.145933	0.003763	Not Sig
BICF2P1345424	21	35566473	C	T	0.131579	-0.312829	0.166227	0.003763	Not Sig
BICF2S23329008	28	38813899	T	C	0.131579	-0.526716	0.183099	0.003763	Not Sig
BICF2G630628863	29	29406831	G	A	0.131579	-0.455198	0.222255	0.003763	Not Sig
BICF2G630628982	29	29545897	A	G	0.131579	-0.415599	0.218726	0.003763	Not Sig
BICF2G630629012	29	29578804	G	A	0.131579	-0.415599	0.218726	0.003763	Not Sig
BICF2G630629029	29	29604314	A	C	0.131579	-0.415599	0.218726	0.003763	Not Sig
BICF2S23521050	30	2832986	G	A	0.131579	-0.269037	0.156081	0.003763	Not Sig
BICF2P1164572	1	99329307	A	G	0.263158	-0.242394	0.128054	0.003937	Not Sig
BICF2P1164574	1	99329986	C	T	0.263158	-0.242394	0.128054	0.003937	Not Sig
BICF2P504552	1	99339608	G	A	0.263158	-0.242394	0.128054	0.003937	Not Sig
BICF2P596472	3	53991227	G	A	0.263158	-0.202747	0.099597	0.003937	Not Sig
BICF2P17124	3	55099300	T	C	0.263158	-0.267815	0.110677	0.003937	Not Sig
BICF2P923371	4	40582189	T	C	0.263158	-0.265679	0.14354	0.003937	Not Sig
BICF2P923372	4	40582329	T	C	0.263158	-0.265679	0.14354	0.003937	Not Sig
BICF2P789748	4	44509407	T	G	0.263158	-0.262799	0.121865	0.003937	Not Sig
TIGRP2P73719_rs8796772	5	52738049	T	C	0.263158	-0.229987	0.124562	0.003937	Not Sig
BICF2G630575948	6	50420043	A	G	0.263158	-0.23724	0.122305	0.003937	Not Sig
BICF2G630563027	7	60462437	T	C	0.263158	-0.330107	0.135237	0.003937	Not Sig
BICF2S236113	11	16095454	G	A	0.263158	-0.250112	0.106319	0.003937	Not Sig
BICF2P792561	11	60608330	C	T	0.263158	-0.204112	0.122314	0.003937	Not Sig
BICF2P514059	14	27037935	T	C	0.263158	-0.535628	0.157498	0.003937	Not Sig
BICF2G630214266	17	26402720	C	T	0.263158	-0.293267	0.124405	0.003937	Not Sig
BICF2S23035663	18	40231183	G	T	0.263158	-0.287761	0.123989	0.003937	Not Sig
BICF2P457117	18	43234554	G	A	0.263158	-0.212792	0.12561	0.003937	Not Sig
BICF2S23050110	18	54087570	A	T	0.263158	-0.176231	0.116616	0.003937	Not Sig
BICF2P989476	22	55320618	T	C	0.263158	-0.287049	0.143592	0.003937	Not Sig
BICF2G630366230	23	47617364	G	A	0.263158	-0.223023	0.112669	0.003937	Not Sig
BICF2P693477	23	52167880	G	A	0.263158	-0.180379	0.108798	0.003937	Not Sig
BICF2P878462	25	47769985	C	T	0.263158	-0.229738	0.137762	0.003937	Not Sig
BICF2P479549	27	20725453	G	A	0.263158	-0.313947	0.15536	0.003937	Not Sig
BICF2S23153314	29	18696140	G	A	0.263158	-0.386528	0.13834	0.003937	Not Sig
BICF2S23142811	31	34969747	T	C	0.263158	-0.15616	0.112293	0.003937	Not Sig
BICF2P137393	33	31237862	G	A	0.263158	-0.209305	0.134899	0.003937	Not Sig
BICF2G630774063	35	10807066	C	T	0.263158	-0.374326	0.126474	0.003937	Not Sig
BICF2G630764734	36	5024472	A	G	0.263158	-0.309806	0.125011	0.003937	Not Sig
BICF2G630764712	36	5044342	G	T	0.263158	-0.309806	0.125011	0.003937	Not Sig
BICF2G630764710	36	5050721	T	C	0.263158	-0.309806	0.125011	0.003937	Not Sig
BICF2G630725164	1	46873095	A	G	0.421053	0.23347	0.109501	0.004166	Not Sig
BICF2P938331	2	33527077	A	G	0.421053	0.308817	0.119481	0.004166	Not Sig
BICF2P108391	2	33527788	T	C	0.421053	0.308817	0.119481	0.004166	Not Sig
BICF2P777496	2	33538336	G	A	0.421053	0.308817	0.119481	0.004166	Not Sig
BICF2S23753701	2	42392458	G	A	0.421053	0.202057	0.104455	0.004166	Not Sig
BICF2P570528	2	42401136	A	G	0.421053	0.202057	0.104455	0.004166	Not Sig
BICF2G630570828	6	76064568	A	C	0.421053	0.2489	0.119264	0.004166	Not Sig
BICF2G630565580	7	63553286	G	A	0.421053	0.170762	0.10476	0.004166	Not Sig
BICF2P1293367	8	11514029	T	C	0.421053	0.186456	0.0968678	0.004166	Not Sig
BICF2G630414586	8	58090222	G	A	0.421053	0.270206	0.113272	0.004166	Not Sig
BICF2P773417	11	68537709	T	C	0.421053	0.369447	0.143134	0.004166	Not Sig
BICF2P1030454	12	57055403	A	G	0.421053	0.130984	0.119552	0.004166	Not Sig
BICF2P88792	17	16373192	C	T	0.421053	0.17044	0.104529	0.004166	Not Sig
BICF2S23060993	18	32758116	C	T	0.421053	0.175017	0.105189	0.004166	Not Sig
BICF2P1043861	18	54059480	T	C	0.421053	0.237136	0.106244	0.004166	Not Sig
BICF2P1043864	18	54060139	T	C	0.421053	0.237136	0.106244	0.004166	Not Sig
BICF2P500487	19	33611945	A	G	0.421053	0.38282	0.126125	0.004166	Not Sig
BICF2P469159	21	25905458	G	T	0.421053	0.151231	0.0925359	0.004166	Not Sig
BICF2G630508532	24	12923843	T	C	0.421053	0.177996	0.111517	0.004166	Not Sig
BICF2G630271568	28	18871699	G	A	0.421053	0.197962	0.109781	0.004166	Not Sig
BICF2S23655545	29	9555988	A	G	0.421053	0.279174	0.117287	0.004166	Not Sig
BICF2P901656	30	1024666	T	C	0.421053	0.15949	0.111274	0.004166	Not Sig
BICF2P1158864	31	20506471	A	G	0.421053	0.137169	0.0952054	0.004166	Not Sig
BICF2G630457982	34	27863768	T	C	0.421053	0.317748	0.113197	0.004166	Not Sig
BICF2G630765822	36	2989368	A	G	0.421053	0.310702	0.106715	0.004166	Not Sig
BICF2G630761124	36	18099468	A	C	0.421053	0.222273	0.0987171	0.004166	Not Sig
BICF2G630725175	1	46876460	C	A	0.328947	0.2777	0.123125	0.004282	Not Sig
BICF2P1251360	1	55861753	T	C	0.328947	0.263609	0.110917	0.004282	Not Sig
BICF2S23517653	2	38044885	C	T	0.328947	0.224381	0.117472	0.004282	Not Sig
BICF2P88807	2	59591655	T	C	0.328947	0.27278	0.115335	0.004282	Not Sig
BICF2P1061435	4	64507888	C	A	0.328947	0.219472	0.114637	0.004282	Not Sig
TIGRP2P65216_rs8977606	4	71508752	T	C	0.328947	0.273211	0.121934	0.004282	Not Sig
TIGRP2P85754_rs8602612	6	6094157	A	T	0.328947	0.229807	0.0968709	0.004282	Not Sig
BICF2G630432937	15	30061153	G	A	0.328947	0.285098	0.115408	0.004282	Not Sig
BICF2P1039945	19	35343893	A	C	0.328947	0.255689	0.121649	0.004282	Not Sig
BICF2P472355	21	32925992	T	C	0.328947	0.337149	0.135378	0.004282	Not Sig
BICF2G630327081	22	27553297	C	T	0.328947	0.143724	0.0928	0.004282	Not Sig
BICF2G630327082	22	27553584	A	T	0.328947	0.143724	0.0928	0.004282	Not Sig
BICF2P1447995	22	51203836	G	A	0.328947	0.256533	0.130639	0.004282	Not Sig
TIGRP2P298770_rs8734375	22	61144617	C	T	0.328947	0.159622	0.110386	0.004282	Not Sig
BICF2G630505420	24	16888718	G	A	0.328947	0.154253	0.101768	0.004282	Not Sig
BICF2P175831	31	12225077	A	G	0.328947	0.142143	0.111887	0.004282	Not Sig
BICF2P122041	31	12279327	G	A	0.328947	0.142143	0.111887	0.004282	Not Sig
BICF2P1128320	32	7288193	C	T	0.328947	0.312797	0.112754	0.004282	Not Sig
BICF2P1245089	33	15208836	T	C	0.328947	0.258844	0.118587	0.004282	Not Sig
BICF2S23621442	33	26962951	T	C	0.328947	0.219708	0.118214	0.004282	Not Sig
BICF2G630773881	35	10018706	C	T	0.328947	0.2497	0.109443	0.004282	Not Sig
BICF2G630758305	36	26184545	T	A	0.328947	0.252338	0.114851	0.004282	Not Sig
BICF2S22928627	38	4750885	T	A	0.328947	0.367583	0.12023	0.004282	Not Sig
BICF2G63069674	38	18126831	A	G	0.328947	0.321805	0.115158	0.004282	Not Sig
TIGRP2P18720_rs8770839	1	26599683	G	A	0.263158	0.323359	0.141823	0.004294	Not Sig
BICF2G630174408	4	79915023	A	G	0.263158	0.358952	0.143729	0.004294	Not Sig
BICF2S23312738	5	842231	A	C	0.263158	0.276204	0.132994	0.004294	Not Sig
BICF2S23022533	5	941444	A	C	0.263158	0.276204	0.132994	0.004294	Not Sig
BICF2S23435618	5	64716321	A	G	0.263158	0.180128	0.120981	0.004294	Not Sig
BICF2S24113801	5	64743518	C	T	0.263158	0.180128	0.120981	0.004294	Not Sig
BICF2P588271	8	5030963	T	C	0.263158	0.233656	0.11708	0.004294	Not Sig
BICF2S23125279	10	63097159	C	T	0.263158	0.18827	0.111429	0.004294	Not Sig
BICF2P238727	11	65539098	T	C	0.263158	0.357968	0.126017	0.004294	Not Sig
BICF2P707675	19	13005779	G	A	0.263158	0.388639	0.133006	0.004294	Not Sig
BICF2P1373247	21	25081259	T	C	0.263158	0.266755	0.124204	0.004294	Not Sig
BICF2G630649035	21	26036511	C	T	0.263158	0.117182	0.0995171	0.004294	Not Sig
BICF2P247651	21	35354537	A	G	0.263158	0.239719	0.118434	0.004294	Not Sig
BICF2P963066	22	21104885	T	C	0.263158	0.369905	0.130691	0.004294	Not Sig
TIGRP2P311309_rs9112166	24	11924499	C	A	0.263158	0.274057	0.119435	0.004294	Not Sig
BICF2P739459	26	15778819	G	A	0.263158	0.293574	0.145249	0.004294	Not Sig
BICF2S23440021	34	2888775	G	C	0.263158	0.153109	0.100465	0.004294	Not Sig
BICF2P30197	34	2893741	A	G	0.263158	0.153109	0.100465	0.004294	Not Sig
BICF2S23615022	34	2938882	A	G	0.263158	0.153109	0.100465	0.004294	Not Sig
BICF2P169659	34	10383886	A	G	0.263158	0.193009	0.123032	0.004294	Not Sig
BICF2G630759149	36	20675385	G	T	0.263158	0.412502	0.15814	0.004294	Not Sig
BICF2P607466	5	21291845	G	A	0.105263	0.58743	0.215643	0.004558	Not Sig
BICF2P488646	6	74739353	C	A	0.105263	0.291154	0.165643	0.004558	Not Sig
BICF2G630413644	8	57222143	T	C	0.105263	0.475953	0.182029	0.004558	Not Sig
BICF2P1298498	12	62813235	T	A	0.105263	0.350777	0.158939	0.004558	Not Sig
BICF2P530128	14	29278674	C	T	0.105263	0.371779	0.166386	0.004558	Not Sig
BICF2P503398	16	5666902	T	C	0.105263	0.405895	0.195157	0.004558	Not Sig
BICF2P290270	19	6448974	G	T	0.105263	0.288621	0.144018	0.004558	Not Sig
BICF2P1137235	19	6459337	C	A	0.105263	0.288621	0.144018	0.004558	Not Sig
BICF2P948567	19	6468494	G	A	0.105263	0.288621	0.144018	0.004558	Not Sig
BICF2P1308332	19	6479840	C	T	0.105263	0.288621	0.144018	0.004558	Not Sig
BICF2S23533853	19	6493081	C	T	0.105263	0.288621	0.144018	0.004558	Not Sig
BICF2P65113	19	6523311	C	A	0.105263	0.288621	0.144018	0.004558	Not Sig
BICF2P1194946	19	6553427	C	T	0.105263	0.288621	0.144018	0.004558	Not Sig
BICF2P159958	19	41461308	A	G	0.105263	0.695529	0.207644	0.004558	Not Sig
BICF2P448024	23	45592288	A	G	0.105263	0.449901	0.186766	0.004558	Not Sig
BICF2G630627499	29	26859650	G	A	0.105263	0.448709	0.162274	0.004558	Not Sig
BICF2P545316	34	29019256	G	T	0.105263	0.687878	0.230889	0.004558	Not Sig
BICF2P643746	2	22444270	T	C	0.289474	-0.174514	0.123853	0.004712	Not Sig
BICF2S23013864	2	66922832	T	C	0.289474	-0.164458	0.126698	0.004712	Not Sig
BICF2P214109	3	25631386	T	C	0.289474	-0.169589	0.131454	0.004712	Not Sig
BICF2G630706670	3	31066579	A	G	0.289474	-0.154595	0.129805	0.004712	Not Sig
BICF2P1066948	3	51819692	A	G	0.289474	-0.206279	0.126203	0.004712	Not Sig
BICF2S23443302	3	56217822	T	C	0.289474	-0.212238	0.105777	0.004712	Not Sig
BICF2S23746911	6	42649635	T	C	0.289474	-0.241698	0.122611	0.004712	Not Sig
BICF2P735514	7	65051927	T	G	0.289474	-0.190506	0.108835	0.004712	Not Sig
BICF2S23451486	12	2604649	A	G	0.289474	-0.208543	0.124669	0.004712	Not Sig
TIGRP2P192506_rs9064589	14	39156954	C	T	0.289474	-0.249118	0.122587	0.004712	Not Sig
BICF2S23543697	14	47752433	C	T	0.289474	-0.241752	0.113614	0.004712	Not Sig
BICF2P1358450	18	34492703	G	A	0.289474	-0.197939	0.111676	0.004712	Not Sig
BICF2G630698739	18	35542087	A	C	0.289474	-0.240525	0.107367	0.004712	Not Sig
BICF2P926360	19	42983350	G	A	0.289474	-0.167403	0.108392	0.004712	Not Sig
BICF2P883411	21	38241078	G	A	0.289474	-0.137989	0.116383	0.004712	Not Sig
BICF2P883409	21	38241373	T	C	0.289474	-0.137989	0.116383	0.004712	Not Sig
BICF2P1437017	23	40813872	C	T	0.289474	-0.183703	0.108453	0.004712	Not Sig
BICF2G630511863	24	8826574	T	C	0.289474	-0.256551	0.118688	0.004712	Not Sig
BICF2S23326253	25	47434488	T	C	0.289474	-0.277422	0.116292	0.004712	Not Sig
BICF2S23312892	29	702089	T	C	0.289474	-0.204217	0.120504	0.004712	Not Sig
BICF2P421935	33	12357235	C	T	0.289474	-0.122249	0.115783	0.004712	Not Sig
BICF2S23258331	33	16751174	A	G	0.289474	-0.184294	0.119634	0.004712	Not Sig
TIGRP2P390847_rs8628478	33	31361794	A	G	0.289474	-0.195048	0.122969	0.004712	Not Sig
BICF2G630761997	36	16674566	T	C	0.289474	-0.246374	0.110516	0.004712	Not Sig
BICF2G63072543	38	15526637	C	T	0.289474	-0.228669	0.130152	0.004712	Not Sig
BICF2P718950	1	68800172	G	A	0.197368	-0.307017	0.129864	0.004724	Not Sig
TIGRP2P22726_rs8876491	2	49566614	T	C	0.197368	-0.267647	0.143138	0.004724	Not Sig
BICF2P991103	2	79849220	T	C	0.197368	-0.247069	0.125349	0.004724	Not Sig
BICF2G630108228	3	36412865	T	C	0.197368	-0.227673	0.135759	0.004724	Not Sig
BICF2P889074	5	62908662	G	C	0.197368	-0.187325	0.122341	0.004724	Not Sig
BICF2P1324811	6	69404022	C	T	0.197368	-0.350753	0.144545	0.004724	Not Sig
BICF2P498302	8	22702805	T	C	0.197368	-0.258623	0.117552	0.004724	Not Sig
BICF2P67062	8	22723128	C	T	0.197368	-0.258623	0.117552	0.004724	Not Sig
BICF2P1225683	8	70670357	A	C	0.197368	-0.264907	0.138479	0.004724	Not Sig
BICF2S23542922	11	63909116	T	C	0.197368	-0.40357	0.152442	0.004724	Not Sig
BICF2G630529607	14	40025058	T	G	0.197368	-0.444049	0.166034	0.004724	Not Sig
BICF2S23247628	16	1847408	A	G	0.197368	-0.335953	0.129087	0.004724	Not Sig
BICF2P303228	18	37699946	T	C	0.197368	-0.460413	0.172318	0.004724	Not Sig
BICF2G630691798	18	44566530	A	C	0.197368	-0.208013	0.114735	0.004724	Not Sig
BICF2G630445623	20	55325664	A	G	0.197368	-0.384332	0.148426	0.004724	Not Sig
BICF2S23033708	21	37268301	T	C	0.197368	-0.182518	0.127964	0.004724	Not Sig
TIGRP2P287186_rs9125769	21	43952031	A	G	0.197368	-0.265649	0.146759	0.004724	Not Sig
BICF2P1036050	22	8674735	C	T	0.197368	-0.275865	0.146311	0.004724	Not Sig
BICF2G630502203	24	21048870	T	C	0.197368	-0.320847	0.153003	0.004724	Not Sig
BICF2P1175748	24	27537912	C	T	0.197368	-0.225736	0.158865	0.004724	Not Sig
BICF2G630191345	26	38835094	C	T	0.197368	-0.194747	0.134063	0.004724	Not Sig
BICF2G630740440	31	30819006	A	C	0.197368	-0.307863	0.128364	0.004724	Not Sig
TIGRP2P411003_rs8991576	35	3319251	A	G	0.197368	-0.350726	0.132541	0.004724	Not Sig
BICF2P1159163	38	21225791	C	T	0.197368	-0.190983	0.123676	0.004724	Not Sig
BICF2S23246141	1	37967375	C	T	0.447368	0.214078	0.0963484	0.00479	Not Sig
BICF2P303400	2	42158999	C	T	0.447368	0.110052	0.103863	0.00479	Not Sig
BICF2G630345802	3	67078406	T	G	0.447368	0.273259	0.114363	0.00479	Not Sig
BICF2P334417	4	81694040	T	G	0.447368	0.204821	0.124069	0.00479	Not Sig
BICF2P1162141	5	5774951	A	C	0.447368	0.236296	0.117795	0.00479	Not Sig
BICF2P6354	5	6091718	A	G	0.447368	0.201358	0.104054	0.00479	Not Sig
BICF2G63035700	5	29867304	T	G	0.447368	0.296655	0.122997	0.00479	Not Sig
BICF2G63035705	5	29870177	T	G	0.447368	0.296655	0.122997	0.00479	Not Sig
BICF2P1180537	6	42024427	A	G	0.447368	0.400275	0.129258	0.00479	Not Sig
BICF2G630118383	12	61629376	C	T	0.447368	0.213149	0.108576	0.00479	Not Sig
TIGRP2P171092_rs9096482	12	63880325	A	G	0.447368	0.244401	0.110413	0.00479	Not Sig
BICF2P384636	14	52201312	A	G	0.447368	0.247875	0.109691	0.00479	Not Sig
BICF2P1308575	15	12913873	G	A	0.447368	0.223447	0.105531	0.00479	Not Sig
BICF2P870376	15	22653962	T	C	0.447368	0.267492	0.111276	0.00479	Not Sig
BICF2P422344	19	15149579	G	A	0.447368	0.3104	0.123474	0.00479	Not Sig
BICF2P669129	19	37477763	T	A	0.447368	0.245741	0.116795	0.00479	Not Sig
BICF2S2319972	21	42954880	T	C	0.447368	0.300682	0.108376	0.00479	Not Sig
TIGRP2P303562_rs9054206	23	24869244	G	A	0.447368	0.200036	0.120896	0.00479	Not Sig
BICF2P1029799	23	40149244	T	C	0.447368	0.28076	0.109025	0.00479	Not Sig
BICF2G630505849	24	16351330	T	C	0.447368	0.252092	0.112789	0.00479	Not Sig
BICF2P161618	24	33870130	T	C	0.447368	0.15919	0.117697	0.00479	Not Sig
BICF2P936957	29	39373290	C	T	0.447368	0.301958	0.119016	0.00479	Not Sig
BICF2S23531618	32	16207966	T	C	0.447368	0.222368	0.128364	0.00479	Not Sig
BICF2P641446	34	6783147	G	A	0.447368	0.153257	0.0954712	0.00479	Not Sig
BICF2P663915	35	12783795	A	G	0.447368	0.24942	0.11832	0.00479	Not Sig
BICF2G630779719	35	23539602	G	A	0.447368	0.29308	0.110375	0.00479	Not Sig
BICF2S2308602	36	18433739	T	C	0.447368	0.237193	0.110271	0.00479	Not Sig
TIGRP2P417812_rs8621691	37	7313605	T	C	0.447368	0.210783	0.112787	0.00479	Not Sig
BICF2P1347055	37	7341127	C	T	0.447368	0.210783	0.112787	0.00479	Not Sig
BICF2G63074159	38	12675506	A	G	0.447368	0.21624	0.111065	0.00479	Not Sig
BICF2G630359424	3	89041198	G	A	0.223684	0.368525	0.153005	0.005344	Not Sig
BICF2P366255	4	5093783	A	G	0.223684	0.227004	0.132378	0.005344	Not Sig
TIGRP2P67570_rs9134060	4	84360391	A	G	0.223684	0.444197	0.148466	0.005344	Not Sig
BICF2P1330255	5	14111754	G	A	0.223684	0.26076	0.111362	0.005344	Not Sig
BICF2S22933716	5	24922225	G	T	0.223684	0.294497	0.135951	0.005344	Not Sig
BICF2P853840	5	54399390	C	G	0.223684	0.231784	0.143297	0.005344	Not Sig
BICF2P728227	5	88337315	G	T	0.223684	0.311254	0.139703	0.005344	Not Sig
BICF2S23644153	8	72606276	G	C	0.223684	0.280701	0.139681	0.005344	Not Sig
BICF2P826929	10	58518825	G	T	0.223684	0.319291	0.123555	0.005344	Not Sig
BICF2P109854	11	416350	G	A	0.223684	0.292859	0.131164	0.005344	Not Sig
BICF2G630745029	13	62587169	G	A	0.223684	0.304406	0.135355	0.005344	Not Sig
BICF2G630528966	14	39148616	T	C	0.223684	0.206727	0.110189	0.005344	Not Sig
BICF2P1438711	17	14650273	G	A	0.223684	0.290304	0.130963	0.005344	Not Sig
TIGRP2P268710_rs9142474	19	45648160	T	G	0.223684	0.247418	0.128338	0.005344	Not Sig
BICF2P426402	20	20891667	T	A	0.223684	0.272307	0.141992	0.005344	Not Sig
BICF2P1269466	24	3035370	C	T	0.223684	0.357696	0.155711	0.005344	Not Sig
BICF2P173866	26	33187452	T	G	0.223684	0.267193	0.130628	0.005344	Not Sig
BICF2S23732579	28	28368822	G	A	0.223684	0.283518	0.136201	0.005344	Not Sig
BICF2G630733731	31	16438221	A	G	0.223684	0.279186	0.143604	0.005344	Not Sig
TIGRP2P400764_rs8826187	34	38855891	A	C	0.223684	0.329844	0.129208	0.005344	Not Sig
BICF2G630127589	37	9448120	T	C	0.223684	0.273917	0.113443	0.005344	Not Sig
BICF2G630127623	37	9502101	A	G	0.223684	0.346006	0.120714	0.005344	Not Sig
TIGRP2P43703_rs8619113	3	47657618	A	G	0.473684	0.248099	0.114594	0.005355	Not Sig
BICF2P261287	3	47744856	C	T	0.473684	0.22047	0.100641	0.005355	Not Sig
BICF2P502761	3	65831161	A	G	0.473684	0.191374	0.10804	0.005355	Not Sig
BICF2S23537652	5	7801871	G	A	0.473684	0.282501	0.110933	0.005355	Not Sig
BICF2S23741834	5	29299647	T	C	0.473684	0.194199	0.112619	0.005355	Not Sig
BICF2P1078537	7	12750228	G	A	0.473684	0.180454	0.114341	0.005355	Not Sig
BICF2S2293132	7	22387024	A	G	0.473684	0.250902	0.115483	0.005355	Not Sig
BICF2S2293131	7	22387042	T	C	0.473684	0.250902	0.115483	0.005355	Not Sig
BICF2P1150089	7	22452058	G	A	0.473684	0.204221	0.102558	0.005355	Not Sig
BICF2S2337129	9	46936884	C	T	0.473684	0.144726	0.115001	0.005355	Not Sig
BICF2S2346750	10	57526211	T	C	0.473684	0.151209	0.0981878	0.005355	Not Sig
BICF2P1299268	12	11028641	T	G	0.473684	0.154766	0.107991	0.005355	Not Sig
BICF2P711303	12	45995840	T	C	0.473684	0.167154	0.108797	0.005355	Not Sig
BICF2P409406	12	62094044	G	A	0.473684	0.327842	0.119793	0.005355	Not Sig
BICF2P37931	13	13464197	A	C	0.473684	0.212748	0.108484	0.005355	Not Sig
BICF2G630417385	15	62143297	T	C	0.473684	0.176201	0.113554	0.005355	Not Sig
TIGRP2P253720_rs9031322	18	44336453	A	G	0.473684	0.199464	0.109281	0.005355	Not Sig
BICF2P801357	19	42258280	G	A	0.473684	0.180212	0.107473	0.005355	Not Sig
BICF2P345258	20	10715151	A	G	0.473684	0.255143	0.0993739	0.005355	Not Sig
BICF2P385796	21	42095558	C	G	0.473684	0.21281	0.100361	0.005355	Not Sig
BICF2G630322846	22	20563107	A	G	0.473684	0.295671	0.11901	0.005355	Not Sig
BICF2G630391489	23	6677330	T	C	0.473684	0.218931	0.105913	0.005355	Not Sig
BICF2S2307142	24	25022468	T	C	0.473684	0.154979	0.112324	0.005355	Not Sig
TIGRP2P351127_rs8797096	27	23778182	A	G	0.473684	0.260275	0.109861	0.005355	Not Sig
BICF2G630628636	29	28934035	T	C	0.473684	0.260543	0.106599	0.005355	Not Sig
BICF2G630401897	30	25796790	C	T	0.473684	0.218822	0.105799	0.005355	Not Sig
BICF2G630596932	32	14720035	A	G	0.473684	0.311808	0.115502	0.005355	Not Sig
BICF2G630776403	35	18814289	A	G	0.473684	0.267943	0.105458	0.005355	Not Sig
BICF2P340192	36	6163588	G	A	0.473684	0.268216	0.104191	0.005355	Not Sig
BICF2G630126506	37	6820207	T	C	0.473684	0.209425	0.112585	0.005355	Not Sig
BICF2G630718600	1	33258419	A	T	0.315789	-0.298341	0.116059	0.005381	Not Sig
BICF2P1367231	2	55628308	T	C	0.315789	-0.224411	0.116423	0.005381	Not Sig
TIGRP2P28674_rs8880437	2	66902836	A	G	0.315789	-0.132443	0.125391	0.005381	Not Sig
BICF2S2302543	3	7000702	G	T	0.315789	-0.181834	0.113184	0.005381	Not Sig
BICF2P991639	3	30355118	T	C	0.315789	-0.153157	0.117857	0.005381	Not Sig
BICF2P1031315	4	55683468	G	A	0.315789	-0.304957	0.121711	0.005381	Not Sig
BICF2G630184049	5	34976984	C	T	0.315789	-0.242441	0.133341	0.005381	Not Sig
BICF2G630184051	5	34979863	G	A	0.315789	-0.242441	0.133341	0.005381	Not Sig
BICF2G630184059	5	35001333	C	T	0.315789	-0.242441	0.133341	0.005381	Not Sig
BICF2G630184061	5	35002477	C	A	0.315789	-0.242441	0.133341	0.005381	Not Sig
BICF2P359197	5	60404170	G	T	0.315789	-0.23912	0.119464	0.005381	Not Sig
BICF2G630239653	5	69930864	G	A	0.315789	-0.182985	0.111604	0.005381	Not Sig
TIGRP2P89685_rs8862852	6	74548270	T	G	0.315789	-0.211681	0.109598	0.005381	Not Sig
TIGRP2P127490_rs9071362	9	42050905	G	A	0.315789	-0.207813	0.123404	0.005381	Not Sig
BICF2P759245	10	38113509	T	C	0.315789	-0.165462	0.111517	0.005381	Not Sig
BICF2P41585	10	67551966	A	G	0.315789	-0.169705	0.107988	0.005381	Not Sig
BICF2P941128	11	10066018	C	T	0.315789	-0.180838	0.114069	0.005381	Not Sig
BICF2S23420306	11	24226672	T	G	0.315789	-0.234389	0.102736	0.005381	Not Sig
BICF2S2308131	14	57695922	A	C	0.315789	-0.157304	0.119193	0.005381	Not Sig
BICF2P914165	17	10863288	T	C	0.315789	-0.447831	0.142696	0.005381	Not Sig
BICF2P199781	18	50192767	A	G	0.315789	-0.244456	0.106084	0.005381	Not Sig
BICF2P491865	18	50212511	A	C	0.315789	-0.244456	0.106084	0.005381	Not Sig
BICF2P760054	18	50239793	A	G	0.315789	-0.244456	0.106084	0.005381	Not Sig
TIGRP2P271975_rs8822880	20	17854137	A	G	0.315789	-0.246234	0.123966	0.005381	Not Sig
TIGRP2P283320_rs8858896	21	29908763	T	G	0.315789	-0.182449	0.11595	0.005381	Not Sig
BICF2P884253	22	9323806	C	A	0.315789	-0.187767	0.111687	0.005381	Not Sig
BICF2G630322451	22	19778917	G	A	0.315789	-0.260915	0.110828	0.005381	Not Sig
BICF2S23316382	23	41297999	G	A	0.315789	-0.184245	0.104872	0.005381	Not Sig
BICF2G630137750	27	1575007	T	C	0.315789	-0.185429	0.109796	0.005381	Not Sig
BICF2P151740	37	21593439	G	A	0.315789	-0.183749	0.115715	0.005381	Not Sig
BICF2G63072686	38	14934176	G	A	0.315789	-0.286813	0.126525	0.005381	Not Sig
BICF2S23912241	1	70985616	A	G	0.355263	0.246726	0.119082	0.005452	Not Sig
BICF2P345667	1	118652492	G	A	0.355263	0.182396	0.114335	0.005452	Not Sig
BICF2S2365097	2	38055605	T	A	0.355263	0.255174	0.125732	0.005452	Not Sig
BICF2P147859	3	78825805	G	T	0.355263	0.197853	0.108931	0.005452	Not Sig
BICF2P1262371	4	8330482	A	G	0.355263	0.19906	0.116346	0.005452	Not Sig
BICF2P479944	4	70871909	C	T	0.355263	0.239456	0.117252	0.005452	Not Sig
BICF2P514215	5	17966114	T	C	0.355263	0.238674	0.118432	0.005452	Not Sig
BICF2G630570129	6	76752924	C	T	0.355263	0.244046	0.138489	0.005452	Not Sig
BICF2S23160695	7	46021730	G	A	0.355263	0.229202	0.118373	0.005452	Not Sig
BICF2S23611327	12	60472523	A	G	0.355263	0.20006	0.106963	0.005452	Not Sig
BICF2P1001008	15	29212358	C	T	0.355263	0.28201	0.122196	0.005452	Not Sig
BICF2S23538746	19	1260191	T	C	0.355263	0.235602	0.112655	0.005452	Not Sig
BICF2S23126910	19	1265756	C	T	0.355263	0.235602	0.112655	0.005452	Not Sig
BICF2P238519	20	32860543	G	T	0.355263	0.119012	0.09969	0.005452	Not Sig
BICF2S23541470	21	11080478	T	G	0.355263	0.124613	0.0923755	0.005452	Not Sig
BICF2G630324978	22	24166840	A	G	0.355263	0.253364	0.125508	0.005452	Not Sig
BICF2G630324983	22	24172077	A	G	0.355263	0.253364	0.125508	0.005452	Not Sig
BICF2S2447372	23	5044242	C	T	0.355263	0.245964	0.108039	0.005452	Not Sig
BICF2G630392501	23	5597028	A	G	0.355263	0.296145	0.117362	0.005452	Not Sig
BICF2G630370158	23	43916346	A	G	0.355263	0.225057	0.112482	0.005452	Not Sig
BICF2G63099889	25	31465838	A	G	0.355263	0.297942	0.123718	0.005452	Not Sig
BICF2P800351	26	21378099	G	A	0.355263	0.221522	0.103847	0.005452	Not Sig
BICF2P709263	29	12866346	G	A	0.355263	0.215625	0.123901	0.005452	Not Sig
TIGRP2P365262_rs8651985	29	12872554	C	T	0.355263	0.215625	0.123901	0.005452	Not Sig
BICF2G630742513	31	35056110	A	G	0.355263	0.363024	0.12523	0.005452	Not Sig
BICF2P1442798	33	15251175	T	C	0.355263	0.228082	0.115315	0.005452	Not Sig
BICF2P959053	34	11617660	T	C	0.355263	0.184664	0.0970398	0.005452	Not Sig
TIGRP2P416918_rs8781827	36	5969830	A	G	0.355263	0.261166	0.105849	0.005452	Not Sig
BICF2S2297427	37	26486529	G	A	0.355263	0.270255	0.111631	0.005452	Not Sig
TIGRP2P1427_rs8612537	1	34128320	G	A	0.5	0.2252	0.112715	0.005837	Not Sig
BICF2P715950	1	48806779	A	G	0.5	-0.258795	0.109687	0.005837	Not Sig
BICF2S23413505	2	40436384	T	C	0.5	0.236951	0.113461	0.005837	Not Sig
BICF2S23752096	3	25075382	A	G	0.5	0.178361	0.114449	0.005837	Not Sig
BICF2G630706333	3	30704331	A	C	0.5	-0.158618	0.101128	0.005837	Not Sig
BICF2P129927	3	55748261	A	G	0.5	-0.145851	0.0910149	0.005837	Not Sig
BICF2P693306	6	41229907	C	T	0.5	0.232225	0.106074	0.005837	Not Sig
BICF2G630555972	7	30289697	C	T	0.5	0.21662	0.108665	0.005837	Not Sig
BICF2S23547394	7	46371770	A	G	0.5	0.174664	0.116593	0.005837	Not Sig
BICF2P580907	9	22663106	G	A	0.5	0.275454	0.112376	0.005837	Not Sig
BICF2P688692	9	22723777	T	A	0.5	0.275454	0.112376	0.005837	Not Sig
BICF2G630309463	11	72774216	T	C	0.5	0.148204	0.106781	0.005837	Not Sig
BICF2S23740990	18	22127803	C	A	0.5	-0.164788	0.117419	0.005837	Not Sig
BICF2P1469119	18	47252014	C	T	0.5	0.303611	0.116346	0.005837	Not Sig
BICF2G63091530	22	59552612	T	C	0.5	-0.204193	0.099496	0.005837	Not Sig
BICF2P1288912	24	24912184	T	C	0.5	0.160962	0.11188	0.005837	Not Sig
BICF2P1284705	24	34061430	T	C	0.5	-0.297071	0.119197	0.005837	Not Sig
BICF2P364423	25	1599195	G	A	0.5	-0.318731	0.108296	0.005837	Not Sig
BICF2P495109	25	1610719	A	G	0.5	-0.318731	0.108296	0.005837	Not Sig
BICF2P437225	25	1667793	A	G	0.5	-0.318731	0.108296	0.005837	Not Sig
BICF2P1068788	25	1679356	A	G	0.5	-0.318731	0.108296	0.005837	Not Sig
BICF2P652815	25	1756221	T	C	0.5	-0.318731	0.108296	0.005837	Not Sig
BICF2P652814	25	1756390	G	A	0.5	-0.318731	0.108296	0.005837	Not Sig
BICF2P549319	25	1767963	G	A	0.5	-0.318731	0.108296	0.005837	Not Sig
BICF2P227563	25	14022952	A	G	0.5	-0.234475	0.103387	0.005837	Not Sig
BICF2G630275958	28	10068636	T	C	0.5	-0.140359	0.111149	0.005837	Not Sig
BICF2G630729898	31	6853974	G	A	0.5	0.22803	0.121491	0.005837	Not Sig
BICF2P73614	34	14072468	G	A	0.5	0.212822	0.0975356	0.005837	Not Sig
BICF2P1307375	34	20437553	G	A	0.5	-0.273532	0.113341	0.005837	Not Sig
BICF2P232008	38	21041984	T	C	0.5	-0.151728	0.102129	0.005837	Not Sig
BICF2S23212771	1	91835537	C	T	0.342105	-0.254823	0.127719	0.005913	Not Sig
BICF2S23620236	3	81211788	C	T	0.342105	-0.223939	0.113402	0.005913	Not Sig
BICF2S2347830	4	53556300	T	C	0.342105	-0.215994	0.119288	0.005913	Not Sig
BICF2S23421104	5	35433388	G	A	0.342105	-0.19997	0.122781	0.005913	Not Sig
BICF2G630241250	5	68064421	T	C	0.342105	-0.100079	0.0988555	0.005913	Not Sig
BICF2G630578215	6	47972098	G	A	0.342105	-0.206994	0.11341	0.005913	Not Sig
BICF2S23537643	9	25338172	A	G	0.342105	-0.162093	0.10059	0.005913	Not Sig
BICF2P924530	12	9151280	T	C	0.342105	-0.152328	0.120835	0.005913	Not Sig
BICF2P309930	12	33222371	T	C	0.342105	-0.201324	0.112818	0.005913	Not Sig
BICF2S23421710	14	28574647	C	T	0.342105	-0.293851	0.122814	0.005913	Not Sig
BICF2G630442134	15	13482283	C	T	0.342105	-0.169347	0.111895	0.005913	Not Sig
TIGRP2P197833_rs9177434	15	22147089	A	G	0.342105	-0.298411	0.11069	0.005913	Not Sig
BICF2S2414855	17	56434888	A	G	0.342105	-0.216353	0.115229	0.005913	Not Sig
BICF2P1367050	18	33584677	A	G	0.342105	-0.174732	0.114598	0.005913	Not Sig
BICF2S23531338	18	47625851	T	C	0.342105	-0.24461	0.111204	0.005913	Not Sig
BICF2S23094	20	56325591	T	C	0.342105	-0.323565	0.123564	0.005913	Not Sig
BICF2P871761	21	39490221	A	C	0.342105	-0.156978	0.123521	0.005913	Not Sig
BICF2P221440	21	41648181	G	A	0.342105	-0.163711	0.120067	0.005913	Not Sig
BICF2P223445	22	46622006	G	C	0.342105	-0.164689	0.101348	0.005913	Not Sig
BICF2G630505933	24	16104964	A	G	0.342105	-0.213138	0.113168	0.005913	Not Sig
BICF2G630502366	24	20914867	G	T	0.342105	-0.291273	0.12835	0.005913	Not Sig
BICF2P937091	24	30110286	A	G	0.342105	-0.108691	0.0951519	0.005913	Not Sig
BICF2P822282	24	30125016	G	A	0.342105	-0.129779	0.0956726	0.005913	Not Sig
BICF2S2309800	24	30360920	G	C	0.342105	-0.102898	0.116072	0.005913	Not Sig
TIGRP2P346516_rs8663402	26	3984923	G	A	0.342105	-0.179889	0.115455	0.005913	Not Sig
BICF2S23443881	26	7714885	T	C	0.342105	-0.182224	0.105628	0.005913	Not Sig
BICF2G630798317	26	20627869	A	G	0.342105	-0.220633	0.136734	0.005913	Not Sig
BICF2G630395784	30	37591302	G	T	0.342105	-0.144761	0.11538	0.005913	Not Sig
BICF2G630450201	34	37270722	G	T	0.342105	-0.170368	0.118601	0.005913	Not Sig
BICF2P890994	34	39266795	G	T	0.342105	-0.1862	0.114831	0.005913	Not Sig
BICF2S22955709	36	4932880	T	C	0.342105	-0.318219	0.13038	0.005913	Not Sig
BICF2P447231	6	9494017	C	T	0.144737	0.307282	0.167115	0.005972	Not Sig
BICF2P1035658	6	41146400	G	A	0.144737	0.221208	0.127177	0.005972	Not Sig
BICF2P864687	12	62397031	C	A	0.144737	0.369486	0.167736	0.005972	Not Sig
BICF2G630603044	13	1938596	G	T	0.144737	0.274125	0.147654	0.005972	Not Sig
BICF2G630603065	13	1990251	T	C	0.144737	0.274125	0.147654	0.005972	Not Sig
BICF2P216637	13	18839885	T	C	0.144737	0.400199	0.144996	0.005972	Not Sig
BICF2P838267	14	24707877	A	G	0.144737	0.314591	0.145513	0.005972	Not Sig
BICF2P470831	15	32316806	A	G	0.144737	0.465109	0.167673	0.005972	Not Sig
TIGRP2P199718_rs8747967	15	34323067	A	G	0.144737	0.369349	0.172429	0.005972	Not Sig
BICF2P260838	17	14521242	A	G	0.144737	0.222352	0.135695	0.005972	Not Sig
BICF2S2346335	18	36685829	T	C	0.144737	0.238205	0.13987	0.005972	Not Sig
BICF2P684385	19	42347082	G	A	0.144737	0.458808	0.16059	0.005972	Not Sig
BICF2S22963301	20	50305331	T	C	0.144737	0.312413	0.143176	0.005972	Not Sig
BICF2S23056867	21	33918161	A	G	0.144737	0.20574	0.128983	0.005972	Not Sig
BICF2P385332	23	47650081	A	C	0.144737	0.271477	0.13409	0.005972	Not Sig
BICF2P523103	25	29981086	A	G	0.144737	0.299457	0.134317	0.005972	Not Sig
BICF2P802951	30	37450429	T	C	0.144737	0.321216	0.148554	0.005972	Not Sig
BICF2P180795	35	18339581	T	C	0.144737	0.510885	0.161518	0.005972	Not Sig
BICF2S23550277	38	8455637	A	G	0.144737	0.533158	0.162814	0.005972	Not Sig
BICF2P196284	38	12833832	C	T	0.144737	0.230665	0.141449	0.005972	Not Sig
BICF2P995809	2	39193837	C	G	0.289474	0.122002	0.107914	0.006031	Not Sig
BICF2P1034867	2	45811535	C	A	0.289474	0.239806	0.124635	0.006031	Not Sig
BICF2G630176779	4	82780771	T	C	0.289474	0.298937	0.13253	0.006031	Not Sig
BICF2S23644182	8	5052420	C	T	0.289474	0.213552	0.109302	0.006031	Not Sig
BICF2S23216981	8	71847657	C	T	0.289474	0.244344	0.123019	0.006031	Not Sig
BICF2P37637	9	22582876	C	G	0.289474	0.311993	0.127765	0.006031	Not Sig
BICF2P1074785	9	46912325	C	T	0.289474	0.174155	0.138035	0.006031	Not Sig
BICF2S2291091	10	22038667	A	G	0.289474	0.208765	0.105841	0.006031	Not Sig
BICF2P1106052	10	60080655	A	G	0.289474	0.260213	0.114546	0.006031	Not Sig
BICF2P736413	11	8578208	G	A	0.289474	0.286363	0.122907	0.006031	Not Sig
BICF2P1329855	11	29479083	T	C	0.289474	0.290707	0.128975	0.006031	Not Sig
BICF2P806172	11	51901374	A	G	0.289474	0.24808	0.137284	0.006031	Not Sig
BICF2P880805	11	61097128	G	A	0.289474	0.205206	0.125476	0.006031	Not Sig
BICF2P514142	11	69377535	G	C	0.289474	0.346341	0.141349	0.006031	Not Sig
BICF2P1077702	12	35522031	G	T	0.289474	0.239202	0.13437	0.006031	Not Sig
BICF2S22954976	13	40986988	G	A	0.289474	0.34339	0.13878	0.006031	Not Sig
BICF2P505485	18	32115622	C	T	0.289474	0.201322	0.112281	0.006031	Not Sig
BICF2P328594	19	32596844	A	C	0.289474	0.276996	0.133823	0.006031	Not Sig
BICF2S22928393	21	41119312	C	G	0.289474	0.293625	0.129802	0.006031	Not Sig
BICF2G630268062	28	23803626	G	A	0.289474	0.208677	0.136106	0.006031	Not Sig
BICF2P1100928	33	12937743	A	C	0.289474	0.179523	0.104313	0.006031	Not Sig
TIGRP2P397065_rs9036479	34	24364948	C	A	0.289474	0.333357	0.13498	0.006031	Not Sig
BICF2S23447288	36	6492067	C	T	0.289474	0.280742	0.118179	0.006031	Not Sig
BICF2G630126959	37	8477792	A	G	0.289474	0.149782	0.113743	0.006031	Not Sig
BICF2P1016772	38	10011694	C	G	0.289474	0.298793	0.122629	0.006031	Not Sig
BICF2P317623	38	12087930	A	G	0.289474	0.326781	0.125202	0.006031	Not Sig
BICF2P972808	2	42509992	T	C	0.184211	0.287601	0.156502	0.006055	Not Sig
BICF2P1100892	2	42524772	A	C	0.184211	0.287601	0.156502	0.006055	Not Sig
BICF2S23214909	2	42538664	A	C	0.184211	0.287601	0.156502	0.006055	Not Sig
BICF2S23133858	2	48234004	C	T	0.184211	0.208412	0.124283	0.006055	Not Sig
BICF2P1079711	3	75388892	G	A	0.184211	0.228887	0.14523	0.006055	Not Sig
BICF2G630352700	3	78125275	A	G	0.184211	0.228775	0.125403	0.006055	Not Sig
BICF2P1120579	4	5091655	T	C	0.184211	0.249451	0.148625	0.006055	Not Sig
BICF2G630182288	5	30663102	A	G	0.184211	0.356319	0.146763	0.006055	Not Sig
BICF2G630185029	5	36742373	T	C	0.184211	0.288888	0.143606	0.006055	Not Sig
BICF2G630413776	8	57369737	T	G	0.184211	0.302674	0.140891	0.006055	Not Sig
BICF2S23150541	10	52002357	C	T	0.184211	0.322543	0.143071	0.006055	Not Sig
BICF2P564405	11	33706382	A	C	0.184211	0.528156	0.153478	0.006055	Not Sig
BICF2P249476	11	64195452	T	C	0.184211	0.395255	0.158018	0.006055	Not Sig
TIGRP2P152473_rs8565826	11	67627619	T	C	0.184211	0.40969	0.158064	0.006055	Not Sig
BICF2P424850	11	67638771	C	T	0.184211	0.40969	0.158064	0.006055	Not Sig
BICF2S23220022	12	19930784	G	T	0.184211	0.259472	0.131382	0.006055	Not Sig
BICF2P871990	13	40449450	A	G	0.184211	0.316305	0.133072	0.006055	Not Sig
BICF2P1295668	13	46669637	G	A	0.184211	0.27519	0.123202	0.006055	Not Sig
BICF2P1057325	19	7396792	G	A	0.184211	0.449545	0.160389	0.006055	Not Sig
BICF2S23124048	21	36816587	T	C	0.184211	0.39121	0.170381	0.006055	Not Sig
BICF2G630367493	23	46502939	G	A	0.184211	0.262594	0.141892	0.006055	Not Sig
BICF2S2359141	25	4158549	C	G	0.184211	0.364859	0.138574	0.006055	Not Sig
TIGRP2P395971_rs9135136	34	19605687	A	G	0.184211	0.283409	0.132269	0.006055	Not Sig
BICF2G630774548	35	15448717	G	A	0.184211	0.311702	0.130101	0.006055	Not Sig
BICF2G630774549	35	15448852	A	C	0.184211	0.311702	0.130101	0.006055	Not Sig
BICF2P984968	1	6693398	A	G	0.473684	-0.307938	0.122857	0.006211	Not Sig
BICF2S23647312	1	73139075	C	T	0.473684	-0.283999	0.121061	0.006211	Not Sig
BICF2P1049207	1	99538302	G	C	0.473684	-0.166478	0.103974	0.006211	Not Sig
BICF2P1046904	1	106308955	T	C	0.473684	-0.24139	0.116036	0.006211	Not Sig
BICF2P1172482	3	62427378	A	G	0.473684	-0.215739	0.104186	0.006211	Not Sig
BICF2P157556	3	81246885	C	A	0.473684	-0.245365	0.112136	0.006211	Not Sig
BICF2P610238	4	40114235	G	A	0.473684	-0.421603	0.137405	0.006211	Not Sig
BICF2S23446364	4	54693400	G	A	0.473684	-0.244138	0.109129	0.006211	Not Sig
BICF2P461865	4	69759815	G	A	0.473684	-0.180479	0.109871	0.006211	Not Sig
BICF2S2399594	5	52278972	A	C	0.473684	-0.227474	0.110324	0.006211	Not Sig
BICF2G630239973	5	69449992	G	A	0.473684	-0.203107	0.0967957	0.006211	Not Sig
BICF2S23654853	8	73061845	C	T	0.473684	-0.242011	0.104534	0.006211	Not Sig
BICF2G630836847	9	35840964	A	G	0.473684	-0.172452	0.111701	0.006211	Not Sig
TIGRP2P171696_rs9004855	12	65979573	A	G	0.473684	-0.22035	0.109774	0.006211	Not Sig
BICF2G630419803	15	59670803	C	T	0.473684	-0.120554	0.0918945	0.006211	Not Sig
BICF2P1405287	17	56489014	G	A	0.473684	-0.241886	0.103688	0.006211	Not Sig
BICF2P715109	18	28228419	C	T	0.473684	-0.183612	0.103879	0.006211	Not Sig
BICF2P774310	20	12006814	C	T	0.473684	-0.164916	0.102637	0.006211	Not Sig
BICF2S23747759	21	6229165	G	A	0.473684	-0.165174	0.0953498	0.006211	Not Sig
BICF2S2322552	22	48941884	T	C	0.473684	-0.226693	0.108631	0.006211	Not Sig
TIGRP2P295501_rs9190089	22	48952932	C	T	0.473684	-0.226693	0.108631	0.006211	Not Sig
BICF2P1163281	22	48967548	A	C	0.473684	-0.226693	0.108631	0.006211	Not Sig
BICF2P435356	22	48985520	T	C	0.473684	-0.226693	0.108631	0.006211	Not Sig
BICF2G630506965	24	14631609	A	G	0.473684	-0.264115	0.115867	0.006211	Not Sig
BICF2P1243790	24	25771435	G	A	0.473684	-0.192096	0.115234	0.006211	Not Sig
BICF2S23747166	24	25784729	T	G	0.473684	-0.192096	0.115234	0.006211	Not Sig
BICF2P1052381	24	25800028	T	C	0.473684	-0.192096	0.115234	0.006211	Not Sig
BICF2P1139163	24	25809793	A	T	0.473684	-0.192096	0.115234	0.006211	Not Sig
TIGRP2P315350_rs9016406	24	25816426	A	G	0.473684	-0.192096	0.115234	0.006211	Not Sig
BICF2P421164	29	20160951	A	G	0.473684	-0.189211	0.117712	0.006211	Not Sig
BICF2G630590357	32	22233231	A	G	0.473684	-0.145754	0.103535	0.006211	Not Sig
BICF2P1315560	33	15453043	C	T	0.473684	-0.190782	0.109583	0.006211	Not Sig
BICF2P1437882	37	11509832	G	A	0.473684	-0.169599	0.112057	0.006211	Not Sig
BICF2S23715588	38	4539663	C	G	0.473684	-0.269277	0.11063	0.006211	Not Sig
BICF2P25582	1	72758021	T	C	0.368421	-0.255819	0.123494	0.006291	Not Sig
BICF2G630789237	1	95000757	T	C	0.368421	-0.137109	0.105359	0.006291	Not Sig
BICF2G630789211	1	95014564	C	T	0.368421	-0.137109	0.105359	0.006291	Not Sig
BICF2G630789184	1	95036987	T	C	0.368421	-0.137109	0.105359	0.006291	Not Sig
BICF2P904535	1	110207732	A	G	0.368421	-0.253478	0.119941	0.006291	Not Sig
BICF2P1069071	2	34291578	A	G	0.368421	-0.147659	0.113698	0.006291	Not Sig
BICF2P1003543	2	48047618	G	A	0.368421	-0.284694	0.113326	0.006291	Not Sig
BICF2P267361	2	49053571	G	A	0.368421	-0.120331	0.117281	0.006291	Not Sig
BICF2P902474	2	67691722	G	A	0.368421	-0.201456	0.112549	0.006291	Not Sig
BICF2P394014	3	86018034	G	A	0.368421	-0.206765	0.109797	0.006291	Not Sig
BICF2P1431787	4	68431342	C	G	0.368421	-0.145894	0.118265	0.006291	Not Sig
TIGRP2P85748_rs8641594	6	6073025	T	C	0.368421	-0.30675	0.109013	0.006291	Not Sig
BICF2P974392	6	60640169	A	G	0.368421	-0.199508	0.103553	0.006291	Not Sig
BICF2P972453	7	11009052	C	T	0.368421	-0.239865	0.117037	0.006291	Not Sig
BICF2S23312875	11	23320671	C	T	0.368421	-0.300409	0.105107	0.006291	Not Sig
BICF2P626005	11	39408807	T	C	0.368421	-0.246745	0.118188	0.006291	Not Sig
BICF2S23027739	11	39408982	T	A	0.368421	-0.246745	0.118188	0.006291	Not Sig
BICF2S22928705	13	22839280	T	C	0.368421	-0.19305	0.0985036	0.006291	Not Sig
BICF2G630437002	15	23791914	C	T	0.368421	-0.292733	0.117912	0.006291	Not Sig
BICF2P1206617	18	43691828	C	T	0.368421	-0.176677	0.110172	0.006291	Not Sig
BICF2S23224390	20	56155147	T	C	0.368421	-0.185852	0.119526	0.006291	Not Sig
BICF2G630102443	25	35148292	C	T	0.368421	-0.219332	0.109746	0.006291	Not Sig
BICF2P604421	26	4137195	A	G	0.368421	-0.204156	0.114193	0.006291	Not Sig
BICF2P1183434	27	40593172	T	C	0.368421	-0.158189	0.119064	0.006291	Not Sig
BICF2S22950002	29	10470013	C	T	0.368421	-0.254638	0.121971	0.006291	Not Sig
BICF2P783898	30	13204037	G	A	0.368421	-0.155779	0.118552	0.006291	Not Sig
BICF2S23151992	31	33986908	A	G	0.368421	-0.209186	0.114351	0.006291	Not Sig
G1467f19S105	35	10611506	G	A	0.368421	-0.160959	0.0997624	0.006291	Not Sig
BICF2S24411450	37	16212384	G	C	0.368421	-0.284527	0.116697	0.006291	Not Sig
BICF2S23628196	1	6913015	T	C	0.223684	-0.247065	0.142853	0.006382	Not Sig
BICF2P1330507	1	24724808	T	C	0.223684	-0.232459	0.130804	0.006382	Not Sig
TIGRP2P18057_rs9175538	1	24738416	T	C	0.223684	-0.232459	0.130804	0.006382	Not Sig
BICF2P1269059	1	108314075	A	G	0.223684	-0.18142	0.13403	0.006382	Not Sig
BICF2P1240410	2	34220941	T	G	0.223684	-0.243489	0.153969	0.006382	Not Sig
TIGRP2P22303_rs8558562	2	47813450	A	G	0.223684	-0.387076	0.167166	0.006382	Not Sig
BICF2P948022	3	53295485	A	G	0.223684	-0.244312	0.112711	0.006382	Not Sig
BICF2P662576	3	54546712	A	C	0.223684	-0.170281	0.116045	0.006382	Not Sig
BICF2G630356027	3	86333989	C	T	0.223684	-0.176667	0.117474	0.006382	Not Sig
TIGRP2P56753_rs8687916	3	90927758	A	C	0.223684	-0.231693	0.133223	0.006382	Not Sig
BICF2S23746532	5	12259066	A	G	0.223684	-0.34639	0.166824	0.006382	Not Sig
BICF2S23547384	5	63770156	C	T	0.223684	-0.112498	0.119609	0.006382	Not Sig
BICF2S2346224	6	58908874	G	T	0.223684	-0.208457	0.124282	0.006382	Not Sig
BICF2P23068	7	75484430	G	T	0.223684	-0.208205	0.127941	0.006382	Not Sig
BICF2P108846	7	75489828	A	G	0.223684	-0.208205	0.127941	0.006382	Not Sig
BICF2S23212667	8	23972127	C	A	0.223684	-0.21559	0.130826	0.006382	Not Sig
BICF2P303478	14	40644944	C	A	0.223684	-0.327745	0.13984	0.006382	Not Sig
BICF2P158424	14	59577574	T	C	0.223684	-0.103344	0.104854	0.006382	Not Sig
BICF2S23659160	15	4864453	A	G	0.223684	-0.233105	0.123303	0.006382	Not Sig
BICF2G630426847	15	51962709	G	A	0.223684	-0.34522	0.133523	0.006382	Not Sig
BICF2P931757	18	31566120	C	T	0.223684	-0.344887	0.132907	0.006382	Not Sig
BICF2G630699419	18	34333229	A	C	0.223684	-0.391422	0.157572	0.006382	Not Sig
BICF2G630699410	18	34365927	G	A	0.223684	-0.391422	0.157572	0.006382	Not Sig
BICF2P121685	18	34394826	G	A	0.223684	-0.391422	0.157572	0.006382	Not Sig
BICF2G630689289	18	54474258	G	A	0.223684	-0.254231	0.135338	0.006382	Not Sig
BICF2P533159	21	12252666	G	A	0.223684	-0.173881	0.146423	0.006382	Not Sig
BICF2P995546	21	37831568	A	G	0.223684	-0.172243	0.114896	0.006382	Not Sig
BICF2P1338542	21	39828363	A	G	0.223684	-0.140231	0.128543	0.006382	Not Sig
BICF2P520117	21	41216329	T	C	0.223684	-0.114593	0.127865	0.006382	Not Sig
BICF2G630320466	22	16190223	A	G	0.223684	-0.165575	0.124718	0.006382	Not Sig
BICF2G63091001	22	59151109	A	G	0.223684	-0.224188	0.129551	0.006382	Not Sig
BICF2G630511954	24	8621572	G	T	0.223684	-0.214781	0.112037	0.006382	Not Sig
BICF2G630506466	24	15482588	A	C	0.223684	-0.450918	0.163854	0.006382	Not Sig
BICF2S2312118	24	23434631	C	T	0.223684	-0.261905	0.139671	0.006382	Not Sig
BICF2S23521210	25	21365707	A	G	0.223684	-0.225076	0.12446	0.006382	Not Sig
BICF2S23024874	26	37319466	T	C	0.223684	-0.213874	0.126588	0.006382	Not Sig
BICF2P1063175	27	10279407	T	C	0.223684	-0.266537	0.125066	0.006382	Not Sig
BICF2G630629147	29	29751991	T	C	0.223684	-0.26805	0.14507	0.006382	Not Sig
BICF2P725067	31	34915465	T	C	0.223684	-0.224085	0.127413	0.006382	Not Sig
BICF2P1463723	32	7372336	T	C	0.223684	-0.345023	0.136319	0.006382	Not Sig
BICF2P986873	34	40853291	G	A	0.223684	-0.177128	0.116558	0.006382	Not Sig
BICF2G630132314	37	26963942	A	T	0.223684	-0.25645	0.118809	0.006382	Not Sig
BICF2P192761	1	42202091	G	T	0.447368	-0.164565	0.0945026	0.006458	Not Sig
BICF2S22947946	2	69946744	A	G	0.447368	-0.340331	0.118188	0.006458	Not Sig
TIGRP2P29389_rs8594725	2	69985372	C	A	0.447368	-0.340331	0.118188	0.006458	Not Sig
BICF2P1048153	2	69997113	A	G	0.447368	-0.340331	0.118188	0.006458	Not Sig
TIGRP2P29399_rs8841495	2	70045789	G	A	0.447368	-0.340331	0.118188	0.006458	Not Sig
BICF2G630361693	3	91097987	C	T	0.447368	-0.161999	0.104373	0.006458	Not Sig
BICF2G630169061	4	72796537	C	T	0.447368	-0.162214	0.107175	0.006458	Not Sig
BICF2G630176005	4	82007674	T	C	0.447368	-0.224638	0.11791	0.006458	Not Sig
TIGRP2P90304_rs9158318	6	76107176	G	A	0.447368	-0.154199	0.097479	0.006458	Not Sig
BICF2G630552325	7	14655950	A	G	0.447368	-0.252973	0.119841	0.006458	Not Sig
BICF2S23345909	9	35745341	A	G	0.447368	-0.165318	0.106397	0.006458	Not Sig
BICF2P1295921	9	35766089	C	G	0.447368	-0.165318	0.106397	0.006458	Not Sig
BICF2G630305097	11	60893014	G	A	0.447368	-0.207599	0.117967	0.006458	Not Sig
BICF2P756245	14	49515724	C	T	0.447368	-0.226736	0.112478	0.006458	Not Sig
BICF2P818048	17	34726093	T	C	0.447368	-0.285818	0.111203	0.006458	Not Sig
BICF2S23322080	17	46253751	C	T	0.447368	-0.165506	0.101303	0.006458	Not Sig
BICF2P771873	17	62779124	C	T	0.447368	-0.250222	0.119254	0.006458	Not Sig
TIGRP2P246750_rs8494022	18	25788213	A	G	0.447368	-0.147667	0.113656	0.006458	Not Sig
TIGRP2P246752_rs9045155	18	25794581	G	A	0.447368	-0.147667	0.113656	0.006458	Not Sig
BICF2P491591	18	25794911	C	T	0.447368	-0.147667	0.113656	0.006458	Not Sig
BICF2G630696489	18	38042037	T	C	0.447368	-0.19906	0.109581	0.006458	Not Sig
BICF2P772390	19	37863753	T	C	0.447368	-0.204687	0.101095	0.006458	Not Sig
BICF2P287900	19	37888752	T	C	0.447368	-0.204687	0.101095	0.006458	Not Sig
BICF2P830615	19	37931549	A	G	0.447368	-0.204687	0.101095	0.006458	Not Sig
BICF2P484526	19	37950916	C	T	0.447368	-0.204687	0.101095	0.006458	Not Sig
BICF2S23642708	22	34362778	G	A	0.447368	-0.406509	0.129436	0.006458	Not Sig
BICF2S23756084	22	54274787	A	G	0.447368	-0.281458	0.123617	0.006458	Not Sig
BICF2G630377889	23	26609075	G	A	0.447368	-0.162274	0.104286	0.006458	Not Sig
BICF2G630511972	24	8574082	T	C	0.447368	-0.1886	0.0958474	0.006458	Not Sig
BICF2G630511966	24	8589835	T	C	0.447368	-0.1886	0.0958474	0.006458	Not Sig
BICF2G630511963	24	8596990	T	A	0.447368	-0.1886	0.0958474	0.006458	Not Sig
BICF2G630511959	24	8613521	G	A	0.447368	-0.1886	0.0958474	0.006458	Not Sig
BICF2G630511713	24	8976621	C	T	0.447368	-0.153245	0.109881	0.006458	Not Sig
BICF2G630504651	24	18025106	C	T	0.447368	-0.25089	0.127565	0.006458	Not Sig
TIGRP2P318988_rs8558054	24	36756911	G	A	0.447368	-0.16922	0.113847	0.006458	Not Sig
BICF2P78829	25	40622779	C	T	0.447368	-0.171152	0.113243	0.006458	Not Sig
BICF2G630193207	26	37887629	G	A	0.447368	-0.195146	0.108426	0.006458	Not Sig
BICF2P916770	27	7198538	C	T	0.447368	-0.197582	0.127886	0.006458	Not Sig
BICF2G630410036	30	9004822	A	G	0.447368	-0.107025	0.107268	0.006458	Not Sig
BICF2S2357695	30	25254123	T	C	0.447368	-0.125305	0.105208	0.006458	Not Sig
BICF2P874239	32	28979854	T	C	0.447368	-0.212692	0.110022	0.006458	Not Sig
BICF2P890775	32	29098651	A	G	0.447368	-0.199601	0.0998151	0.006458	Not Sig
BICF2P458854	33	17821538	G	A	0.447368	-0.287473	0.117444	0.006458	Not Sig
BICF2P507625	37	9941684	T	G	0.447368	-0.131558	0.106347	0.006458	Not Sig
BICF2S23059890	37	24641253	T	C	0.447368	-0.273166	0.11603	0.006458	Not Sig
BICF2G63072533	38	15534208	C	T	0.447368	-0.269916	0.110775	0.006458	Not Sig
BICF2P175793	1	68826535	T	C	0.394737	-0.300864	0.123916	0.006507	Not Sig
BICF2P288706	1	68831463	G	A	0.394737	-0.300864	0.123916	0.006507	Not Sig
BICF2S23438684	1	103148437	A	G	0.394737	-0.179351	0.120989	0.006507	Not Sig
BICF2P1202912	2	66108316	G	A	0.394737	-0.18314	0.102632	0.006507	Not Sig
TIGRP2P28596_rs8670980	2	66112130	C	T	0.394737	-0.18314	0.102632	0.006507	Not Sig
TIGRP2P31616_rs8673646	2	77671092	T	C	0.394737	-0.265116	0.123024	0.006507	Not Sig
BICF2G630705449	3	29490572	C	T	0.394737	-0.179507	0.116962	0.006507	Not Sig
BICF2P23073	3	29497353	C	A	0.394737	-0.179507	0.116962	0.006507	Not Sig
BICF2P1185597	3	51331624	A	G	0.394737	-0.205857	0.0948615	0.006507	Not Sig
BICF2P846449	3	85525426	G	A	0.394737	-0.174647	0.100987	0.006507	Not Sig
BICF2P1079013	4	11910844	G	A	0.394737	-0.122915	0.103051	0.006507	Not Sig
BICF2P134197	4	68406030	T	C	0.394737	-0.147207	0.118992	0.006507	Not Sig
BICF2S22939484	5	20318045	C	T	0.394737	-0.245027	0.119631	0.006507	Not Sig
BICF2G630570238	6	76694733	A	G	0.394737	-0.171157	0.114837	0.006507	Not Sig
BICF2S23336472	8	6556619	G	A	0.394737	-0.25502	0.127923	0.006507	Not Sig
BICF2G630604061	13	6371679	T	C	0.394737	-0.237428	0.10863	0.006507	Not Sig
BICF2G630435644	15	25692197	C	A	0.394737	-0.123616	0.114533	0.006507	Not Sig
BICF2P1050983	15	29154050	T	C	0.394737	-0.276916	0.119905	0.006507	Not Sig
BICF2P1241321	17	37697876	T	A	0.394737	-0.18222	0.0953848	0.006507	Not Sig
BICF2P948980	18	23660528	T	C	0.394737	-0.184904	0.122797	0.006507	Not Sig
BICF2S2359306	21	29846586	G	A	0.394737	-0.138292	0.114732	0.006507	Not Sig
BICF2S23137408	21	48132303	T	C	0.394737	-0.287084	0.121162	0.006507	Not Sig
BICF2P797305	22	12375511	A	G	0.394737	-0.23489	0.12561	0.006507	Not Sig
BICF2P293046	22	12407585	T	C	0.394737	-0.23489	0.12561	0.006507	Not Sig
BICF2G630502365	24	20915810	G	A	0.394737	-0.226326	0.120245	0.006507	Not Sig
BICF2P1174951	24	37368829	T	C	0.394737	-0.213402	0.0985959	0.006507	Not Sig
BICF2P377636	26	27684277	A	G	0.394737	-0.143134	0.103364	0.006507	Not Sig
BICF2G630727848	31	3529866	C	T	0.394737	-0.176066	0.103188	0.006507	Not Sig
BICF2P1304189	33	13966897	T	G	0.394737	-0.231893	0.124594	0.006507	Not Sig
BICF2P991811	34	10658875	A	G	0.394737	-0.205544	0.104699	0.006507	Not Sig
BICF2G630459509	34	25787219	T	C	0.394737	-0.189302	0.118488	0.006507	Not Sig
BICF2G630761017	36	18160681	C	T	0.394737	-0.312188	0.115166	0.006507	Not Sig
BICF2S23035563	36	19000745	T	C	0.394737	-0.257132	0.111609	0.006507	Not Sig
BICF2G630710036	1	8165086	T	G	0.157895	-0.191375	0.151822	0.006547	Not Sig
BICF2P1372641	1	50861765	T	C	0.157895	-0.184846	0.138546	0.006547	Not Sig
BICF2P1002302	1	51587734	A	G	0.157895	-0.188689	0.137375	0.006547	Not Sig
BICF2P170640	1	51610177	T	C	0.157895	-0.188689	0.137375	0.006547	Not Sig
BICF2P886817	1	51619723	A	G	0.157895	-0.188689	0.137375	0.006547	Not Sig
BICF2S22916968	2	65670830	G	C	0.157895	-0.223527	0.142131	0.006547	Not Sig
BICF2P1034072	3	28017391	G	A	0.157895	-0.173444	0.150747	0.006547	Not Sig
BICF2P1034065	3	28018238	C	T	0.157895	-0.173444	0.150747	0.006547	Not Sig
BICF2P485524	5	61889210	A	G	0.157895	-0.292414	0.163758	0.006547	Not Sig
BICF2G630239639	5	69949780	C	A	0.157895	-0.239993	0.167449	0.006547	Not Sig
BICF2P527430	6	69862880	C	T	0.157895	-0.431107	0.155189	0.006547	Not Sig
BICF2P332330	11	38338591	A	G	0.157895	-0.16536	0.134201	0.006547	Not Sig
BICF2P857195	12	66228128	G	A	0.157895	-0.302541	0.134407	0.006547	Not Sig
BICF2P1448540	14	49906338	A	G	0.157895	-0.308227	0.14434	0.006547	Not Sig
BICF2G630437135	15	23614416	A	T	0.157895	-0.359004	0.157816	0.006547	Not Sig
BICF2G630221092	17	9678373	C	T	0.157895	-0.315308	0.151964	0.006547	Not Sig
BICF2P649957	17	41360229	G	T	0.157895	-0.358821	0.148119	0.006547	Not Sig
BICF2S23214600	17	52124411	A	G	0.157895	-0.236672	0.142423	0.006547	Not Sig
BICF2S23129921	17	52145885	G	A	0.157895	-0.236672	0.142423	0.006547	Not Sig
BICF2S23256971	17	52159037	C	A	0.157895	-0.236672	0.142423	0.006547	Not Sig
BICF2S2315570	17	52169480	G	A	0.157895	-0.236672	0.142423	0.006547	Not Sig
G966f25S53	17	52190426	T	C	0.157895	-0.236672	0.142423	0.006547	Not Sig
BICF2S23159338	18	30591245	T	C	0.157895	-0.249713	0.143276	0.006547	Not Sig
BICF2G630695417	18	39143639	A	G	0.157895	-0.256017	0.168857	0.006547	Not Sig
BICF2G630695268	18	39436320	G	C	0.157895	-0.231724	0.151832	0.006547	Not Sig
TIGRP2P255163_rs9132182	18	45692867	A	G	0.157895	-0.307056	0.161111	0.006547	Not Sig
BICF2P111891	18	45708268	G	A	0.157895	-0.307056	0.161111	0.006547	Not Sig
TIGRP2P255169_rs9193849	18	45709719	C	T	0.157895	-0.307056	0.161111	0.006547	Not Sig
BICF2P578328	18	45746129	C	A	0.157895	-0.307056	0.161111	0.006547	Not Sig
BICF2P1050164	19	45544046	G	T	0.157895	-0.261501	0.13635	0.006547	Not Sig
BICF2P1278643	21	40384526	C	T	0.157895	-0.127927	0.159171	0.006547	Not Sig
BICF2P4079	22	39724553	T	G	0.157895	-0.26277	0.134775	0.006547	Not Sig
BICF2P979029	23	40050249	G	A	0.157895	-0.294735	0.158512	0.006547	Not Sig
BICF2P1142479	23	41309791	G	A	0.157895	-0.300024	0.157346	0.006547	Not Sig
BICF2S23631304	23	42111304	T	C	0.157895	-0.294735	0.158512	0.006547	Not Sig
BICF2S23226074	23	43454848	C	T	0.157895	-0.335416	0.12837	0.006547	Not Sig
BICF2P336791	24	7367919	T	G	0.157895	-0.432263	0.161208	0.006547	Not Sig
BICF2P759426	24	11266993	T	C	0.157895	-0.24884	0.148039	0.006547	Not Sig
TIGRP2P344821_rs8727411	26	35979446	G	T	0.157895	-0.242525	0.167368	0.006547	Not Sig
BICF2G630408337	30	17457601	G	A	0.157895	-0.296347	0.137805	0.006547	Not Sig
BICF2G630455864	34	29572900	T	C	0.157895	-0.272054	0.147179	0.006547	Not Sig
BICF2G63068232	38	19705792	G	A	0.157895	-0.435324	0.178429	0.006547	Not Sig
BICF2S23750470	38	20756499	A	C	0.157895	-0.201215	0.148724	0.006547	Not Sig
BICF2S23614204	38	20762750	A	T	0.157895	-0.201215	0.148724	0.006547	Not Sig
BICF2S23515737	1	88671391	A	C	0.421053	-0.183975	0.126401	0.006561	Not Sig
BICF2P348907	2	58302910	C	T	0.421053	-0.101015	0.10604	0.006561	Not Sig
BICF2P1172003	3	19136206	G	A	0.421053	-0.13401	0.110852	0.006561	Not Sig
BICF2P72852	3	24846931	T	G	0.421053	-0.102227	0.108038	0.006561	Not Sig
BICF2P801735	3	67590490	A	G	0.421053	-0.198197	0.109004	0.006561	Not Sig
BICF2P1326847	4	39370196	A	C	0.421053	-0.337289	0.136314	0.006561	Not Sig
BICF2P990266	4	39382005	C	T	0.421053	-0.337289	0.136314	0.006561	Not Sig
BICF2P1182630	4	44700692	A	G	0.421053	-0.193569	0.103843	0.006561	Not Sig
BICF2P273799	4	69862727	C	T	0.421053	-0.151522	0.106035	0.006561	Not Sig
BICF2S24511004	4	75012111	C	T	0.421053	-0.159434	0.0999527	0.006561	Not Sig
BICF2S22934394	4	75014922	C	T	0.421053	-0.159434	0.0999527	0.006561	Not Sig
TIGRP2P68031_rs9048929	4	85919654	T	C	0.421053	-0.194257	0.101224	0.006561	Not Sig
BICF2P777060	6	17757479	A	G	0.421053	-0.253388	0.111088	0.006561	Not Sig
BICF2G630571231	6	74449969	G	A	0.421053	-0.24972	0.118727	0.006561	Not Sig
TIGRP2P102221_rs8805637	7	69030170	G	A	0.421053	-0.152119	0.109724	0.006561	Not Sig
BICF2P539172	7	72185856	C	T	0.421053	-0.264255	0.117441	0.006561	Not Sig
BICF2G630414515	8	58060416	G	A	0.421053	-0.183054	0.1031	0.006561	Not Sig
BICF2S23649210	10	67506252	T	G	0.421053	-0.232983	0.118647	0.006561	Not Sig
TIGRP2P170366_rs8611622	12	60890256	A	G	0.421053	-0.249116	0.116028	0.006561	Not Sig
BICF2S2297645	12	63381243	T	C	0.421053	-0.290323	0.133407	0.006561	Not Sig
BICF2P1414384	12	68664858	T	C	0.421053	-0.146811	0.117421	0.006561	Not Sig
BICF2G630443505	15	10724103	C	T	0.421053	-0.206316	0.110101	0.006561	Not Sig
BICF2P739723	16	17415426	C	T	0.421053	-0.164741	0.0999712	0.006561	Not Sig
BICF2S23221424	17	4656853	C	T	0.421053	-0.120177	0.115943	0.006561	Not Sig
BICF2G630212760	17	28448583	T	G	0.421053	-0.151809	0.104544	0.006561	Not Sig
BICF2G630698697	18	35553837	C	A	0.421053	-0.21903	0.101912	0.006561	Not Sig
BICF2P638933	19	42569652	A	G	0.421053	-0.177878	0.102784	0.006561	Not Sig
BICF2P992882	20	31588548	A	G	0.421053	-0.241631	0.112611	0.006561	Not Sig
BICF2S23553268	22	9398621	C	A	0.421053	-0.123643	0.103142	0.006561	Not Sig
BICF2P718065	22	50684253	G	T	0.421053	-0.200707	0.112666	0.006561	Not Sig
TIGRP2P308232_rs8868841	23	47336766	A	G	0.421053	-0.211399	0.117284	0.006561	Not Sig
BICF2P271348	26	23512953	A	G	0.421053	-0.266658	0.128042	0.006561	Not Sig
BICF2G630193699	26	37396301	G	A	0.421053	-0.306108	0.115874	0.006561	Not Sig
BICF2P1044253	29	13123333	G	A	0.421053	-0.168203	0.10862	0.006561	Not Sig
BICF2P385707	30	1288980	T	C	0.421053	-0.278915	0.113994	0.006561	Not Sig
BICF2P570833	30	1303892	A	G	0.421053	-0.278915	0.113994	0.006561	Not Sig
BICF2P888018	30	1322610	A	G	0.421053	-0.278915	0.113994	0.006561	Not Sig
BICF2P541998	30	1325247	A	G	0.421053	-0.278915	0.113994	0.006561	Not Sig
BICF2P661304	30	1445122	T	C	0.421053	-0.278915	0.113994	0.006561	Not Sig
BICF2G630727710	31	3036197	C	T	0.421053	-0.192829	0.107182	0.006561	Not Sig
BICF2P216412	37	18540972	T	G	0.421053	-0.319203	0.127983	0.006561	Not Sig
BICF2P361297	37	20138510	G	A	0.421053	-0.243047	0.116286	0.006561	Not Sig
BICF2P1281030	38	21283012	A	C	0.421053	-0.411071	0.142558	0.006561	Not Sig
BICF2P1159509	1	25770887	T	C	0.381579	0.380012	0.130947	0.006666	Not Sig
BICF2P380308	1	53445913	A	G	0.381579	0.214061	0.11068	0.006666	Not Sig
TIGRP2P3900_rs8924907	1	54276393	G	A	0.381579	0.197302	0.11355	0.006666	Not Sig
BICF2P920544	1	63876324	T	G	0.381579	0.325267	0.122901	0.006666	Not Sig
BICF2S23225998	2	30876921	T	C	0.381579	0.278716	0.125656	0.006666	Not Sig
BICF2P1244737	2	54995087	G	A	0.381579	0.16634	0.115921	0.006666	Not Sig
BICF2P724879	3	59959880	C	T	0.381579	0.321084	0.121926	0.006666	Not Sig
BICF2P724891	3	59961641	T	C	0.381579	0.321084	0.121926	0.006666	Not Sig
BICF2P830771	4	68723224	C	T	0.381579	0.163855	0.109683	0.006666	Not Sig
BICF2P1294052	4	68827782	G	A	0.381579	0.139159	0.11559	0.006666	Not Sig
BICF2P1347656	5	6395967	A	T	0.381579	0.181908	0.118652	0.006666	Not Sig
BICF2P480962	5	11590378	G	A	0.381579	0.322132	0.122619	0.006666	Not Sig
BICF2P1152550	8	46022976	C	T	0.381579	0.226923	0.119174	0.006666	Not Sig
TIGRP2P126010_rs8582718	9	30977696	A	G	0.381579	0.252827	0.130929	0.006666	Not Sig
BICF2S23412822	10	53680870	C	A	0.381579	0.287744	0.118333	0.006666	Not Sig
BICF2G630118131	12	61932199	G	A	0.381579	0.248975	0.126061	0.006666	Not Sig
BICF2P1181128	12	69764060	G	A	0.381579	0.126479	0.103028	0.006666	Not Sig
BICF2P1269434	14	37003980	T	C	0.381579	0.179895	0.124262	0.006666	Not Sig
TIGRP2P196023_rs8859069	15	12819753	T	C	0.381579	0.241974	0.11223	0.006666	Not Sig
TIGRP2P196040_rs8809558	15	12853162	C	T	0.381579	0.241974	0.11223	0.006666	Not Sig
BICF2S23245986	16	18891149	C	G	0.381579	0.234877	0.128251	0.006666	Not Sig
BICF2G630814116	16	45608791	A	G	0.381579	0.185885	0.0938922	0.006666	Not Sig
TIGRP2P256062_rs8903468	18	47434514	T	C	0.381579	0.280736	0.116279	0.006666	Not Sig
BICF2S23523873	19	1391633	C	T	0.381579	0.235248	0.120705	0.006666	Not Sig
BICF2G63038811	19	14998331	C	A	0.381579	0.316854	0.114658	0.006666	Not Sig
BICF2G63038954	19	15271624	G	A	0.381579	0.194171	0.102251	0.006666	Not Sig
BICF2G63038988	19	15321187	T	C	0.381579	0.194171	0.102251	0.006666	Not Sig
BICF2G63039760	19	16168517	G	T	0.381579	0.244487	0.126591	0.006666	Not Sig
BICF2P1427653	23	34565110	A	G	0.381579	0.186104	0.103928	0.006666	Not Sig
BICF2P112904	23	44669885	A	T	0.381579	0.278766	0.111005	0.006666	Not Sig
BICF2P390597	24	34135834	G	A	0.381579	0.269632	0.141718	0.006666	Not Sig
BICF2G630103707	25	41821832	G	T	0.381579	0.167815	0.10021	0.006666	Not Sig
TIGRP2P363814_rs9008605	29	7943861	G	A	0.381579	0.321846	0.114677	0.006666	Not Sig
BICF2P357098	29	7944781	A	G	0.381579	0.321846	0.114677	0.006666	Not Sig
BICF2P94570	30	244926	G	A	0.381579	0.242962	0.118559	0.006666	Not Sig
BICF2P996430	30	303739	A	G	0.381579	0.242962	0.118559	0.006666	Not Sig
BICF2G630451425	34	35520320	G	A	0.381579	0.228197	0.128265	0.006666	Not Sig
BICF2P190955	38	21328067	A	G	0.381579	0.296347	0.111584	0.006666	Not Sig
BICF2G630789073	1	95123524	C	T	0.0789474	-0.413443	0.200778	0.007137	Not Sig
BICF2P563018	2	57094954	A	G	0.0789474	-0.278022	0.187523	0.007137	Not Sig
BICF2S22938870	3	41290752	G	A	0.0789474	-0.351475	0.211037	0.007137	Not Sig
BICF2P500325	4	47719726	T	C	0.0789474	-0.386763	0.2206	0.007137	Not Sig
BICF2P988713	4	81718298	C	T	0.0789474	-0.316004	0.231364	0.007137	Not Sig
BICF2G630179353	4	84834873	C	T	0.0789474	-0.205675	0.186267	0.007137	Not Sig
BICF2P740506	5	6737744	T	C	0.0789474	-0.473703	0.220448	0.007137	Not Sig
BICF2G630560331	7	56531645	C	G	0.0789474	-0.413722	0.232872	0.007137	Not Sig
BICF2P1013413	7	56609075	A	G	0.0789474	-0.413722	0.232872	0.007137	Not Sig
BICF2P1046554	7	57704214	A	G	0.0789474	-0.413722	0.232872	0.007137	Not Sig
TIGRP2P100673_rs9068630	7	57948504	A	G	0.0789474	-0.413722	0.232872	0.007137	Not Sig
BICF2S23119151	8	16682546	A	G	0.0789474	-0.487603	0.234984	0.007137	Not Sig
BICF2P380222	9	19393936	T	G	0.0789474	-0.324113	0.189411	0.007137	Not Sig
BICF2G630492752	10	68157473	G	A	0.0789474	-0.234043	0.216692	0.007137	Not Sig
BICF2G630529885	14	40434402	G	A	0.0789474	-0.468505	0.210052	0.007137	Not Sig
BICF2P1020022	14	40873254	C	A	0.0789474	-0.48161	0.205409	0.007137	Not Sig
BICF2P1034555	14	40913496	T	C	0.0789474	-0.48161	0.205409	0.007137	Not Sig
BICF2G630530412	14	41704901	T	G	0.0789474	-0.202985	0.161899	0.007137	Not Sig
BICF2G630418314	15	61107013	T	C	0.0789474	-0.327399	0.188693	0.007137	Not Sig
BICF2P1042161	18	44025816	G	A	0.0789474	-0.585004	0.195371	0.007137	Not Sig
BICF2G630233552	20	21414091	C	T	0.0789474	-0.350005	0.170181	0.007137	Not Sig
BICF2P124614	23	41726927	C	T	0.0789474	-0.248915	0.172661	0.007137	Not Sig
BICF2P222614	27	37008361	T	C	0.0789474	-0.450396	0.218558	0.007137	Not Sig
BICF2G630153051	27	39582455	T	C	0.0789474	-0.3736	0.218991	0.007137	Not Sig
BICF2P997884	30	2922345	A	G	0.0789474	-0.297229	0.20479	0.007137	Not Sig
BICF2P1164601	36	24814760	G	A	0.0789474	-0.58116	0.220777	0.007137	Not Sig
TIGRP2P419990_rs8611537	37	20023955	A	C	0.0789474	-0.403636	0.203475	0.007137	Not Sig
BICF2P534733	1	13137512	T	G	0.407895	0.195967	0.107684	0.00788	Not Sig
BICF2S23733905	1	68566347	T	G	0.407895	0.198642	0.120494	0.00788	Not Sig
BICF2S23132492	1	89183331	C	T	0.407895	0.22268	0.124487	0.00788	Not Sig
TIGRP2P39029_rs8914036	3	20048563	A	C	0.407895	0.309967	0.125956	0.00788	Not Sig
BICF2P1327535	3	70208870	T	A	0.407895	0.224167	0.120735	0.00788	Not Sig
BICF2S23058603	4	87460955	G	A	0.407895	0.175851	0.101039	0.00788	Not Sig
BICF2P142759	5	6548684	T	C	0.407895	0.164311	0.109573	0.00788	Not Sig
BICF2S23758350	5	22916823	A	G	0.407895	0.163409	0.102981	0.00788	Not Sig
BICF2P972643	5	71932267	A	G	0.407895	0.129892	0.100101	0.00788	Not Sig
BICF2P1374533	6	35862502	T	C	0.407895	0.209478	0.108994	0.00788	Not Sig
BICF2P772149	6	47642232	A	G	0.407895	0.173347	0.0968898	0.00788	Not Sig
BICF2G63087734	7	79511827	T	C	0.407895	0.269134	0.112752	0.00788	Not Sig
BICF2S23750780	8	62131269	G	A	0.407895	0.245363	0.114144	0.00788	Not Sig
BICF2P1169707	12	62711278	T	C	0.407895	0.238985	0.116551	0.00788	Not Sig
BICF2P843364	20	13000418	T	G	0.407895	0.318523	0.141565	0.00788	Not Sig
BICF2G630316982	22	9015506	A	G	0.407895	0.20535	0.105296	0.00788	Not Sig
BICF2G630317009	22	9040680	A	G	0.407895	0.20535	0.105296	0.00788	Not Sig
BICF2P1324685	23	21093127	C	T	0.407895	0.160526	0.109322	0.00788	Not Sig
BICF2P354021	23	34528767	C	A	0.407895	0.270105	0.115721	0.00788	Not Sig
BICF2P1161943	25	32413903	T	C	0.407895	0.300699	0.119184	0.00788	Not Sig
BICF2G630101376	25	33105105	T	G	0.407895	0.154159	0.103274	0.00788	Not Sig
BICF2G630193618	26	37434394	T	C	0.407895	0.249816	0.101871	0.00788	Not Sig
BICF2P904587	31	14439182	C	T	0.407895	0.191455	0.107196	0.00788	Not Sig
BICF2G630588583	32	24092241	G	A	0.407895	0.229909	0.107374	0.00788	Not Sig
TIGRP2P412503_rs8958927	36	16411362	C	T	0.407895	0.251865	0.113204	0.00788	Not Sig
BICF2P1200567	37	11281485	C	A	0.407895	0.144673	0.10896	0.00788	Not Sig
BICF2P696130	37	14422265	G	T	0.407895	0.19613	0.111177	0.00788	Not Sig
BICF2G630709529	1	6963978	C	A	0.118421	-0.321967	0.203023	0.007885	Not Sig
BICF2G630709610	1	7363714	T	G	0.118421	-0.419442	0.16222	0.007885	Not Sig
BICF2G630710837	1	9017633	T	C	0.118421	-0.296873	0.170353	0.007885	Not Sig
BICF2G630711226	1	9540990	T	C	0.118421	-0.401387	0.188251	0.007885	Not Sig
BICF2P985550	1	56704824	C	T	0.118421	-0.232834	0.147209	0.007885	Not Sig
BICF2P1388122	1	56717878	G	A	0.118421	-0.232834	0.147209	0.007885	Not Sig
BICF2P1092054	1	60284046	G	T	0.118421	-0.394878	0.205566	0.007885	Not Sig
TIGRP2P5600_rs9204440	1	60301460	C	T	0.118421	-0.394878	0.205566	0.007885	Not Sig
TIGRP2P6657_rs8744401	1	66271045	C	T	0.118421	-0.340442	0.184299	0.007885	Not Sig
TIGRP2P6715_rs9158578	1	66416081	A	C	0.118421	-0.335964	0.182281	0.007885	Not Sig
BICF2P36560	1	66433882	C	T	0.118421	-0.335964	0.182281	0.007885	Not Sig
BICF2P507764	1	97258658	T	C	0.118421	-0.28157	0.164515	0.007885	Not Sig
BICF2P346092	1	97433722	A	C	0.118421	-0.396974	0.173314	0.007885	Not Sig
BICF2G630787094	2	1827197	G	T	0.118421	-0.390188	0.168089	0.007885	Not Sig
BICF2P13357	2	38277626	G	T	0.118421	-0.295052	0.183452	0.007885	Not Sig
BICF2P166307	4	12793951	C	T	0.118421	-0.245041	0.185901	0.007885	Not Sig
BICF2P464081	5	22080098	G	A	0.118421	-0.225785	0.19165	0.007885	Not Sig
TIGRP2P70690_rs8985094	5	38966621	G	A	0.118421	-0.268658	0.15402	0.007885	Not Sig
BICF2P177389	7	33630423	T	C	0.118421	-0.358735	0.203439	0.007885	Not Sig
TIGRP2P95776_rs8830955	7	39661096	T	G	0.118421	-0.380958	0.194911	0.007885	Not Sig
TIGRP2P119397_rs9038258	8	64617091	T	A	0.118421	-0.372394	0.184881	0.007885	Not Sig
TIGRP2P128737_rs9246744	9	47452788	C	T	0.118421	-0.208622	0.156953	0.007885	Not Sig
BICF2P302956	9	47725273	C	T	0.118421	-0.31416	0.177242	0.007885	Not Sig
BICF2S23613769	15	4195818	A	G	0.118421	-0.349635	0.155941	0.007885	Not Sig
BICF2G630212376	17	28929910	A	G	0.118421	-0.242169	0.152052	0.007885	Not Sig
BICF2S2345119	18	17602346	C	T	0.118421	-0.475653	0.202568	0.007885	Not Sig
BICF2S237363	18	33450612	C	T	0.118421	-0.323444	0.162809	0.007885	Not Sig
TIGRP2P253656_rs8786052	18	44161549	A	G	0.118421	-0.3722	0.197642	0.007885	Not Sig
TIGRP2P331133_rs17870194	25	40062485	T	C	0.118421	-0.426235	0.183599	0.007885	Not Sig
[truncated: 64,599 more rows]
