# Supplementary material for: Genome Wide Association Study with Imputed Whole Genome Sequence Data Identifies a 431 kb Risk Haplotype on CFA18 for Congenital Laryngeal Paralysis in Alaskan Sled Dogs
Source: Genes (Basel). 2022 Oct 6;13(10):1808. doi: 10.3390/genes13101808 (PMC9602090; doi:10.3390/genes13101808)
Supplement: Supplementary file 1 [file genes-13-01808-s001.zip › Table S4.txt]

Table S4: The 10,000 most significant markers sorted by p-value obtained from the GWAS with imputed SNP data for CLP in ASD
SNP	Chr	bp	A1	A2	Freq	b	se	P	Significance
18:44849004:A:G	18	44849004	G	A	0.231707	0.706109	0.101951	4.33E-12	Sig
18:44849276:A:G	18	44849276	G	A	0.231707	0.706109	0.101951	4.33E-12	Sig
18:45093785:C:T	18	45093785	T	C	0.390244	0.416242	0.0612831	1.10E-11	Sig
18:45107679:T:C	18	45107679	C	T	0.390244	0.416242	0.0612831	1.10E-11	Sig
18:45115310:C:T	18	45115310	T	C	0.390244	0.416242	0.0612831	1.10E-11	Sig
18:45115345:G:A	18	45115345	A	G	0.390244	0.416242	0.0612831	1.10E-11	Sig
18:45129214:C:G	18	45129214	G	C	0.390244	0.416242	0.0612831	1.10E-11	Sig
18:45129484:C:T	18	45129484	T	C	0.390244	0.416242	0.0612831	1.10E-11	Sig
18:44999840:G:A	18	44999840	A	G	0.365854	0.398095	0.0602314	3.86E-11	Sig
18:45006007:G:A	18	45006007	A	G	0.365854	0.398095	0.0602314	3.86E-11	Sig
18:45015229:C:A	18	45015229	A	C	0.365854	0.398095	0.0602314	3.86E-11	Sig
18:45016183:A:G	18	45016183	G	A	0.365854	0.398095	0.0602314	3.86E-11	Sig
18:45017086:C:T	18	45017086	T	C	0.365854	0.398095	0.0602314	3.86E-11	Sig
18:45017120:G:A	18	45017120	A	G	0.365854	0.398095	0.0602314	3.86E-11	Sig
18:45017130:T:C	18	45017130	C	T	0.365854	0.398095	0.0602314	3.86E-11	Sig
18:45017419:A:G	18	45017419	G	A	0.365854	0.398095	0.0602314	3.86E-11	Sig
18:45018591:G:C	18	45018591	C	G	0.365854	0.398095	0.0602314	3.86E-11	Sig
18:45019584:A:C	18	45019584	C	A	0.365854	0.398095	0.0602314	3.86E-11	Sig
18:45020099:G:A	18	45020099	A	G	0.365854	0.398095	0.0602314	3.86E-11	Sig
18:45020263:G:T	18	45020263	T	G	0.365854	0.398095	0.0602314	3.86E-11	Sig
18:45020523:C:T	18	45020523	T	C	0.365854	0.398095	0.0602314	3.86E-11	Sig
18:45021289:G:A	18	45021289	A	G	0.365854	0.398095	0.0602314	3.86E-11	Sig
18:45021312:G:T	18	45021312	T	G	0.365854	0.398095	0.0602314	3.86E-11	Sig
18:45021499:C:T	18	45021499	T	C	0.365854	0.398095	0.0602314	3.86E-11	Sig
18:45021749:A:T	18	45021749	T	A	0.365854	0.398095	0.0602314	3.86E-11	Sig
18:45021777:T:C	18	45021777	C	T	0.365854	0.398095	0.0602314	3.86E-11	Sig
18:45021837:G:A	18	45021837	A	G	0.365854	0.398095	0.0602314	3.86E-11	Sig
18:45021870:A:G	18	45021870	G	A	0.365854	0.398095	0.0602314	3.86E-11	Sig
18:45022015:G:T	18	45022015	T	G	0.365854	0.398095	0.0602314	3.86E-11	Sig
18:45022169:C:T	18	45022169	C	T	0.365854	0.398095	0.0602314	3.86E-11	Sig
18:45022579:T:C	18	45022579	T	C	0.365854	0.398095	0.0602314	3.86E-11	Sig
18:45022583:T:C	18	45022583	T	C	0.365854	0.398095	0.0602314	3.86E-11	Sig
18:45022657:C:T	18	45022657	C	T	0.365854	0.398095	0.0602314	3.86E-11	Sig
18:45023126:A:G	18	45023126	G	A	0.365854	0.398095	0.0602314	3.86E-11	Sig
18:45023131:A:C	18	45023131	C	A	0.365854	0.398095	0.0602314	3.86E-11	Sig
18:45023251:C:G	18	45023251	G	C	0.365854	0.398095	0.0602314	3.86E-11	Sig
18:45023288:T:C	18	45023288	T	C	0.365854	0.398095	0.0602314	3.86E-11	Sig
18:45023338:T:C	18	45023338	T	C	0.365854	0.398095	0.0602314	3.86E-11	Sig
18:45023342:C:T	18	45023342	C	T	0.365854	0.398095	0.0602314	3.86E-11	Sig
18:45023354:G:T	18	45023354	T	G	0.365854	0.398095	0.0602314	3.86E-11	Sig
18:45023385:T:C	18	45023385	C	T	0.365854	0.398095	0.0602314	3.86E-11	Sig
18:45023793:G:A	18	45023793	A	G	0.365854	0.398095	0.0602314	3.86E-11	Sig
18:45023818:A:G	18	45023818	G	A	0.365854	0.398095	0.0602314	3.86E-11	Sig
18:45023941:T:G	18	45023941	G	T	0.365854	0.398095	0.0602314	3.86E-11	Sig
18:45023976:A:C	18	45023976	C	A	0.365854	0.398095	0.0602314	3.86E-11	Sig
18:45024060:T:C	18	45024060	C	T	0.365854	0.398095	0.0602314	3.86E-11	Sig
18:45024120:T:C	18	45024120	C	T	0.365854	0.398095	0.0602314	3.86E-11	Sig
18:45024182:C:A	18	45024182	C	A	0.365854	0.398095	0.0602314	3.86E-11	Sig
18:45024405:G:A	18	45024405	G	A	0.365854	0.398095	0.0602314	3.86E-11	Sig
18:45024414:A:G	18	45024414	A	G	0.365854	0.398095	0.0602314	3.86E-11	Sig
18:45024607:G:A	18	45024607	G	A	0.365854	0.398095	0.0602314	3.86E-11	Sig
18:45025007:T:C	18	45025007	T	C	0.365854	0.398095	0.0602314	3.86E-11	Sig
18:45026276:C:T	18	45026276	T	C	0.365854	0.398095	0.0602314	3.86E-11	Sig
18:45027230:C:A	18	45027230	A	C	0.365854	0.398095	0.0602314	3.86E-11	Sig
18:45027415:A:G	18	45027415	G	A	0.365854	0.398095	0.0602314	3.86E-11	Sig
18:45027522:T:C	18	45027522	C	T	0.365854	0.398095	0.0602314	3.86E-11	Sig
18:45028110:C:A	18	45028110	A	C	0.365854	0.398095	0.0602314	3.86E-11	Sig
18:45028949:T:G	18	45028949	G	T	0.365854	0.398095	0.0602314	3.86E-11	Sig
18:45030277:C:T	18	45030277	T	C	0.365854	0.398095	0.0602314	3.86E-11	Sig
18:45030793:G:A	18	45030793	A	G	0.365854	0.398095	0.0602314	3.86E-11	Sig
18:45056956:G:A	18	45056956	A	G	0.365854	0.398095	0.0602314	3.86E-11	Sig
18:45071876:C:T	18	45071876	T	C	0.365854	0.398095	0.0602314	3.86E-11	Sig
18:45074460:C:A	18	45074460	A	C	0.365854	0.398095	0.0602314	3.86E-11	Sig
18:45081794:T:C	18	45081794	C	T	0.365854	0.398095	0.0602314	3.86E-11	Sig
18:45084253:G:A	18	45084253	A	G	0.365854	0.398095	0.0602314	3.86E-11	Sig
18:45085843:C:T	18	45085843	T	C	0.365854	0.398095	0.0602314	3.86E-11	Sig
18:45090047:A:G	18	45090047	G	A	0.365854	0.398095	0.0602314	3.86E-11	Sig
18:45095679:G:A	18	45095679	A	G	0.365854	0.398095	0.0602314	3.86E-11	Sig
18:45095894:G:A	18	45095894	A	G	0.365854	0.398095	0.0602314	3.86E-11	Sig
18:45097388:C:G	18	45097388	G	C	0.365854	0.398095	0.0602314	3.86E-11	Sig
18:45098544:G:A	18	45098544	A	G	0.365854	0.398095	0.0602314	3.86E-11	Sig
18:45102008:T:C	18	45102008	C	T	0.365854	0.398095	0.0602314	3.86E-11	Sig
18:45102043:C:T	18	45102043	T	C	0.365854	0.398095	0.0602314	3.86E-11	Sig
18:45102464:C:T	18	45102464	T	C	0.365854	0.398095	0.0602314	3.86E-11	Sig
18:45102520:A:C	18	45102520	C	A	0.365854	0.398095	0.0602314	3.86E-11	Sig
18:45102540:C:A	18	45102540	A	C	0.365854	0.398095	0.0602314	3.86E-11	Sig
18:45103069:A:G	18	45103069	G	A	0.365854	0.398095	0.0602314	3.86E-11	Sig
18:45103144:T:C	18	45103144	C	T	0.365854	0.398095	0.0602314	3.86E-11	Sig
18:45116760:C:T	18	45116760	T	C	0.365854	0.398095	0.0602314	3.86E-11	Sig
18:45119018:A:G	18	45119018	G	A	0.402439	0.403718	0.0611877	4.17E-11	Sig
18:44998054:A:C	18	44998054	C	A	0.378049	0.384785	0.0599704	1.40E-10	Sig
18:44999513:T:C	18	44999513	C	T	0.378049	0.384785	0.0599704	1.40E-10	Sig
18:44999652:T:G	18	44999652	G	T	0.378049	0.384785	0.0599704	1.40E-10	Sig
18:44999722:G:A	18	44999722	A	G	0.378049	0.384785	0.0599704	1.40E-10	Sig
18:44999755:G:A	18	44999755	A	G	0.378049	0.384785	0.0599704	1.40E-10	Sig
18:44999788:C:T	18	44999788	T	C	0.378049	0.384785	0.0599704	1.40E-10	Sig
18:44999889:G:A	18	44999889	A	G	0.378049	0.384785	0.0599704	1.40E-10	Sig
18:44999892:C:T	18	44999892	T	C	0.378049	0.384785	0.0599704	1.40E-10	Sig
18:44999922:C:A	18	44999922	A	C	0.378049	0.384785	0.0599704	1.40E-10	Sig
18:44999995:A:G	18	44999995	G	A	0.378049	0.384785	0.0599704	1.40E-10	Sig
18:45000166:C:T	18	45000166	T	C	0.378049	0.384785	0.0599704	1.40E-10	Sig
18:45000249:G:A	18	45000249	A	G	0.378049	0.384785	0.0599704	1.40E-10	Sig
18:45000253:A:G	18	45000253	G	A	0.378049	0.384785	0.0599704	1.40E-10	Sig
18:45001016:G:A	18	45001016	A	G	0.378049	0.384785	0.0599704	1.40E-10	Sig
18:45001562:C:T	18	45001562	T	C	0.378049	0.384785	0.0599704	1.40E-10	Sig
18:45003941:G:A	18	45003941	A	G	0.378049	0.384785	0.0599704	1.40E-10	Sig
18:45004736:G:A	18	45004736	A	G	0.378049	0.384785	0.0599704	1.40E-10	Sig
18:45004989:C:T	18	45004989	T	C	0.378049	0.384785	0.0599704	1.40E-10	Sig
18:45005783:C:T	18	45005783	T	C	0.378049	0.384785	0.0599704	1.40E-10	Sig
18:44533269:G:A	18	44533269	A	G	0.280488	0.403131	0.0649793	5.50E-10	Sig
18:44555506:C:T	18	44555506	T	C	0.280488	0.403131	0.0649793	5.50E-10	Sig
18:44556283:G:T	18	44556283	T	G	0.280488	0.403131	0.0649793	5.50E-10	Sig
18:44556416:G:C	18	44556416	C	G	0.280488	0.403131	0.0649793	5.50E-10	Sig
18:44556501:T:C	18	44556501	C	T	0.280488	0.403131	0.0649793	5.50E-10	Sig
18:44556634:C:T	18	44556634	T	C	0.280488	0.403131	0.0649793	5.50E-10	Sig
18:44557123:C:T	18	44557123	T	C	0.280488	0.403131	0.0649793	5.50E-10	Sig
18:44557152:G:A	18	44557152	A	G	0.280488	0.403131	0.0649793	5.50E-10	Sig
18:44557870:C:T	18	44557870	T	C	0.280488	0.403131	0.0649793	5.50E-10	Sig
18:44560643:G:A	18	44560643	A	G	0.280488	0.403131	0.0649793	5.50E-10	Sig
18:44560929:G:A	18	44560929	A	G	0.280488	0.403131	0.0649793	5.50E-10	Sig
18:44561169:T:G	18	44561169	G	T	0.280488	0.403131	0.0649793	5.50E-10	Sig
18:44561237:G:A	18	44561237	A	G	0.280488	0.403131	0.0649793	5.50E-10	Sig
18:44561267:C:T	18	44561267	T	C	0.280488	0.403131	0.0649793	5.50E-10	Sig
18:44561271:A:G	18	44561271	G	A	0.280488	0.403131	0.0649793	5.50E-10	Sig
18:44561285:A:C	18	44561285	C	A	0.280488	0.403131	0.0649793	5.50E-10	Sig
18:44561327:C:G	18	44561327	G	C	0.280488	0.403131	0.0649793	5.50E-10	Sig
18:44561360:G:A	18	44561360	A	G	0.280488	0.403131	0.0649793	5.50E-10	Sig
18:44562204:C:T	18	44562204	T	C	0.280488	0.403131	0.0649793	5.50E-10	Sig
18:44563088:G:T	18	44563088	T	G	0.280488	0.403131	0.0649793	5.50E-10	Sig
18:44563681:C:T	18	44563681	T	C	0.280488	0.403131	0.0649793	5.50E-10	Sig
18:44563691:G:A	18	44563691	A	G	0.280488	0.403131	0.0649793	5.50E-10	Sig
18:44563784:G:C	18	44563784	C	G	0.280488	0.403131	0.0649793	5.50E-10	Sig
18:44563844:G:A	18	44563844	A	G	0.280488	0.403131	0.0649793	5.50E-10	Sig
18:44564371:G:T	18	44564371	T	G	0.280488	0.403131	0.0649793	5.50E-10	Sig
18:44564682:C:T	18	44564682	T	C	0.280488	0.403131	0.0649793	5.50E-10	Sig
18:44569483:C:T	18	44569483	T	C	0.280488	0.403131	0.0649793	5.50E-10	Sig
18:44570438:G:A	18	44570438	A	G	0.280488	0.403131	0.0649793	5.50E-10	Sig
18:44571080:G:C	18	44571080	C	G	0.280488	0.403131	0.0649793	5.50E-10	Sig
18:44579802:C:T	18	44579802	T	C	0.280488	0.403131	0.0649793	5.50E-10	Sig
18:44579803:C:T	18	44579803	T	C	0.280488	0.403131	0.0649793	5.50E-10	Sig
18:44579861:C:T	18	44579861	T	C	0.280488	0.403131	0.0649793	5.50E-10	Sig
18:44583587:T:C	18	44583587	C	T	0.280488	0.403131	0.0649793	5.50E-10	Sig
18:44585648:A:G	18	44585648	G	A	0.280488	0.403131	0.0649793	5.50E-10	Sig
18:44586023:C:T	18	44586023	T	C	0.280488	0.403131	0.0649793	5.50E-10	Sig
18:44587158:C:G	18	44587158	G	C	0.280488	0.403131	0.0649793	5.50E-10	Sig
18:44587186:T:C	18	44587186	C	T	0.280488	0.403131	0.0649793	5.50E-10	Sig
18:44587368:C:T	18	44587368	T	C	0.280488	0.403131	0.0649793	5.50E-10	Sig
18:44587520:C:T	18	44587520	T	C	0.280488	0.403131	0.0649793	5.50E-10	Sig
18:44588630:G:A	18	44588630	A	G	0.280488	0.403131	0.0649793	5.50E-10	Sig
18:44590199:A:C	18	44590199	C	A	0.280488	0.403131	0.0649793	5.50E-10	Sig
18:44591697:G:T	18	44591697	T	G	0.280488	0.403131	0.0649793	5.50E-10	Sig
18:44592211:G:A	18	44592211	A	G	0.280488	0.403131	0.0649793	5.50E-10	Sig
18:44593603:T:C	18	44593603	C	T	0.280488	0.403131	0.0649793	5.50E-10	Sig
18:44593735:T:C	18	44593735	C	T	0.280488	0.403131	0.0649793	5.50E-10	Sig
18:44593802:G:A	18	44593802	A	G	0.280488	0.403131	0.0649793	5.50E-10	Sig
18:44593846:T:C	18	44593846	C	T	0.280488	0.403131	0.0649793	5.50E-10	Sig
18:44594582:G:A	18	44594582	A	G	0.280488	0.403131	0.0649793	5.50E-10	Sig
18:44594627:T:G	18	44594627	G	T	0.280488	0.403131	0.0649793	5.50E-10	Sig
18:44594669:A:G	18	44594669	G	A	0.280488	0.403131	0.0649793	5.50E-10	Sig
18:44594709:G:C	18	44594709	C	G	0.280488	0.403131	0.0649793	5.50E-10	Sig
18:44594805:C:A	18	44594805	A	C	0.280488	0.403131	0.0649793	5.50E-10	Sig
18:44594918:T:C	18	44594918	C	T	0.280488	0.403131	0.0649793	5.50E-10	Sig
18:44596464:T:G	18	44596464	G	T	0.280488	0.403131	0.0649793	5.50E-10	Sig
18:44599454:G:A	18	44599454	A	G	0.280488	0.403131	0.0649793	5.50E-10	Sig
18:44599781:C:T	18	44599781	T	C	0.280488	0.403131	0.0649793	5.50E-10	Sig
18:44601189:T:G	18	44601189	G	T	0.280488	0.403131	0.0649793	5.50E-10	Sig
18:44601195:T:G	18	44601195	G	T	0.280488	0.403131	0.0649793	5.50E-10	Sig
18:44601843:G:T	18	44601843	T	G	0.280488	0.403131	0.0649793	5.50E-10	Sig
18:44603776:A:G	18	44603776	G	A	0.280488	0.403131	0.0649793	5.50E-10	Sig
18:44603855:C:A	18	44603855	A	C	0.280488	0.403131	0.0649793	5.50E-10	Sig
18:44603887:G:T	18	44603887	T	G	0.280488	0.403131	0.0649793	5.50E-10	Sig
18:44604055:C:T	18	44604055	T	C	0.280488	0.403131	0.0649793	5.50E-10	Sig
18:44605015:G:A	18	44605015	A	G	0.280488	0.403131	0.0649793	5.50E-10	Sig
18:44605184:G:A	18	44605184	A	G	0.280488	0.403131	0.0649793	5.50E-10	Sig
18:44605862:T:C	18	44605862	C	T	0.280488	0.403131	0.0649793	5.50E-10	Sig
18:44605863:T:C	18	44605863	C	T	0.280488	0.403131	0.0649793	5.50E-10	Sig
18:44605864:G:A	18	44605864	A	G	0.280488	0.403131	0.0649793	5.50E-10	Sig
18:44606066:T:C	18	44606066	C	T	0.280488	0.403131	0.0649793	5.50E-10	Sig
18:44606070:C:A	18	44606070	A	C	0.280488	0.403131	0.0649793	5.50E-10	Sig
18:44608076:G:A	18	44608076	A	G	0.280488	0.403131	0.0649793	5.50E-10	Sig
18:44613231:A:T	18	44613231	T	A	0.280488	0.403131	0.0649793	5.50E-10	Sig
18:44613811:G:A	18	44613811	A	G	0.280488	0.403131	0.0649793	5.50E-10	Sig
18:44614085:G:A	18	44614085	A	G	0.280488	0.403131	0.0649793	5.50E-10	Sig
18:44616508:A:G	18	44616508	G	A	0.280488	0.403131	0.0649793	5.50E-10	Sig
18:44618719:T:C	18	44618719	C	T	0.280488	0.403131	0.0649793	5.50E-10	Sig
18:44618720:G:A	18	44618720	A	G	0.280488	0.403131	0.0649793	5.50E-10	Sig
18:44618723:G:A	18	44618723	A	G	0.280488	0.403131	0.0649793	5.50E-10	Sig
18:44618733:C:T	18	44618733	T	C	0.280488	0.403131	0.0649793	5.50E-10	Sig
18:44618765:A:G	18	44618765	G	A	0.280488	0.403131	0.0649793	5.50E-10	Sig
18:44618791:C:A	18	44618791	A	C	0.280488	0.403131	0.0649793	5.50E-10	Sig
18:44618792:A:G	18	44618792	G	A	0.280488	0.403131	0.0649793	5.50E-10	Sig
18:44618826:T:C	18	44618826	C	T	0.280488	0.403131	0.0649793	5.50E-10	Sig
18:44620903:G:T	18	44620903	T	G	0.280488	0.403131	0.0649793	5.50E-10	Sig
18:44622960:C:A	18	44622960	A	C	0.280488	0.403131	0.0649793	5.50E-10	Sig
18:44623014:G:A	18	44623014	A	G	0.280488	0.403131	0.0649793	5.50E-10	Sig
18:44623115:G:C	18	44623115	C	G	0.280488	0.403131	0.0649793	5.50E-10	Sig
18:44626057:T:C	18	44626057	C	T	0.280488	0.403131	0.0649793	5.50E-10	Sig
18:44420689:G:A	18	44420689	G	A	0.353659	-0.420351	0.068763	9.77E-10	Sig
18:44420856:T:A	18	44420856	T	A	0.353659	-0.420351	0.068763	9.77E-10	Sig
18:44422211:G:A	18	44422211	G	A	0.353659	-0.420351	0.068763	9.77E-10	Sig
18:44422510:C:T	18	44422510	C	T	0.353659	-0.420351	0.068763	9.77E-10	Sig
18:45040400:T:C	18	45040400	C	T	0.390244	0.357599	0.0590559	1.40E-09	Sig
18:45040699:T:C	18	45040699	C	T	0.390244	0.357599	0.0590559	1.40E-09	Sig
18:45041059:G:A	18	45041059	G	A	0.390244	0.357599	0.0590559	1.40E-09	Sig
18:45041092:A:G	18	45041092	A	G	0.390244	0.357599	0.0590559	1.40E-09	Sig
18:45041393:T:C	18	45041393	C	T	0.390244	0.357599	0.0590559	1.40E-09	Sig
18:45041569:G:A	18	45041569	G	A	0.390244	0.357599	0.0590559	1.40E-09	Sig
18:45042290:T:G	18	45042290	T	G	0.390244	0.357599	0.0590559	1.40E-09	Sig
18:45042466:T:A	18	45042466	T	A	0.390244	0.357599	0.0590559	1.40E-09	Sig
18:45042631:G:A	18	45042631	G	A	0.390244	0.357599	0.0590559	1.40E-09	Sig
18:45045358:T:C	18	45045358	C	T	0.390244	0.357599	0.0590559	1.40E-09	Sig
18:45047414:G:A	18	45047414	G	A	0.390244	0.357599	0.0590559	1.40E-09	Sig
18:45048116:C:G	18	45048116	G	C	0.390244	0.357599	0.0590559	1.40E-09	Sig
18:45048120:C:G	18	45048120	G	C	0.390244	0.357599	0.0590559	1.40E-09	Sig
18:45049339:G:A	18	45049339	G	A	0.390244	0.357599	0.0590559	1.40E-09	Sig
18:45049742:T:G	18	45049742	G	T	0.390244	0.357599	0.0590559	1.40E-09	Sig
18:45050308:A:G	18	45050308	G	A	0.390244	0.357599	0.0590559	1.40E-09	Sig
18:45051326:A:G	18	45051326	G	A	0.390244	0.357599	0.0590559	1.40E-09	Sig
18:45051640:G:A	18	45051640	A	G	0.390244	0.357599	0.0590559	1.40E-09	Sig
18:45051782:A:G	18	45051782	G	A	0.390244	0.357599	0.0590559	1.40E-09	Sig
18:45051814:A:G	18	45051814	G	A	0.390244	0.357599	0.0590559	1.40E-09	Sig
18:45052465:C:T	18	45052465	C	T	0.390244	0.357599	0.0590559	1.40E-09	Sig
18:45052977:A:T	18	45052977	A	T	0.390244	0.357599	0.0590559	1.40E-09	Sig
18:45054248:C:T	18	45054248	T	C	0.390244	0.357599	0.0590559	1.40E-09	Sig
18:45054364:A:G	18	45054364	G	A	0.390244	0.357599	0.0590559	1.40E-09	Sig
18:45054631:G:A	18	45054631	A	G	0.390244	0.357599	0.0590559	1.40E-09	Sig
18:45054666:A:T	18	45054666	T	A	0.390244	0.357599	0.0590559	1.40E-09	Sig
18:45054697:T:C	18	45054697	C	T	0.390244	0.357599	0.0590559	1.40E-09	Sig
18:45054740:T:C	18	45054740	C	T	0.390244	0.357599	0.0590559	1.40E-09	Sig
18:45055393:A:G	18	45055393	A	G	0.390244	0.357599	0.0590559	1.40E-09	Sig
18:45056049:C:T	18	45056049	T	C	0.390244	0.357599	0.0590559	1.40E-09	Sig
18:45060455:T:C	18	45060455	C	T	0.390244	0.357599	0.0590559	1.40E-09	Sig
18:45063200:T:G	18	45063200	G	T	0.390244	0.357599	0.0590559	1.40E-09	Sig
18:40164462:G:A	18	40164462	A	G	0.378049	-0.414022	0.0702152	3.71E-09	Sig
18:40164592:A:C	18	40164592	C	A	0.378049	-0.414022	0.0702152	3.71E-09	Sig
18:40165683:G:A	18	40165683	A	G	0.378049	-0.414022	0.0702152	3.71E-09	Sig
18:40165937:G:A	18	40165937	A	G	0.378049	-0.414022	0.0702152	3.71E-09	Sig
18:40166524:A:T	18	40166524	T	A	0.378049	-0.414022	0.0702152	3.71E-09	Sig
18:40166559:A:G	18	40166559	G	A	0.378049	-0.414022	0.0702152	3.71E-09	Sig
18:40166975:G:A	18	40166975	A	G	0.378049	-0.414022	0.0702152	3.71E-09	Sig
18:40167949:G:A	18	40167949	A	G	0.378049	-0.414022	0.0702152	3.71E-09	Sig
18:40168798:G:A	18	40168798	A	G	0.378049	-0.414022	0.0702152	3.71E-09	Sig
18:44590210:C:T	18	44590210	T	C	0.292683	0.378645	0.0644154	4.15E-09	Sig
18:44591094:G:A	18	44591094	G	A	0.292683	0.378645	0.0644154	4.15E-09	Sig
18:44591227:G:A	18	44591227	A	G	0.292683	0.378645	0.0644154	4.15E-09	Sig
18:44596453:T:C	18	44596453	C	T	0.329268	0.376113	0.065558	9.63E-09	Not Sig
18:44596466:A:G	18	44596466	G	A	0.329268	0.376113	0.065558	9.63E-09	Not Sig
18:44596467:C:T	18	44596467	T	C	0.329268	0.376113	0.065558	9.63E-09	Not Sig
18:44596468:C:G	18	44596468	G	C	0.329268	0.376113	0.065558	9.63E-09	Not Sig
18:44596589:T:C	18	44596589	C	T	0.329268	0.376113	0.065558	9.63E-09	Not Sig
18:44601364:T:C	18	44601364	C	T	0.329268	0.376113	0.065558	9.63E-09	Not Sig
18:44601386:A:G	18	44601386	G	A	0.329268	0.376113	0.065558	9.63E-09	Not Sig
18:44604096:A:C	18	44604096	C	A	0.329268	0.376113	0.065558	9.63E-09	Not Sig
18:44604142:A:G	18	44604142	G	A	0.329268	0.376113	0.065558	9.63E-09	Not Sig
18:44604184:C:T	18	44604184	T	C	0.329268	0.376113	0.065558	9.63E-09	Not Sig
18:44609908:A:G	18	44609908	G	A	0.329268	0.376113	0.065558	9.63E-09	Not Sig
18:44506279:A:G	18	44506279	A	G	0.402439	-0.309988	0.0542866	1.13E-08	Not Sig
18:40168188:C:A	18	40168188	A	C	0.353659	-0.402874	0.0707965	1.27E-08	Not Sig
18:40168347:C:A	18	40168347	A	C	0.353659	-0.402874	0.0707965	1.27E-08	Not Sig
24:23446761:T:G	24	23446761	T	G	0.317073	-0.509272	0.0895168	1.28E-08	Not Sig
24:23449249:A:G	24	23449249	A	G	0.317073	-0.509272	0.0895168	1.28E-08	Not Sig
24:23450752:T:C	24	23450752	T	C	0.317073	-0.509272	0.0895168	1.28E-08	Not Sig
24:23451184:C:T	24	23451184	C	T	0.317073	-0.509272	0.0895168	1.28E-08	Not Sig
24:23452410:T:C	24	23452410	T	C	0.317073	-0.509272	0.0895168	1.28E-08	Not Sig
24:23452735:A:G	24	23452735	A	G	0.317073	-0.509272	0.0895168	1.28E-08	Not Sig
24:23453141:A:C	24	23453141	A	C	0.317073	-0.509272	0.0895168	1.28E-08	Not Sig
24:23453336:T:A	24	23453336	T	A	0.317073	-0.509272	0.0895168	1.28E-08	Not Sig
24:23453461:C:T	24	23453461	C	T	0.317073	-0.509272	0.0895168	1.28E-08	Not Sig
24:23453977:A:G	24	23453977	A	G	0.317073	-0.509272	0.0895168	1.28E-08	Not Sig
24:23454702:A:C	24	23454702	A	C	0.317073	-0.509272	0.0895168	1.28E-08	Not Sig
24:23464743:A:G	24	23464743	A	G	0.317073	-0.509272	0.0895168	1.28E-08	Not Sig
24:23469424:T:C	24	23469424	T	C	0.317073	-0.509272	0.0895168	1.28E-08	Not Sig
11:56127441:T:C	11	56127441	C	T	0.231707	0.533085	0.0947779	1.86E-08	Not Sig
17:55236389:C:T	17	55236389	T	C	0.463415	0.354238	0.0631926	2.07E-08	Not Sig
17:55239444:G:A	17	55239444	A	G	0.463415	0.354238	0.0631926	2.07E-08	Not Sig
17:55271331:G:A	17	55271331	A	G	0.463415	0.354238	0.0631926	2.07E-08	Not Sig
17:55271394:C:T	17	55271394	T	C	0.463415	0.354238	0.0631926	2.07E-08	Not Sig
17:55271419:A:T	17	55271419	T	A	0.463415	0.354238	0.0631926	2.07E-08	Not Sig
17:55271821:G:T	17	55271821	T	G	0.463415	0.354238	0.0631926	2.07E-08	Not Sig
11:65072721:G:A	11	65072721	A	G	0.341463	-0.363938	0.0649835	2.14E-08	Not Sig
11:65072724:C:T	11	65072724	T	C	0.341463	-0.363938	0.0649835	2.14E-08	Not Sig
11:65072924:T:C	11	65072924	C	T	0.341463	-0.363938	0.0649835	2.14E-08	Not Sig
11:65072956:G:A	11	65072956	A	G	0.341463	-0.363938	0.0649835	2.14E-08	Not Sig
11:65073694:A:G	11	65073694	G	A	0.341463	-0.363938	0.0649835	2.14E-08	Not Sig
11:65073736:T:C	11	65073736	C	T	0.341463	-0.363938	0.0649835	2.14E-08	Not Sig
11:65073996:A:G	11	65073996	G	A	0.341463	-0.363938	0.0649835	2.14E-08	Not Sig
11:65075493:T:C	11	65075493	C	T	0.341463	-0.363938	0.0649835	2.14E-08	Not Sig
11:65075839:G:A	11	65075839	A	G	0.341463	-0.363938	0.0649835	2.14E-08	Not Sig
11:65076290:T:C	11	65076290	C	T	0.341463	-0.363938	0.0649835	2.14E-08	Not Sig
2:26573494:G:C	2	26573494	G	C	0.47561	-0.393152	0.0703451	2.29E-08	Not Sig
2:26578988:C:T	2	26578988	C	T	0.47561	-0.393152	0.0703451	2.29E-08	Not Sig
2:26579655:C:G	2	26579655	C	G	0.47561	-0.393152	0.0703451	2.29E-08	Not Sig
2:26579734:G:A	2	26579734	G	A	0.47561	-0.393152	0.0703451	2.29E-08	Not Sig
2:26580358:C:T	2	26580358	C	T	0.47561	-0.393152	0.0703451	2.29E-08	Not Sig
18:48060790:A:G	18	48060790	A	G	0.207317	0.458237	0.0833084	3.79E-08	Not Sig
21:34348180:G:A	21	34348180	A	G	0.243902	-0.573552	0.105387	5.26E-08	Not Sig
21:34349377:C:A	21	34349377	A	C	0.243902	-0.573552	0.105387	5.26E-08	Not Sig
21:34349631:T:C	21	34349631	C	T	0.243902	-0.573552	0.105387	5.26E-08	Not Sig
21:34349697:T:C	21	34349697	C	T	0.243902	-0.573552	0.105387	5.26E-08	Not Sig
21:34349789:T:C	21	34349789	C	T	0.243902	-0.573552	0.105387	5.26E-08	Not Sig
21:34349859:C:T	21	34349859	T	C	0.243902	-0.573552	0.105387	5.26E-08	Not Sig
21:34349959:T:G	21	34349959	G	T	0.243902	-0.573552	0.105387	5.26E-08	Not Sig
21:34349969:A:G	21	34349969	G	A	0.243902	-0.573552	0.105387	5.26E-08	Not Sig
21:34350093:G:A	21	34350093	A	G	0.243902	-0.573552	0.105387	5.26E-08	Not Sig
21:34350347:G:A	21	34350347	A	G	0.243902	-0.573552	0.105387	5.26E-08	Not Sig
24:23307591:T:C	24	23307591	C	T	0.365854	-0.375876	0.0691251	5.40E-08	Not Sig
24:23309222:A:G	24	23309222	G	A	0.365854	-0.375876	0.0691251	5.40E-08	Not Sig
24:23318054:T:C	24	23318054	C	T	0.365854	-0.375876	0.0691251	5.40E-08	Not Sig
24:23319826:A:T	24	23319826	T	A	0.365854	-0.375876	0.0691251	5.40E-08	Not Sig
24:23321844:A:T	24	23321844	T	A	0.365854	-0.375876	0.0691251	5.40E-08	Not Sig
18:33229374:C:A	18	33229374	A	C	0.463415	-0.327701	0.0605868	6.35E-08	Not Sig
22:20512868:A:G	22	20512868	G	A	0.292683	0.400274	0.0749177	9.15E-08	Not Sig
22:20513064:A:G	22	20513064	G	A	0.292683	0.400274	0.0749177	9.15E-08	Not Sig
22:20513785:A:G	22	20513785	G	A	0.292683	0.400274	0.0749177	9.15E-08	Not Sig
14:42960258:A:G	14	42960258	G	A	0.341463	0.355312	0.0665752	9.45E-08	Not Sig
14:42960588:C:T	14	42960588	T	C	0.341463	0.355312	0.0665752	9.45E-08	Not Sig
14:42960793:C:T	14	42960793	T	C	0.341463	0.355312	0.0665752	9.45E-08	Not Sig
14:42961009:T:C	14	42961009	C	T	0.341463	0.355312	0.0665752	9.45E-08	Not Sig
14:42961015:G:T	14	42961015	T	G	0.341463	0.355312	0.0665752	9.45E-08	Not Sig
14:42961430:G:C	14	42961430	C	G	0.341463	0.355312	0.0665752	9.45E-08	Not Sig
18:45107958:C:A	18	45107958	A	C	0.365854	-0.354698	0.0665513	9.84E-08	Not Sig
18:45107987:G:C	18	45107987	C	G	0.365854	-0.354698	0.0665513	9.84E-08	Not Sig
18:45108015:A:C	18	45108015	C	A	0.365854	-0.354698	0.0665513	9.84E-08	Not Sig
18:45108046:T:G	18	45108046	G	T	0.365854	-0.354698	0.0665513	9.84E-08	Not Sig
18:45108194:T:G	18	45108194	G	T	0.365854	-0.354698	0.0665513	9.84E-08	Not Sig
18:45108397:A:G	18	45108397	G	A	0.365854	-0.354698	0.0665513	9.84E-08	Not Sig
18:45110010:A:C	18	45110010	C	A	0.365854	-0.354698	0.0665513	9.84E-08	Not Sig
18:45110096:G:A	18	45110096	A	G	0.365854	-0.354698	0.0665513	9.84E-08	Not Sig
18:45110163:A:G	18	45110163	G	A	0.365854	-0.354698	0.0665513	9.84E-08	Not Sig
18:45110753:C:T	18	45110753	T	C	0.365854	-0.354698	0.0665513	9.84E-08	Not Sig
18:45110765:T:C	18	45110765	C	T	0.365854	-0.354698	0.0665513	9.84E-08	Not Sig
18:45113767:C:G	18	45113767	G	C	0.365854	-0.354698	0.0665513	9.84E-08	Not Sig
18:45113819:G:A	18	45113819	A	G	0.365854	-0.354698	0.0665513	9.84E-08	Not Sig
18:45113876:C:T	18	45113876	T	C	0.365854	-0.354698	0.0665513	9.84E-08	Not Sig
18:45114669:T:G	18	45114669	G	T	0.365854	-0.354698	0.0665513	9.84E-08	Not Sig
18:45114729:T:C	18	45114729	C	T	0.365854	-0.354698	0.0665513	9.84E-08	Not Sig
18:45115236:A:G	18	45115236	G	A	0.365854	-0.354698	0.0665513	9.84E-08	Not Sig
18:45115996:C:T	18	45115996	T	C	0.365854	-0.354698	0.0665513	9.84E-08	Not Sig
18:45116107:A:C	18	45116107	C	A	0.365854	-0.354698	0.0665513	9.84E-08	Not Sig
18:45117001:A:G	18	45117001	G	A	0.365854	-0.354698	0.0665513	9.84E-08	Not Sig
18:45117069:C:A	18	45117069	A	C	0.365854	-0.354698	0.0665513	9.84E-08	Not Sig
18:45117202:A:G	18	45117202	G	A	0.365854	-0.354698	0.0665513	9.84E-08	Not Sig
18:45118659:C:G	18	45118659	G	C	0.365854	-0.354698	0.0665513	9.84E-08	Not Sig
18:45122552:A:C	18	45122552	C	A	0.365854	-0.354698	0.0665513	9.84E-08	Not Sig
18:45122564:A:G	18	45122564	G	A	0.365854	-0.354698	0.0665513	9.84E-08	Not Sig
18:45122630:A:C	18	45122630	C	A	0.365854	-0.354698	0.0665513	9.84E-08	Not Sig
18:45122896:A:G	18	45122896	G	A	0.365854	-0.354698	0.0665513	9.84E-08	Not Sig
18:45123030:T:C	18	45123030	C	T	0.365854	-0.354698	0.0665513	9.84E-08	Not Sig
18:45123138:A:G	18	45123138	G	A	0.365854	-0.354698	0.0665513	9.84E-08	Not Sig
18:45123240:C:T	18	45123240	T	C	0.365854	-0.354698	0.0665513	9.84E-08	Not Sig
18:45123258:A:G	18	45123258	G	A	0.365854	-0.354698	0.0665513	9.84E-08	Not Sig
18:45123429:A:G	18	45123429	G	A	0.365854	-0.354698	0.0665513	9.84E-08	Not Sig
18:45123462:T:C	18	45123462	C	T	0.365854	-0.354698	0.0665513	9.84E-08	Not Sig
18:45123506:T:C	18	45123506	C	T	0.365854	-0.354698	0.0665513	9.84E-08	Not Sig
18:45124207:G:A	18	45124207	A	G	0.365854	-0.354698	0.0665513	9.84E-08	Not Sig
18:45124210:C:T	18	45124210	T	C	0.365854	-0.354698	0.0665513	9.84E-08	Not Sig
18:45124310:A:T	18	45124310	T	A	0.365854	-0.354698	0.0665513	9.84E-08	Not Sig
18:45124315:A:G	18	45124315	G	A	0.365854	-0.354698	0.0665513	9.84E-08	Not Sig
18:45124317:T:A	18	45124317	A	T	0.365854	-0.354698	0.0665513	9.84E-08	Not Sig
18:45124496:A:G	18	45124496	G	A	0.365854	-0.354698	0.0665513	9.84E-08	Not Sig
18:45124689:T:A	18	45124689	A	T	0.365854	-0.354698	0.0665513	9.84E-08	Not Sig
18:45124750:A:G	18	45124750	G	A	0.365854	-0.354698	0.0665513	9.84E-08	Not Sig
18:45125091:G:A	18	45125091	A	G	0.365854	-0.354698	0.0665513	9.84E-08	Not Sig
18:45125097:C:G	18	45125097	G	C	0.365854	-0.354698	0.0665513	9.84E-08	Not Sig
18:45125105:A:G	18	45125105	G	A	0.365854	-0.354698	0.0665513	9.84E-08	Not Sig
18:45125149:C:A	18	45125149	A	C	0.365854	-0.354698	0.0665513	9.84E-08	Not Sig
18:45125156:A:G	18	45125156	G	A	0.365854	-0.354698	0.0665513	9.84E-08	Not Sig
18:45125213:T:C	18	45125213	C	T	0.365854	-0.354698	0.0665513	9.84E-08	Not Sig
18:45125314:T:C	18	45125314	C	T	0.365854	-0.354698	0.0665513	9.84E-08	Not Sig
18:45125392:T:C	18	45125392	C	T	0.365854	-0.354698	0.0665513	9.84E-08	Not Sig
18:45125397:G:A	18	45125397	A	G	0.365854	-0.354698	0.0665513	9.84E-08	Not Sig
18:45125543:G:A	18	45125543	A	G	0.365854	-0.354698	0.0665513	9.84E-08	Not Sig
18:45125628:A:G	18	45125628	G	A	0.365854	-0.354698	0.0665513	9.84E-08	Not Sig
18:45125674:T:C	18	45125674	C	T	0.365854	-0.354698	0.0665513	9.84E-08	Not Sig
18:45126205:C:T	18	45126205	T	C	0.365854	-0.354698	0.0665513	9.84E-08	Not Sig
18:45126252:T:C	18	45126252	C	T	0.365854	-0.354698	0.0665513	9.84E-08	Not Sig
18:45126274:A:G	18	45126274	G	A	0.365854	-0.354698	0.0665513	9.84E-08	Not Sig
18:45126431:G:A	18	45126431	A	G	0.365854	-0.354698	0.0665513	9.84E-08	Not Sig
18:45126494:A:G	18	45126494	G	A	0.365854	-0.354698	0.0665513	9.84E-08	Not Sig
18:45126806:T:C	18	45126806	C	T	0.365854	-0.354698	0.0665513	9.84E-08	Not Sig
18:45126847:T:C	18	45126847	C	T	0.365854	-0.354698	0.0665513	9.84E-08	Not Sig
18:45127070:A:G	18	45127070	G	A	0.365854	-0.354698	0.0665513	9.84E-08	Not Sig
18:45127188:A:G	18	45127188	G	A	0.365854	-0.354698	0.0665513	9.84E-08	Not Sig
18:45127517:A:G	18	45127517	G	A	0.365854	-0.354698	0.0665513	9.84E-08	Not Sig
18:45128529:C:T	18	45128529	T	C	0.365854	-0.354698	0.0665513	9.84E-08	Not Sig
18:45128560:T:C	18	45128560	C	T	0.365854	-0.354698	0.0665513	9.84E-08	Not Sig
18:45941457:A:G	18	45941457	G	A	0.45122	-0.358047	0.0673041	1.04E-07	Not Sig
22:12450011:A:G	22	12450011	A	G	0.402439	0.384764	0.0724377	1.09E-07	Not Sig
22:12450018:G:A	22	12450018	G	A	0.402439	0.384764	0.0724377	1.09E-07	Not Sig
22:12450055:T:C	22	12450055	T	C	0.402439	0.384764	0.0724377	1.09E-07	Not Sig
22:12450150:A:G	22	12450150	A	G	0.402439	0.384764	0.0724377	1.09E-07	Not Sig
22:12450226:T:C	22	12450226	T	C	0.402439	0.384764	0.0724377	1.09E-07	Not Sig
22:12450302:C:T	22	12450302	C	T	0.402439	0.384764	0.0724377	1.09E-07	Not Sig
22:12450307:T:C	22	12450307	T	C	0.402439	0.384764	0.0724377	1.09E-07	Not Sig
22:12450366:A:G	22	12450366	A	G	0.402439	0.384764	0.0724377	1.09E-07	Not Sig
22:12450446:C:A	22	12450446	C	A	0.402439	0.384764	0.0724377	1.09E-07	Not Sig
22:12450447:G:C	22	12450447	G	C	0.402439	0.384764	0.0724377	1.09E-07	Not Sig
22:12450495:T:C	22	12450495	T	C	0.402439	0.384764	0.0724377	1.09E-07	Not Sig
22:12450515:T:A	22	12450515	T	A	0.402439	0.384764	0.0724377	1.09E-07	Not Sig
22:12450584:A:G	22	12450584	A	G	0.402439	0.384764	0.0724377	1.09E-07	Not Sig
22:12450614:T:C	22	12450614	T	C	0.402439	0.384764	0.0724377	1.09E-07	Not Sig
22:12450654:G:T	22	12450654	G	T	0.402439	0.384764	0.0724377	1.09E-07	Not Sig
22:12450670:C:G	22	12450670	C	G	0.402439	0.384764	0.0724377	1.09E-07	Not Sig
22:12450767:T:A	22	12450767	T	A	0.402439	0.384764	0.0724377	1.09E-07	Not Sig
22:12451219:A:T	22	12451219	A	T	0.402439	0.384764	0.0724377	1.09E-07	Not Sig
22:12451258:T:C	22	12451258	T	C	0.402439	0.384764	0.0724377	1.09E-07	Not Sig
22:12451273:C:T	22	12451273	C	T	0.402439	0.384764	0.0724377	1.09E-07	Not Sig
22:12451348:A:G	22	12451348	A	G	0.402439	0.384764	0.0724377	1.09E-07	Not Sig
22:12451371:A:G	22	12451371	A	G	0.402439	0.384764	0.0724377	1.09E-07	Not Sig
22:12451373:T:G	22	12451373	T	G	0.402439	0.384764	0.0724377	1.09E-07	Not Sig
22:12451632:G:A	22	12451632	G	A	0.402439	0.384764	0.0724377	1.09E-07	Not Sig
22:12451657:T:C	22	12451657	T	C	0.402439	0.384764	0.0724377	1.09E-07	Not Sig
22:12451759:C:T	22	12451759	C	T	0.402439	0.384764	0.0724377	1.09E-07	Not Sig
22:12451913:C:G	22	12451913	C	G	0.402439	0.384764	0.0724377	1.09E-07	Not Sig
22:12451918:T:C	22	12451918	T	C	0.402439	0.384764	0.0724377	1.09E-07	Not Sig
22:12452110:G:T	22	12452110	T	G	0.402439	0.384764	0.0724377	1.09E-07	Not Sig
22:12452115:A:G	22	12452115	G	A	0.402439	0.384764	0.0724377	1.09E-07	Not Sig
22:12452133:G:C	22	12452133	C	G	0.402439	0.384764	0.0724377	1.09E-07	Not Sig
22:12452244:A:G	22	12452244	A	G	0.402439	0.384764	0.0724377	1.09E-07	Not Sig
22:12452319:C:A	22	12452319	A	C	0.402439	0.384764	0.0724377	1.09E-07	Not Sig
22:12452333:A:G	22	12452333	A	G	0.402439	0.384764	0.0724377	1.09E-07	Not Sig
22:12452471:G:A	22	12452471	A	G	0.402439	0.384764	0.0724377	1.09E-07	Not Sig
22:12452508:A:G	22	12452508	G	A	0.402439	0.384764	0.0724377	1.09E-07	Not Sig
22:12452609:G:A	22	12452609	G	A	0.402439	0.384764	0.0724377	1.09E-07	Not Sig
22:12452705:A:C	22	12452705	A	C	0.402439	0.384764	0.0724377	1.09E-07	Not Sig
22:12452728:T:C	22	12452728	T	C	0.402439	0.384764	0.0724377	1.09E-07	Not Sig
22:12453140:G:A	22	12453140	G	A	0.402439	0.384764	0.0724377	1.09E-07	Not Sig
22:12453222:T:A	22	12453222	A	T	0.402439	0.384764	0.0724377	1.09E-07	Not Sig
22:12453285:G:A	22	12453285	A	G	0.402439	0.384764	0.0724377	1.09E-07	Not Sig
22:12453477:G:A	22	12453477	G	A	0.402439	0.384764	0.0724377	1.09E-07	Not Sig
22:12453518:G:A	22	12453518	G	A	0.402439	0.384764	0.0724377	1.09E-07	Not Sig
22:12453614:G:A	22	12453614	A	G	0.402439	0.384764	0.0724377	1.09E-07	Not Sig
22:12453972:T:C	22	12453972	T	C	0.402439	0.384764	0.0724377	1.09E-07	Not Sig
22:12454164:G:A	22	12454164	G	A	0.402439	0.384764	0.0724377	1.09E-07	Not Sig
22:12454488:C:A	22	12454488	C	A	0.402439	0.384764	0.0724377	1.09E-07	Not Sig
22:12454596:G:A	22	12454596	G	A	0.402439	0.384764	0.0724377	1.09E-07	Not Sig
22:12454738:T:C	22	12454738	T	C	0.402439	0.384764	0.0724377	1.09E-07	Not Sig
22:12454811:C:T	22	12454811	C	T	0.402439	0.384764	0.0724377	1.09E-07	Not Sig
22:12454832:C:T	22	12454832	C	T	0.402439	0.384764	0.0724377	1.09E-07	Not Sig
22:12454858:G:A	22	12454858	G	A	0.402439	0.384764	0.0724377	1.09E-07	Not Sig
22:12455113:T:C	22	12455113	T	C	0.402439	0.384764	0.0724377	1.09E-07	Not Sig
22:12455136:C:T	22	12455136	C	T	0.402439	0.384764	0.0724377	1.09E-07	Not Sig
22:12455318:C:G	22	12455318	G	C	0.402439	0.384764	0.0724377	1.09E-07	Not Sig
22:12455418:G:A	22	12455418	A	G	0.402439	0.384764	0.0724377	1.09E-07	Not Sig
22:12455464:A:C	22	12455464	C	A	0.402439	0.384764	0.0724377	1.09E-07	Not Sig
22:12455594:A:C	22	12455594	C	A	0.402439	0.384764	0.0724377	1.09E-07	Not Sig
22:12455693:G:A	22	12455693	G	A	0.402439	0.384764	0.0724377	1.09E-07	Not Sig
22:12455700:T:A	22	12455700	T	A	0.402439	0.384764	0.0724377	1.09E-07	Not Sig
22:12456271:T:C	22	12456271	T	C	0.402439	0.384764	0.0724377	1.09E-07	Not Sig
22:12456281:C:A	22	12456281	C	A	0.402439	0.384764	0.0724377	1.09E-07	Not Sig
22:12456626:A:G	22	12456626	G	A	0.402439	0.384764	0.0724377	1.09E-07	Not Sig
22:12457478:C:G	22	12457478	G	C	0.402439	0.384764	0.0724377	1.09E-07	Not Sig
22:12457653:T:G	22	12457653	G	T	0.402439	0.384764	0.0724377	1.09E-07	Not Sig
18:46501044:T:C	18	46501044	C	T	0.146341	0.46392	0.0877351	1.24E-07	Not Sig
1:49095904:C:T	1	49095904	T	C	0.45122	0.364027	0.0692382	1.46E-07	Not Sig
18:44560905:C:T	18	44560905	T	C	0.365854	0.327394	0.0624516	1.59E-07	Not Sig
18:44560910:C:T	18	44560910	T	C	0.365854	0.327394	0.0624516	1.59E-07	Not Sig
18:31312927:A:G	18	31312927	A	G	0.158537	-0.488074	0.0931813	1.62E-07	Not Sig
18:31319611:G:A	18	31319611	G	A	0.182927	-0.423885	0.0809449	1.63E-07	Not Sig
18:31319692:T:C	18	31319692	T	C	0.182927	-0.423885	0.0809449	1.63E-07	Not Sig
12:46858325:A:G	12	46858325	G	A	0.268293	0.435309	0.083294	1.73E-07	Not Sig
12:46859345:C:T	12	46859345	T	C	0.268293	0.435309	0.083294	1.73E-07	Not Sig
12:46859461:G:T	12	46859461	T	G	0.268293	0.435309	0.083294	1.73E-07	Not Sig
12:46860458:C:T	12	46860458	T	C	0.268293	0.435309	0.083294	1.73E-07	Not Sig
12:46861758:G:A	12	46861758	A	G	0.268293	0.435309	0.083294	1.73E-07	Not Sig
18:45006775:C:T	18	45006775	C	T	0.5	0.285388	0.0546307	1.75E-07	Not Sig
18:45007606:C:T	18	45007606	C	T	0.5	0.285388	0.0546307	1.75E-07	Not Sig
18:45008079:C:T	18	45008079	C	T	0.5	0.285388	0.0546307	1.75E-07	Not Sig
18:45008259:T:C	18	45008259	T	C	0.5	0.285388	0.0546307	1.75E-07	Not Sig
18:45008757:C:T	18	45008757	C	T	0.5	0.285388	0.0546307	1.75E-07	Not Sig
18:45008838:C:G	18	45008838	C	G	0.5	0.285388	0.0546307	1.75E-07	Not Sig
18:45009155:C:G	18	45009155	C	G	0.5	0.285388	0.0546307	1.75E-07	Not Sig
18:45009345:G:A	18	45009345	G	A	0.5	0.285388	0.0546307	1.75E-07	Not Sig
18:45010299:C:T	18	45010299	C	T	0.5	0.285388	0.0546307	1.75E-07	Not Sig
18:45010360:C:A	18	45010360	C	A	0.5	0.285388	0.0546307	1.75E-07	Not Sig
18:45010651:G:A	18	45010651	G	A	0.5	0.285388	0.0546307	1.75E-07	Not Sig
18:45011589:A:G	18	45011589	A	G	0.5	0.285388	0.0546307	1.75E-07	Not Sig
14:49497370:T:C	14	49497370	C	T	0.402439	0.332384	0.063689	1.80E-07	Not Sig
14:49500287:C:T	14	49500287	T	C	0.402439	0.332384	0.063689	1.80E-07	Not Sig
12:46845276:C:T	12	46845276	T	C	0.219512	0.4024	0.0772681	1.91E-07	Not Sig
12:46846274:A:G	12	46846274	G	A	0.219512	0.4024	0.0772681	1.91E-07	Not Sig
12:46847069:C:T	12	46847069	T	C	0.219512	0.4024	0.0772681	1.91E-07	Not Sig
12:46849503:C:T	12	46849503	T	C	0.219512	0.4024	0.0772681	1.91E-07	Not Sig
12:46849739:C:A	12	46849739	A	C	0.219512	0.4024	0.0772681	1.91E-07	Not Sig
12:46850266:C:T	12	46850266	T	C	0.219512	0.4024	0.0772681	1.91E-07	Not Sig
12:46854324:C:A	12	46854324	A	C	0.219512	0.4024	0.0772681	1.91E-07	Not Sig
12:46855041:A:G	12	46855041	G	A	0.219512	0.4024	0.0772681	1.91E-07	Not Sig
12:46855204:A:T	12	46855204	T	A	0.219512	0.4024	0.0772681	1.91E-07	Not Sig
12:46855825:T:C	12	46855825	C	T	0.219512	0.4024	0.0772681	1.91E-07	Not Sig
18:44776851:C:A	18	44776851	C	A	0.365854	-0.313256	0.060486	2.23E-07	Not Sig
18:44776856:C:T	18	44776856	C	T	0.365854	-0.313256	0.060486	2.23E-07	Not Sig
18:44777057:C:T	18	44777057	C	T	0.365854	-0.313256	0.060486	2.23E-07	Not Sig
18:44777193:G:A	18	44777193	G	A	0.365854	-0.313256	0.060486	2.23E-07	Not Sig
18:44777912:C:G	18	44777912	C	G	0.365854	-0.313256	0.060486	2.23E-07	Not Sig
18:44778423:G:A	18	44778423	G	A	0.365854	-0.313256	0.060486	2.23E-07	Not Sig
7:53529670:G:A	7	53529670	G	A	0.45122	0.336757	0.0650386	2.25E-07	Not Sig
24:23434416:A:T	24	23434416	A	T	0.304878	-0.452001	0.087902	2.72E-07	Not Sig
24:23434631:C:T	24	23434631	C	T	0.304878	-0.452001	0.087902	2.72E-07	Not Sig
36:5903548:C:A	36	5903548	A	C	0.304878	0.358079	0.0697085	2.79E-07	Not Sig
4:40097507:A:G	4	40097507	A	G	0.45122	-0.362018	0.0705902	2.92E-07	Not Sig
14:48613102:A:G	14	48613102	G	A	0.292683	-0.352905	0.0688557	2.97E-07	Not Sig
12:68069656:A:G	12	68069656	A	G	0.134146	0.617839	0.120924	3.23E-07	Not Sig
13:43953236:T:C	13	43953236	T	C	0.353659	-0.382106	0.074903	3.37E-07	Not Sig
12:46863659:G:A	12	46863659	A	G	0.292683	0.397046	0.0778481	3.39E-07	Not Sig
18:44557895:G:C	18	44557895	C	G	0.378049	0.321108	0.0630002	3.45E-07	Not Sig
18:31326829:C:T	18	31326829	C	T	0.219512	-0.384297	0.0754347	3.50E-07	Not Sig
18:36847555:T:A	18	36847555	A	T	0.463415	-0.371605	0.0729502	3.51E-07	Not Sig
18:45107301:A:G	18	45107301	G	A	0.341463	-0.360908	0.0709955	3.70E-07	Not Sig
18:47981353:A:C	18	47981353	A	C	0.170732	0.420878	0.0829263	3.87E-07	Not Sig
18:47986305:G:A	18	47986305	G	A	0.170732	0.420878	0.0829263	3.87E-07	Not Sig
18:47989720:A:G	18	47989720	A	G	0.170732	0.420878	0.0829263	3.87E-07	Not Sig
18:47990168:T:C	18	47990168	T	C	0.170732	0.420878	0.0829263	3.87E-07	Not Sig
18:47991229:T:G	18	47991229	T	G	0.170732	0.420878	0.0829263	3.87E-07	Not Sig
18:47993940:T:C	18	47993940	T	C	0.170732	0.420878	0.0829263	3.87E-07	Not Sig
18:47995617:C:T	18	47995617	C	T	0.170732	0.420878	0.0829263	3.87E-07	Not Sig
18:47995879:G:A	18	47995879	G	A	0.170732	0.420878	0.0829263	3.87E-07	Not Sig
18:47997939:A:G	18	47997939	A	G	0.170732	0.420878	0.0829263	3.87E-07	Not Sig
18:47998392:G:C	18	47998392	G	C	0.170732	0.420878	0.0829263	3.87E-07	Not Sig
18:47998927:A:G	18	47998927	A	G	0.170732	0.420878	0.0829263	3.87E-07	Not Sig
18:47999198:A:G	18	47999198	A	G	0.170732	0.420878	0.0829263	3.87E-07	Not Sig
18:48001274:A:G	18	48001274	A	G	0.170732	0.420878	0.0829263	3.87E-07	Not Sig
18:48001767:A:C	18	48001767	A	C	0.170732	0.420878	0.0829263	3.87E-07	Not Sig
18:48004665:A:G	18	48004665	A	G	0.170732	0.420878	0.0829263	3.87E-07	Not Sig
18:48005090:A:C	18	48005090	A	C	0.170732	0.420878	0.0829263	3.87E-07	Not Sig
18:48009198:C:T	18	48009198	C	T	0.170732	0.420878	0.0829263	3.87E-07	Not Sig
18:48010544:G:A	18	48010544	G	A	0.170732	0.420878	0.0829263	3.87E-07	Not Sig
18:48013040:A:G	18	48013040	A	G	0.170732	0.420878	0.0829263	3.87E-07	Not Sig
18:48013422:T:C	18	48013422	T	C	0.170732	0.420878	0.0829263	3.87E-07	Not Sig
18:48014351:G:A	18	48014351	G	A	0.170732	0.420878	0.0829263	3.87E-07	Not Sig
18:48015774:G:C	18	48015774	G	C	0.170732	0.420878	0.0829263	3.87E-07	Not Sig
18:48016238:C:T	18	48016238	C	T	0.170732	0.420878	0.0829263	3.87E-07	Not Sig
18:48019668:A:T	18	48019668	A	T	0.170732	0.420878	0.0829263	3.87E-07	Not Sig
18:48020071:T:C	18	48020071	T	C	0.170732	0.420878	0.0829263	3.87E-07	Not Sig
18:48020536:T:C	18	48020536	T	C	0.170732	0.420878	0.0829263	3.87E-07	Not Sig
18:48021871:T:A	18	48021871	T	A	0.170732	0.420878	0.0829263	3.87E-07	Not Sig
18:48024808:T:C	18	48024808	T	C	0.170732	0.420878	0.0829263	3.87E-07	Not Sig
18:48027909:T:C	18	48027909	T	C	0.170732	0.420878	0.0829263	3.87E-07	Not Sig
18:48028126:T:G	18	48028126	T	G	0.170732	0.420878	0.0829263	3.87E-07	Not Sig
18:48028264:A:G	18	48028264	A	G	0.170732	0.420878	0.0829263	3.87E-07	Not Sig
18:48029524:A:G	18	48029524	A	G	0.170732	0.420878	0.0829263	3.87E-07	Not Sig
18:48032357:T:C	18	48032357	T	C	0.170732	0.420878	0.0829263	3.87E-07	Not Sig
18:48034326:T:G	18	48034326	T	G	0.170732	0.420878	0.0829263	3.87E-07	Not Sig
18:48034626:A:G	18	48034626	A	G	0.170732	0.420878	0.0829263	3.87E-07	Not Sig
18:48036142:C:T	18	48036142	C	T	0.170732	0.420878	0.0829263	3.87E-07	Not Sig
18:48037824:A:C	18	48037824	A	C	0.170732	0.420878	0.0829263	3.87E-07	Not Sig
18:48039681:G:A	18	48039681	G	A	0.170732	0.420878	0.0829263	3.87E-07	Not Sig
18:48039851:A:G	18	48039851	A	G	0.170732	0.420878	0.0829263	3.87E-07	Not Sig
18:48040946:T:C	18	48040946	T	C	0.170732	0.420878	0.0829263	3.87E-07	Not Sig
18:48041048:G:A	18	48041048	G	A	0.170732	0.420878	0.0829263	3.87E-07	Not Sig
18:48041318:T:C	18	48041318	T	C	0.170732	0.420878	0.0829263	3.87E-07	Not Sig
18:48042233:T:G	18	48042233	T	G	0.170732	0.420878	0.0829263	3.87E-07	Not Sig
18:48043046:A:G	18	48043046	A	G	0.170732	0.420878	0.0829263	3.87E-07	Not Sig
18:48043421:C:T	18	48043421	C	T	0.170732	0.420878	0.0829263	3.87E-07	Not Sig
18:48044006:G:C	18	48044006	G	C	0.170732	0.420878	0.0829263	3.87E-07	Not Sig
18:48044155:T:C	18	48044155	T	C	0.170732	0.420878	0.0829263	3.87E-07	Not Sig
18:48044623:T:C	18	48044623	T	C	0.170732	0.420878	0.0829263	3.87E-07	Not Sig
18:48045048:A:T	18	48045048	A	T	0.170732	0.420878	0.0829263	3.87E-07	Not Sig
18:48046991:C:A	18	48046991	C	A	0.170732	0.420878	0.0829263	3.87E-07	Not Sig
18:36848889:C:T	18	36848889	T	C	0.365854	-0.342668	0.0675344	3.90E-07	Not Sig
5:28056800:C:T	5	28056800	T	C	0.243902	0.399595	0.0787638	3.91E-07	Not Sig
20:18492305:T:C	20	18492305	C	T	0.317073	-0.339568	0.0670001	4.02E-07	Not Sig
20:18492323:A:G	20	18492323	G	A	0.317073	-0.339568	0.0670001	4.02E-07	Not Sig
4:42083370:A:C	4	42083370	A	C	0.0853659	0.654138	0.129334	4.24E-07	Not Sig
22:12406993:C:T	22	12406993	T	C	0.292683	0.342029	0.0677336	4.43E-07	Not Sig
22:12407239:T:C	22	12407239	C	T	0.292683	0.342029	0.0677336	4.43E-07	Not Sig
22:12407752:C:T	22	12407752	T	C	0.292683	0.342029	0.0677336	4.43E-07	Not Sig
22:12408425:T:C	22	12408425	T	C	0.292683	0.342029	0.0677336	4.43E-07	Not Sig
18:44537651:T:C	18	44537651	T	C	0.317073	-0.278776	0.0552529	4.52E-07	Not Sig
18:44538453:C:T	18	44538453	T	C	0.317073	-0.278776	0.0552529	4.52E-07	Not Sig
18:44538620:T:C	18	44538620	C	T	0.317073	-0.278776	0.0552529	4.52E-07	Not Sig
18:44538944:T:C	18	44538944	T	C	0.317073	-0.278776	0.0552529	4.52E-07	Not Sig
18:44233543:G:T	18	44233543	T	G	0.170732	0.401201	0.0795401	4.56E-07	Not Sig
18:44235024:C:T	18	44235024	T	C	0.170732	0.401201	0.0795401	4.56E-07	Not Sig
14:49501940:G:A	14	49501940	A	G	0.390244	0.329892	0.0654907	4.72E-07	Not Sig
14:49501955:A:G	14	49501955	G	A	0.390244	0.329892	0.0654907	4.72E-07	Not Sig
18:44633462:G:A	18	44633462	A	G	0.378049	0.334365	0.0663808	4.73E-07	Not Sig
18:44633470:G:C	18	44633470	C	G	0.378049	0.334365	0.0663808	4.73E-07	Not Sig
18:44633547:T:C	18	44633547	C	T	0.378049	0.334365	0.0663808	4.73E-07	Not Sig
18:44633847:G:A	18	44633847	A	G	0.378049	0.334365	0.0663808	4.73E-07	Not Sig
18:44634419:A:G	18	44634419	G	A	0.378049	0.334365	0.0663808	4.73E-07	Not Sig
18:45494455:G:A	18	45494455	A	G	0.146341	0.409567	0.0814077	4.88E-07	Not Sig
18:45494550:T:C	18	45494550	C	T	0.146341	0.409567	0.0814077	4.88E-07	Not Sig
4:4022175:C:G	4	4022175	G	C	0.280488	0.386777	0.0769756	5.04E-07	Not Sig
4:4022795:G:C	4	4022795	C	G	0.280488	0.386777	0.0769756	5.04E-07	Not Sig
4:4025928:T:C	4	4025928	C	T	0.280488	0.386777	0.0769756	5.04E-07	Not Sig
4:4025963:C:T	4	4025963	T	C	0.280488	0.386777	0.0769756	5.04E-07	Not Sig
4:4026689:C:A	4	4026689	A	C	0.280488	0.386777	0.0769756	5.04E-07	Not Sig
4:4026793:T:C	4	4026793	C	T	0.280488	0.386777	0.0769756	5.04E-07	Not Sig
4:4029152:G:A	4	4029152	A	G	0.280488	0.386777	0.0769756	5.04E-07	Not Sig
4:4030334:C:T	4	4030334	T	C	0.280488	0.386777	0.0769756	5.04E-07	Not Sig
4:4031546:C:T	4	4031546	T	C	0.280488	0.386777	0.0769756	5.04E-07	Not Sig
4:4033419:G:A	4	4033419	A	G	0.280488	0.386777	0.0769756	5.04E-07	Not Sig
4:4034079:C:T	4	4034079	T	C	0.280488	0.386777	0.0769756	5.04E-07	Not Sig
4:4035143:G:A	4	4035143	A	G	0.280488	0.386777	0.0769756	5.04E-07	Not Sig
4:4035667:T:C	4	4035667	C	T	0.280488	0.386777	0.0769756	5.04E-07	Not Sig
4:4035839:C:T	4	4035839	T	C	0.280488	0.386777	0.0769756	5.04E-07	Not Sig
4:4037122:C:T	4	4037122	T	C	0.280488	0.386777	0.0769756	5.04E-07	Not Sig
4:4037446:A:G	4	4037446	G	A	0.280488	0.386777	0.0769756	5.04E-07	Not Sig
4:4038038:T:C	4	4038038	C	T	0.280488	0.386777	0.0769756	5.04E-07	Not Sig
4:4038044:T:C	4	4038044	C	T	0.280488	0.386777	0.0769756	5.04E-07	Not Sig
4:4038366:G:A	4	4038366	A	G	0.280488	0.386777	0.0769756	5.04E-07	Not Sig
4:4039575:G:T	4	4039575	T	G	0.280488	0.386777	0.0769756	5.04E-07	Not Sig
4:4039763:C:T	4	4039763	T	C	0.280488	0.386777	0.0769756	5.04E-07	Not Sig
4:4039897:G:A	4	4039897	A	G	0.280488	0.386777	0.0769756	5.04E-07	Not Sig
4:4045791:C:T	4	4045791	T	C	0.280488	0.386777	0.0769756	5.04E-07	Not Sig
4:4055946:G:A	4	4055946	A	G	0.280488	0.386777	0.0769756	5.04E-07	Not Sig
4:4056030:G:T	4	4056030	T	G	0.280488	0.386777	0.0769756	5.04E-07	Not Sig
4:4056070:T:C	4	4056070	C	T	0.280488	0.386777	0.0769756	5.04E-07	Not Sig
18:44118280:C:T	18	44118280	T	C	0.390244	0.295778	0.0588824	5.08E-07	Not Sig
22:21113314:T:C	22	21113314	T	C	0.317073	0.394255	0.0786428	5.35E-07	Not Sig
18:45703690:C:T	18	45703690	T	C	0.414634	0.344995	0.06898	5.69E-07	Not Sig
18:45706425:T:C	18	45706425	C	T	0.414634	0.344995	0.06898	5.69E-07	Not Sig
18:45707291:G:A	18	45707291	A	G	0.414634	0.344995	0.06898	5.69E-07	Not Sig
18:45718099:C:T	18	45718099	T	C	0.414634	0.344995	0.06898	5.69E-07	Not Sig
24:17840676:T:G	24	17840676	T	G	0.402439	-0.306797	0.0614225	5.89E-07	Not Sig
24:17848260:G:T	24	17848260	T	G	0.402439	-0.306797	0.0614225	5.89E-07	Not Sig
24:17849389:A:C	24	17849389	C	A	0.402439	-0.306797	0.0614225	5.89E-07	Not Sig
24:17851941:A:T	24	17851941	T	A	0.402439	-0.306797	0.0614225	5.89E-07	Not Sig
24:17856774:A:C	24	17856774	C	A	0.402439	-0.306797	0.0614225	5.89E-07	Not Sig
25:41043504:A:G	25	41043504	G	A	0.341463	0.38995	0.0781765	6.10E-07	Not Sig
4:69828850:T:G	4	69828850	T	G	0.426829	0.302119	0.0605766	6.12E-07	Not Sig
4:69829490:C:A	4	69829490	C	A	0.426829	0.302119	0.0605766	6.12E-07	Not Sig
4:69830237:C:T	4	69830237	C	T	0.426829	0.302119	0.0605766	6.12E-07	Not Sig
4:69831004:A:G	4	69831004	A	G	0.426829	0.302119	0.0605766	6.12E-07	Not Sig
4:69831174:A:G	4	69831174	A	G	0.426829	0.302119	0.0605766	6.12E-07	Not Sig
19:42093554:T:A	19	42093554	A	T	0.195122	-0.45195	0.0907492	6.35E-07	Not Sig
18:55741903:A:G	18	55741903	G	A	0.390244	0.328569	0.0659926	6.40E-07	Not Sig
18:55745120:A:G	18	55745120	G	A	0.390244	0.328569	0.0659926	6.40E-07	Not Sig
18:55746219:G:A	18	55746219	A	G	0.390244	0.328569	0.0659926	6.40E-07	Not Sig
18:55748098:A:G	18	55748098	G	A	0.390244	0.328569	0.0659926	6.40E-07	Not Sig
18:55748600:C:A	18	55748600	A	C	0.390244	0.328569	0.0659926	6.40E-07	Not Sig
18:55750448:C:T	18	55750448	T	C	0.390244	0.328569	0.0659926	6.40E-07	Not Sig
18:55753563:G:C	18	55753563	C	G	0.390244	0.328569	0.0659926	6.40E-07	Not Sig
18:55758297:T:C	18	55758297	C	T	0.390244	0.328569	0.0659926	6.40E-07	Not Sig
18:55760885:A:C	18	55760885	C	A	0.390244	0.328569	0.0659926	6.40E-07	Not Sig
18:55761058:T:G	18	55761058	G	T	0.390244	0.328569	0.0659926	6.40E-07	Not Sig
18:55763074:T:G	18	55763074	G	T	0.390244	0.328569	0.0659926	6.40E-07	Not Sig
18:55763712:A:G	18	55763712	G	A	0.390244	0.328569	0.0659926	6.40E-07	Not Sig
18:55765596:A:C	18	55765596	C	A	0.390244	0.328569	0.0659926	6.40E-07	Not Sig
18:55767583:G:T	18	55767583	T	G	0.390244	0.328569	0.0659926	6.40E-07	Not Sig
18:55769825:C:T	18	55769825	T	C	0.390244	0.328569	0.0659926	6.40E-07	Not Sig
18:55771713:T:G	18	55771713	G	T	0.390244	0.328569	0.0659926	6.40E-07	Not Sig
18:33335070:A:G	18	33335070	A	G	0.47561	-0.330652	0.0665232	6.68E-07	Not Sig
31:607491:A:T	31	607491	T	A	0.231707	0.460754	0.0927321	6.74E-07	Not Sig
21:39141056:A:G	21	39141056	A	G	0.365854	-0.375563	0.0755917	6.75E-07	Not Sig
21:39142792:G:A	21	39142792	G	A	0.365854	-0.375563	0.0755917	6.75E-07	Not Sig
21:39151535:G:A	21	39151535	G	A	0.365854	-0.375563	0.0755917	6.75E-07	Not Sig
2:32194091:C:T	2	32194091	C	T	0.158537	-0.493091	0.0993494	6.93E-07	Not Sig
18:46589051:T:C	18	46589051	C	T	0.134146	0.576353	0.116237	7.11E-07	Not Sig
18:46589769:C:T	18	46589769	T	C	0.134146	0.576353	0.116237	7.11E-07	Not Sig
18:46590315:G:A	18	46590315	A	G	0.134146	0.576353	0.116237	7.11E-07	Not Sig
18:46590433:C:T	18	46590433	T	C	0.134146	0.576353	0.116237	7.11E-07	Not Sig
18:46590512:C:G	18	46590512	G	C	0.134146	0.576353	0.116237	7.11E-07	Not Sig
18:46590576:T:C	18	46590576	C	T	0.134146	0.576353	0.116237	7.11E-07	Not Sig
18:46590693:G:A	18	46590693	A	G	0.134146	0.576353	0.116237	7.11E-07	Not Sig
18:46590699:A:G	18	46590699	G	A	0.134146	0.576353	0.116237	7.11E-07	Not Sig
18:46591398:T:C	18	46591398	C	T	0.134146	0.576353	0.116237	7.11E-07	Not Sig
18:46591879:A:G	18	46591879	G	A	0.134146	0.576353	0.116237	7.11E-07	Not Sig
18:46591908:G:A	18	46591908	A	G	0.134146	0.576353	0.116237	7.11E-07	Not Sig
18:46591950:T:C	18	46591950	C	T	0.134146	0.576353	0.116237	7.11E-07	Not Sig
18:46592076:C:T	18	46592076	T	C	0.134146	0.576353	0.116237	7.11E-07	Not Sig
18:46592164:C:T	18	46592164	T	C	0.134146	0.576353	0.116237	7.11E-07	Not Sig
18:46592564:C:T	18	46592564	T	C	0.134146	0.576353	0.116237	7.11E-07	Not Sig
18:46592586:G:A	18	46592586	A	G	0.134146	0.576353	0.116237	7.11E-07	Not Sig
18:46592841:G:A	18	46592841	A	G	0.134146	0.576353	0.116237	7.11E-07	Not Sig
18:46593710:T:C	18	46593710	C	T	0.134146	0.576353	0.116237	7.11E-07	Not Sig
2:37727667:T:C	2	37727667	T	C	0.207317	-0.38848	0.0783729	7.17E-07	Not Sig
2:37755676:T:C	2	37755676	T	C	0.207317	-0.38848	0.0783729	7.17E-07	Not Sig
2:37770197:A:G	2	37770197	A	G	0.207317	-0.38848	0.0783729	7.17E-07	Not Sig
2:37802580:T:C	2	37802580	T	C	0.207317	-0.38848	0.0783729	7.17E-07	Not Sig
2:37973530:A:G	2	37973530	A	G	0.207317	-0.38848	0.0783729	7.17E-07	Not Sig
24:15786115:T:G	24	15786115	T	G	0.317073	-0.444362	0.0896764	7.23E-07	Not Sig
16:55157510:T:C	16	55157510	T	C	0.219512	-0.449423	0.0907255	7.28E-07	Not Sig
4:4030122:C:T	4	4030122	T	C	0.268293	0.415891	0.0840053	7.39E-07	Not Sig
4:4041736:T:A	4	4041736	A	T	0.268293	0.415891	0.0840053	7.39E-07	Not Sig
4:4042976:C:T	4	4042976	T	C	0.268293	0.415891	0.0840053	7.39E-07	Not Sig
4:4046017:G:A	4	4046017	A	G	0.268293	0.415891	0.0840053	7.39E-07	Not Sig
4:4059374:T:C	4	4059374	C	T	0.268293	0.415891	0.0840053	7.39E-07	Not Sig
4:4066421:C:T	4	4066421	T	C	0.268293	0.415891	0.0840053	7.39E-07	Not Sig
4:4069653:G:T	4	4069653	T	G	0.268293	0.415891	0.0840053	7.39E-07	Not Sig
4:4070545:C:A	4	4070545	A	C	0.268293	0.415891	0.0840053	7.39E-07	Not Sig
4:4071307:T:C	4	4071307	C	T	0.268293	0.415891	0.0840053	7.39E-07	Not Sig
4:4071907:T:A	4	4071907	A	T	0.268293	0.415891	0.0840053	7.39E-07	Not Sig
4:4073339:G:A	4	4073339	A	G	0.268293	0.415891	0.0840053	7.39E-07	Not Sig
4:4073408:G:C	4	4073408	C	G	0.268293	0.415891	0.0840053	7.39E-07	Not Sig
4:4074981:A:G	4	4074981	G	A	0.268293	0.415891	0.0840053	7.39E-07	Not Sig
4:4075069:C:A	4	4075069	A	C	0.268293	0.415891	0.0840053	7.39E-07	Not Sig
4:4075108:G:A	4	4075108	A	G	0.268293	0.415891	0.0840053	7.39E-07	Not Sig
4:4075382:A:G	4	4075382	G	A	0.268293	0.415891	0.0840053	7.39E-07	Not Sig
4:4075447:C:T	4	4075447	T	C	0.268293	0.415891	0.0840053	7.39E-07	Not Sig
4:4077160:T:C	4	4077160	C	T	0.268293	0.415891	0.0840053	7.39E-07	Not Sig
4:4078089:A:G	4	4078089	G	A	0.268293	0.415891	0.0840053	7.39E-07	Not Sig
4:4078409:C:T	4	4078409	T	C	0.268293	0.415891	0.0840053	7.39E-07	Not Sig
4:4079170:G:A	4	4079170	A	G	0.268293	0.415891	0.0840053	7.39E-07	Not Sig
4:4079754:T:C	4	4079754	C	T	0.268293	0.415891	0.0840053	7.39E-07	Not Sig
4:4080093:C:G	4	4080093	G	C	0.268293	0.415891	0.0840053	7.39E-07	Not Sig
4:4080288:A:G	4	4080288	G	A	0.268293	0.415891	0.0840053	7.39E-07	Not Sig
4:4080357:C:T	4	4080357	T	C	0.268293	0.415891	0.0840053	7.39E-07	Not Sig
4:4081696:A:G	4	4081696	G	A	0.268293	0.415891	0.0840053	7.39E-07	Not Sig
4:4082687:A:G	4	4082687	G	A	0.268293	0.415891	0.0840053	7.39E-07	Not Sig
4:4082812:A:T	4	4082812	T	A	0.268293	0.415891	0.0840053	7.39E-07	Not Sig
4:4083149:G:A	4	4083149	A	G	0.268293	0.415891	0.0840053	7.39E-07	Not Sig
4:4083292:C:A	4	4083292	A	C	0.268293	0.415891	0.0840053	7.39E-07	Not Sig
4:4084738:C:G	4	4084738	G	C	0.268293	0.415891	0.0840053	7.39E-07	Not Sig
4:4084787:G:A	4	4084787	A	G	0.268293	0.415891	0.0840053	7.39E-07	Not Sig
4:4085182:G:A	4	4085182	A	G	0.268293	0.415891	0.0840053	7.39E-07	Not Sig
4:4085928:T:G	4	4085928	G	T	0.268293	0.415891	0.0840053	7.39E-07	Not Sig
4:4086321:T:C	4	4086321	C	T	0.268293	0.415891	0.0840053	7.39E-07	Not Sig
4:4086354:G:A	4	4086354	A	G	0.268293	0.415891	0.0840053	7.39E-07	Not Sig
4:4086440:G:A	4	4086440	A	G	0.268293	0.415891	0.0840053	7.39E-07	Not Sig
4:4086662:T:C	4	4086662	C	T	0.268293	0.415891	0.0840053	7.39E-07	Not Sig
4:4086849:A:C	4	4086849	C	A	0.268293	0.415891	0.0840053	7.39E-07	Not Sig
4:4087560:C:T	4	4087560	T	C	0.268293	0.415891	0.0840053	7.39E-07	Not Sig
4:4087731:C:T	4	4087731	T	C	0.268293	0.415891	0.0840053	7.39E-07	Not Sig
4:4092922:G:A	4	4092922	A	G	0.268293	0.415891	0.0840053	7.39E-07	Not Sig
4:4103172:G:A	4	4103172	A	G	0.268293	0.415891	0.0840053	7.39E-07	Not Sig
4:4106006:G:C	4	4106006	C	G	0.268293	0.415891	0.0840053	7.39E-07	Not Sig
4:4108405:A:T	4	4108405	T	A	0.268293	0.415891	0.0840053	7.39E-07	Not Sig
4:4113379:C:T	4	4113379	T	C	0.268293	0.415891	0.0840053	7.39E-07	Not Sig
4:4114668:G:A	4	4114668	A	G	0.268293	0.415891	0.0840053	7.39E-07	Not Sig
4:4120173:A:T	4	4120173	T	A	0.268293	0.415891	0.0840053	7.39E-07	Not Sig
4:4129633:C:A	4	4129633	A	C	0.268293	0.415891	0.0840053	7.39E-07	Not Sig
4:4130186:T:C	4	4130186	C	T	0.268293	0.415891	0.0840053	7.39E-07	Not Sig
4:4132833:T:C	4	4132833	C	T	0.268293	0.415891	0.0840053	7.39E-07	Not Sig
4:4138311:C:T	4	4138311	T	C	0.268293	0.415891	0.0840053	7.39E-07	Not Sig
4:4140583:C:G	4	4140583	G	C	0.268293	0.415891	0.0840053	7.39E-07	Not Sig
4:4140591:A:C	4	4140591	C	A	0.268293	0.415891	0.0840053	7.39E-07	Not Sig
4:4142104:A:T	4	4142104	T	A	0.268293	0.415891	0.0840053	7.39E-07	Not Sig
4:4144294:G:A	4	4144294	A	G	0.268293	0.415891	0.0840053	7.39E-07	Not Sig
4:4147937:A:C	4	4147937	C	A	0.268293	0.415891	0.0840053	7.39E-07	Not Sig
4:4148590:G:A	4	4148590	A	G	0.268293	0.415891	0.0840053	7.39E-07	Not Sig
4:4151097:A:G	4	4151097	G	A	0.268293	0.415891	0.0840053	7.39E-07	Not Sig
4:4151661:A:G	4	4151661	G	A	0.268293	0.415891	0.0840053	7.39E-07	Not Sig
4:4157072:C:A	4	4157072	A	C	0.268293	0.415891	0.0840053	7.39E-07	Not Sig
4:4158418:C:T	4	4158418	T	C	0.268293	0.415891	0.0840053	7.39E-07	Not Sig
4:4179594:T:A	4	4179594	A	T	0.268293	0.415891	0.0840053	7.39E-07	Not Sig
4:4180333:A:C	4	4180333	C	A	0.268293	0.415891	0.0840053	7.39E-07	Not Sig
4:4189799:G:C	4	4189799	C	G	0.268293	0.415891	0.0840053	7.39E-07	Not Sig
4:4194475:C:T	4	4194475	T	C	0.268293	0.415891	0.0840053	7.39E-07	Not Sig
4:4200458:C:T	4	4200458	T	C	0.268293	0.415891	0.0840053	7.39E-07	Not Sig
4:4245582:A:T	4	4245582	T	A	0.268293	0.415891	0.0840053	7.39E-07	Not Sig
4:4246532:T:A	4	4246532	A	T	0.268293	0.415891	0.0840053	7.39E-07	Not Sig
4:4248435:T:A	4	4248435	A	T	0.268293	0.415891	0.0840053	7.39E-07	Not Sig
4:4249059:T:C	4	4249059	C	T	0.268293	0.415891	0.0840053	7.39E-07	Not Sig
4:4250730:A:T	4	4250730	T	A	0.268293	0.415891	0.0840053	7.39E-07	Not Sig
4:4258599:G:A	4	4258599	A	G	0.268293	0.415891	0.0840053	7.39E-07	Not Sig
4:4279445:C:A	4	4279445	A	C	0.268293	0.415891	0.0840053	7.39E-07	Not Sig
4:4298205:C:T	4	4298205	T	C	0.268293	0.415891	0.0840053	7.39E-07	Not Sig
17:56295050:A:G	17	56295050	A	G	0.195122	-0.3909	0.0790077	7.51E-07	Not Sig
22:12442552:C:A	22	12442552	C	A	0.463415	-0.314428	0.063572	7.57E-07	Not Sig
22:12462179:T:G	22	12462179	G	T	0.463415	-0.314428	0.063572	7.57E-07	Not Sig
22:20516524:A:G	22	20516524	G	A	0.317073	0.391793	0.0793946	8.03E-07	Not Sig
22:20516565:G:T	22	20516565	T	G	0.317073	0.391793	0.0793946	8.03E-07	Not Sig
22:20517125:C:T	22	20517125	T	C	0.317073	0.391793	0.0793946	8.03E-07	Not Sig
22:20518718:G:C	22	20518718	C	G	0.317073	0.391793	0.0793946	8.03E-07	Not Sig
22:20524925:C:T	22	20524925	T	C	0.317073	0.391793	0.0793946	8.03E-07	Not Sig
22:20525426:A:G	22	20525426	G	A	0.317073	0.391793	0.0793946	8.03E-07	Not Sig
22:20526452:T:C	22	20526452	C	T	0.317073	0.391793	0.0793946	8.03E-07	Not Sig
22:20526498:A:T	22	20526498	T	A	0.317073	0.391793	0.0793946	8.03E-07	Not Sig
22:20526613:A:G	22	20526613	G	A	0.317073	0.391793	0.0793946	8.03E-07	Not Sig
22:20535252:C:G	22	20535252	G	C	0.317073	0.391793	0.0793946	8.03E-07	Not Sig
2:26443448:T:C	2	26443448	T	C	0.207317	-0.346894	0.0703245	8.11E-07	Not Sig
2:36912936:C:T	2	36912936	T	C	0.195122	0.439876	0.0891936	8.15E-07	Not Sig
2:36918135:C:T	2	36918135	T	C	0.195122	0.439876	0.0891936	8.15E-07	Not Sig
2:36921780:G:A	2	36921780	A	G	0.195122	0.439876	0.0891936	8.15E-07	Not Sig
2:36925388:G:A	2	36925388	A	G	0.195122	0.439876	0.0891936	8.15E-07	Not Sig
2:36933805:T:G	2	36933805	G	T	0.195122	0.439876	0.0891936	8.15E-07	Not Sig
35:16406651:T:G	35	16406651	G	T	0.207317	-0.419583	0.0852315	8.53E-07	Not Sig
35:16407319:A:G	35	16407319	G	A	0.207317	-0.419583	0.0852315	8.53E-07	Not Sig
35:16408025:T:C	35	16408025	C	T	0.207317	-0.419583	0.0852315	8.53E-07	Not Sig
35:16408199:T:C	35	16408199	C	T	0.207317	-0.419583	0.0852315	8.53E-07	Not Sig
18:48016118:C:T	18	48016118	C	T	0.280488	0.313724	0.0637513	8.61E-07	Not Sig
21:39170129:C:T	21	39170129	C	T	0.365854	-0.379638	0.077189	8.73E-07	Not Sig
21:39170205:A:G	21	39170205	A	G	0.365854	-0.379638	0.077189	8.73E-07	Not Sig
18:45941079:G:A	18	45941079	A	G	0.414634	-0.343201	0.0697959	8.78E-07	Not Sig
18:45941116:A:G	18	45941116	G	A	0.414634	-0.343201	0.0697959	8.78E-07	Not Sig
18:45941463:T:C	18	45941463	C	T	0.414634	-0.343201	0.0697959	8.78E-07	Not Sig
18:45942990:G:A	18	45942990	A	G	0.414634	-0.343201	0.0697959	8.78E-07	Not Sig
18:45943127:A:G	18	45943127	G	A	0.414634	-0.343201	0.0697959	8.78E-07	Not Sig
18:45943205:G:A	18	45943205	A	G	0.414634	-0.343201	0.0697959	8.78E-07	Not Sig
18:45943666:C:T	18	45943666	T	C	0.414634	-0.343201	0.0697959	8.78E-07	Not Sig
18:45944059:G:A	18	45944059	A	G	0.414634	-0.343201	0.0697959	8.78E-07	Not Sig
18:45944352:A:G	18	45944352	G	A	0.414634	-0.343201	0.0697959	8.78E-07	Not Sig
18:46221075:T:G	18	46221075	T	G	0.341463	-0.336367	0.0684955	9.07E-07	Not Sig
36:3566990:T:C	36	3566990	C	T	0.195122	0.423626	0.0863183	9.21E-07	Not Sig
36:3567483:T:C	36	3567483	C	T	0.195122	0.423626	0.0863183	9.21E-07	Not Sig
36:3568585:T:A	36	3568585	A	T	0.195122	0.423626	0.0863183	9.21E-07	Not Sig
36:3571584:T:C	36	3571584	C	T	0.195122	0.423626	0.0863183	9.21E-07	Not Sig
36:3572255:T:A	36	3572255	A	T	0.195122	0.423626	0.0863183	9.21E-07	Not Sig
36:3577420:C:G	36	3577420	G	C	0.195122	0.423626	0.0863183	9.21E-07	Not Sig
20:9396190:G:T	20	9396190	T	G	0.158537	-0.481659	0.098242	9.45E-07	Not Sig
20:9397007:T:C	20	9397007	C	T	0.158537	-0.481659	0.098242	9.45E-07	Not Sig
20:9397385:G:A	20	9397385	A	G	0.158537	-0.481659	0.098242	9.45E-07	Not Sig
18:55537018:A:C	18	55537018	C	A	0.268293	-0.36385	0.074277	9.65E-07	Not Sig
24:17697807:T:C	24	17697807	T	C	0.390244	-0.308953	0.0632924	1.05E-06	Not Sig
24:17811832:G:A	24	17811832	G	A	0.390244	-0.308953	0.0632924	1.05E-06	Not Sig
24:17826805:C:T	24	17826805	T	C	0.390244	-0.308953	0.0632924	1.05E-06	Not Sig
24:17835580:C:T	24	17835580	C	T	0.390244	-0.308953	0.0632924	1.05E-06	Not Sig
24:17837082:C:T	24	17837082	C	T	0.390244	-0.308953	0.0632924	1.05E-06	Not Sig
24:17839296:A:G	24	17839296	G	A	0.390244	-0.308953	0.0632924	1.05E-06	Not Sig
4:3975273:T:A	4	3975273	A	T	0.109756	0.551763	0.113049	1.06E-06	Not Sig
16:14999981:T:C	16	14999981	T	C	0.134146	-0.541461	0.11106	1.09E-06	Not Sig
16:15019295:T:C	16	15019295	C	T	0.134146	-0.541461	0.11106	1.09E-06	Not Sig
16:15025624:C:T	16	15025624	T	C	0.134146	-0.541461	0.11106	1.09E-06	Not Sig
16:15034209:A:G	16	15034209	A	G	0.134146	-0.541461	0.11106	1.09E-06	Not Sig
16:15052504:A:G	16	15052504	A	G	0.134146	-0.541461	0.11106	1.09E-06	Not Sig
21:39112974:A:G	21	39112974	A	G	0.341463	-0.343531	0.0705873	1.13E-06	Not Sig
21:39112975:T:A	21	39112975	T	A	0.341463	-0.343531	0.0705873	1.13E-06	Not Sig
18:31376042:C:A	18	31376042	A	C	0.439024	0.313374	0.0644144	1.14E-06	Not Sig
18:31376118:A:T	18	31376118	T	A	0.439024	0.313374	0.0644144	1.14E-06	Not Sig
18:31376514:C:T	18	31376514	T	C	0.439024	0.313374	0.0644144	1.14E-06	Not Sig
18:31376598:G:A	18	31376598	A	G	0.439024	0.313374	0.0644144	1.14E-06	Not Sig
18:31376832:G:C	18	31376832	C	G	0.439024	0.313374	0.0644144	1.14E-06	Not Sig
18:44247780:G:A	18	44247780	G	A	0.463415	0.340819	0.0703536	1.27E-06	Not Sig
18:44248051:T:C	18	44248051	T	C	0.463415	0.340819	0.0703536	1.27E-06	Not Sig
18:44248515:C:A	18	44248515	A	C	0.463415	0.340819	0.0703536	1.27E-06	Not Sig
36:16506201:T:C	36	16506201	T	C	0.341463	-0.305145	0.0631599	1.36E-06	Not Sig
22:10739201:A:G	22	10739201	A	G	0.268293	-0.417277	0.0864609	1.39E-06	Not Sig
2:1086929:C:T	2	1086929	C	T	0.365854	0.43547	0.0902327	1.39E-06	Not Sig
31:35259096:G:C	31	35259096	C	G	0.45122	-0.302911	0.0627667	1.39E-06	Not Sig
31:35259097:G:A	31	35259097	A	G	0.45122	-0.302911	0.0627667	1.39E-06	Not Sig
22:14243243:A:G	22	14243243	G	A	0.170732	0.471359	0.0977105	1.41E-06	Not Sig
22:14243583:T:C	22	14243583	C	T	0.170732	0.471359	0.0977105	1.41E-06	Not Sig
22:14243747:T:A	22	14243747	A	T	0.170732	0.471359	0.0977105	1.41E-06	Not Sig
22:14249628:C:A	22	14249628	C	A	0.170732	0.471359	0.0977105	1.41E-06	Not Sig
22:14252279:C:T	22	14252279	T	C	0.170732	0.471359	0.0977105	1.41E-06	Not Sig
31:36841096:G:A	31	36841096	A	G	0.170732	-0.430813	0.0894205	1.45E-06	Not Sig
31:36843579:G:A	31	36843579	A	G	0.170732	-0.430813	0.0894205	1.45E-06	Not Sig
22:457186:C:G	22	457186	G	C	0.170732	0.452944	0.0940382	1.46E-06	Not Sig
22:457244:G:A	22	457244	A	G	0.170732	0.452944	0.0940382	1.46E-06	Not Sig
22:457396:G:A	22	457396	A	G	0.170732	0.452944	0.0940382	1.46E-06	Not Sig
22:457416:C:T	22	457416	T	C	0.170732	0.452944	0.0940382	1.46E-06	Not Sig
22:460113:T:C	22	460113	C	T	0.170732	0.452944	0.0940382	1.46E-06	Not Sig
22:461695:T:C	22	461695	C	T	0.170732	0.452944	0.0940382	1.46E-06	Not Sig
22:464963:T:G	22	464963	G	T	0.170732	0.452944	0.0940382	1.46E-06	Not Sig
4:45342643:T:G	4	45342643	G	T	0.134146	0.513244	0.106744	1.52E-06	Not Sig
4:45342972:T:C	4	45342972	C	T	0.134146	0.513244	0.106744	1.52E-06	Not Sig
4:43541686:C:T	4	43541686	C	T	0.353659	0.316592	0.0658774	1.54E-06	Not Sig
22:31583272:A:C	22	31583272	A	C	0.463415	-0.292082	0.060807	1.56E-06	Not Sig
22:31583513:T:C	22	31583513	T	C	0.463415	-0.292082	0.060807	1.56E-06	Not Sig
22:31583580:T:C	22	31583580	T	C	0.463415	-0.292082	0.060807	1.56E-06	Not Sig
22:31583656:T:C	22	31583656	T	C	0.463415	-0.292082	0.060807	1.56E-06	Not Sig
22:31583775:G:A	22	31583775	G	A	0.463415	-0.292082	0.060807	1.56E-06	Not Sig
22:31583891:G:C	22	31583891	G	C	0.463415	-0.292082	0.060807	1.56E-06	Not Sig
22:31584075:A:C	22	31584075	A	C	0.463415	-0.292082	0.060807	1.56E-06	Not Sig
22:31584298:G:A	22	31584298	G	A	0.463415	-0.292082	0.060807	1.56E-06	Not Sig
22:31584593:G:T	22	31584593	G	T	0.463415	-0.292082	0.060807	1.56E-06	Not Sig
22:31585697:G:A	22	31585697	G	A	0.463415	-0.292082	0.060807	1.56E-06	Not Sig
22:31585926:A:C	22	31585926	A	C	0.463415	-0.292082	0.060807	1.56E-06	Not Sig
22:31586115:A:G	22	31586115	A	G	0.463415	-0.292082	0.060807	1.56E-06	Not Sig
22:31586170:T:C	22	31586170	T	C	0.463415	-0.292082	0.060807	1.56E-06	Not Sig
18:31377505:T:A	18	31377505	T	A	0.47561	-0.359011	0.0748096	1.59E-06	Not Sig
18:31377660:A:T	18	31377660	A	T	0.47561	-0.359011	0.0748096	1.59E-06	Not Sig
18:31377895:A:G	18	31377895	A	G	0.47561	-0.359011	0.0748096	1.59E-06	Not Sig
18:45692867:A:G	18	45692867	A	G	0.280488	-0.322249	0.0672107	1.63E-06	Not Sig
18:45702204:T:C	18	45702204	T	C	0.280488	-0.322249	0.0672107	1.63E-06	Not Sig
18:46489728:A:C	18	46489728	C	A	0.317073	-0.305208	0.063661	1.63E-06	Not Sig
18:46489759:T:C	18	46489759	C	T	0.317073	-0.305208	0.063661	1.63E-06	Not Sig
36:5852825:A:G	36	5852825	G	A	0.45122	0.278439	0.0580863	1.64E-06	Not Sig
36:5853223:C:T	36	5853223	T	C	0.45122	0.278439	0.0580863	1.64E-06	Not Sig
36:5853244:T:C	36	5853244	C	T	0.45122	0.278439	0.0580863	1.64E-06	Not Sig
36:5853632:C:A	36	5853632	A	C	0.45122	0.278439	0.0580863	1.64E-06	Not Sig
36:5853720:A:G	36	5853720	G	A	0.45122	0.278439	0.0580863	1.64E-06	Not Sig
4:13032743:A:T	4	13032743	A	T	0.292683	0.350148	0.0730631	1.65E-06	Not Sig
21:39158888:T:G	21	39158888	T	G	0.353659	-0.378284	0.0789405	1.65E-06	Not Sig
18:40230848:A:G	18	40230848	G	A	0.243902	-0.364062	0.0759856	1.66E-06	Not Sig
18:30898357:A:G	18	30898357	A	G	0.219512	-0.419831	0.0876718	1.68E-06	Not Sig
12:8471808:C:T	12	8471808	T	C	0.463415	-0.314703	0.065724	1.68E-06	Not Sig
12:8472198:A:G	12	8472198	G	A	0.463415	-0.314703	0.065724	1.68E-06	Not Sig
12:8472768:A:G	12	8472768	G	A	0.463415	-0.314703	0.065724	1.68E-06	Not Sig
12:8473933:C:T	12	8473933	T	C	0.463415	-0.314703	0.065724	1.68E-06	Not Sig
12:8474322:G:A	12	8474322	A	G	0.463415	-0.314703	0.065724	1.68E-06	Not Sig
12:8474384:T:C	12	8474384	C	T	0.463415	-0.314703	0.065724	1.68E-06	Not Sig
12:8474558:T:G	12	8474558	G	T	0.463415	-0.314703	0.065724	1.68E-06	Not Sig
12:8474764:G:A	12	8474764	A	G	0.463415	-0.314703	0.065724	1.68E-06	Not Sig
12:8474795:G:A	12	8474795	A	G	0.463415	-0.314703	0.065724	1.68E-06	Not Sig
12:8475243:C:T	12	8475243	T	C	0.463415	-0.314703	0.065724	1.68E-06	Not Sig
12:8476693:A:T	12	8476693	T	A	0.463415	-0.314703	0.065724	1.68E-06	Not Sig
12:8478907:A:G	12	8478907	G	A	0.463415	-0.314703	0.065724	1.68E-06	Not Sig
5:26231326:T:C	5	26231326	C	T	0.426829	0.31076	0.0649391	1.71E-06	Not Sig
29:22448323:T:C	29	22448323	T	C	0.268293	-0.381167	0.0797231	1.74E-06	Not Sig
29:22448967:A:C	29	22448967	C	A	0.268293	-0.381167	0.0797231	1.74E-06	Not Sig
29:22449353:A:T	29	22449353	A	T	0.268293	-0.381167	0.0797231	1.74E-06	Not Sig
29:22449478:A:G	29	22449478	G	A	0.268293	-0.381167	0.0797231	1.74E-06	Not Sig
29:22450189:A:C	29	22450189	A	C	0.268293	-0.381167	0.0797231	1.74E-06	Not Sig
29:22450243:C:T	29	22450243	C	T	0.268293	-0.381167	0.0797231	1.74E-06	Not Sig
29:22450561:T:G	29	22450561	T	G	0.268293	-0.381167	0.0797231	1.74E-06	Not Sig
29:22453110:A:G	29	22453110	A	G	0.268293	-0.381167	0.0797231	1.74E-06	Not Sig
29:22454431:A:G	29	22454431	A	G	0.268293	-0.381167	0.0797231	1.74E-06	Not Sig
29:22454958:A:T	29	22454958	A	T	0.268293	-0.381167	0.0797231	1.74E-06	Not Sig
29:22457902:C:T	29	22457902	C	T	0.268293	-0.381167	0.0797231	1.74E-06	Not Sig
29:22458641:C:T	29	22458641	T	C	0.268293	-0.381167	0.0797231	1.74E-06	Not Sig
29:22458814:A:G	29	22458814	A	G	0.268293	-0.381167	0.0797231	1.74E-06	Not Sig
29:22460414:T:A	29	22460414	A	T	0.268293	-0.381167	0.0797231	1.74E-06	Not Sig
29:22462699:A:G	29	22462699	A	G	0.268293	-0.381167	0.0797231	1.74E-06	Not Sig
29:22465336:A:G	29	22465336	A	G	0.268293	-0.381167	0.0797231	1.74E-06	Not Sig
14:40803022:T:C	14	40803022	C	T	0.353659	0.334925	0.0700528	1.74E-06	Not Sig
18:45006164:T:G	18	45006164	G	T	0.47561	-0.258133	0.0540156	1.76E-06	Not Sig
18:45006615:C:T	18	45006615	T	C	0.47561	-0.258133	0.0540156	1.76E-06	Not Sig
19:41555268:T:C	19	41555268	C	T	0.439024	-0.280611	0.058819	1.84E-06	Not Sig
19:41555346:A:G	19	41555346	A	G	0.439024	-0.280611	0.058819	1.84E-06	Not Sig
19:41555830:A:G	19	41555830	A	G	0.439024	-0.280611	0.058819	1.84E-06	Not Sig
19:41557295:G:T	19	41557295	T	G	0.439024	-0.280611	0.058819	1.84E-06	Not Sig
15:32372034:C:A	15	32372034	C	A	0.365854	0.322819	0.0677617	1.90E-06	Not Sig
19:32535995:C:A	19	32535995	C	A	0.390244	0.334064	0.0701723	1.93E-06	Not Sig
19:32536495:G:A	19	32536495	G	A	0.390244	0.334064	0.0701723	1.93E-06	Not Sig
19:32536675:T:G	19	32536675	T	G	0.390244	0.334064	0.0701723	1.93E-06	Not Sig
19:32538179:C:G	19	32538179	C	G	0.390244	0.334064	0.0701723	1.93E-06	Not Sig
19:32538649:G:A	19	32538649	G	A	0.390244	0.334064	0.0701723	1.93E-06	Not Sig
19:32539270:T:C	19	32539270	T	C	0.390244	0.334064	0.0701723	1.93E-06	Not Sig
19:32539775:C:T	19	32539775	C	T	0.390244	0.334064	0.0701723	1.93E-06	Not Sig
19:32539906:C:A	19	32539906	C	A	0.390244	0.334064	0.0701723	1.93E-06	Not Sig
19:32540056:A:T	19	32540056	A	T	0.390244	0.334064	0.0701723	1.93E-06	Not Sig
19:32540098:T:G	19	32540098	T	G	0.390244	0.334064	0.0701723	1.93E-06	Not Sig
19:32540376:A:C	19	32540376	A	C	0.390244	0.334064	0.0701723	1.93E-06	Not Sig
19:32540741:T:G	19	32540741	T	G	0.390244	0.334064	0.0701723	1.93E-06	Not Sig
19:32540796:C:T	19	32540796	C	T	0.390244	0.334064	0.0701723	1.93E-06	Not Sig
19:32542333:A:G	19	32542333	A	G	0.390244	0.334064	0.0701723	1.93E-06	Not Sig
30:25754935:G:A	30	25754935	A	G	0.317073	-0.388915	0.0817689	1.97E-06	Not Sig
18:44101752:C:T	18	44101752	C	T	0.195122	-0.359532	0.0758845	2.16E-06	Not Sig
12:4151860:A:G	12	4151860	G	A	0.365854	0.34084	0.0719915	2.20E-06	Not Sig
36:5903931:G:A	36	5903931	A	G	0.280488	0.343606	0.0727164	2.30E-06	Not Sig
22:12390205:T:C	22	12390205	T	C	0.280488	0.317438	0.0671932	2.31E-06	Not Sig
22:12392419:T:C	22	12392419	C	T	0.280488	0.317438	0.0671932	2.31E-06	Not Sig
22:12392526:T:A	22	12392526	A	T	0.280488	0.317438	0.0671932	2.31E-06	Not Sig
22:12393807:C:A	22	12393807	C	A	0.280488	0.317438	0.0671932	2.31E-06	Not Sig
22:12394635:A:G	22	12394635	A	G	0.280488	0.317438	0.0671932	2.31E-06	Not Sig
22:12397961:C:T	22	12397961	T	C	0.280488	0.317438	0.0671932	2.31E-06	Not Sig
22:12400982:T:C	22	12400982	T	C	0.280488	0.317438	0.0671932	2.31E-06	Not Sig
22:12401424:G:A	22	12401424	A	G	0.280488	0.317438	0.0671932	2.31E-06	Not Sig
22:12401886:T:G	22	12401886	G	T	0.280488	0.317438	0.0671932	2.31E-06	Not Sig
22:12402016:A:T	22	12402016	A	T	0.280488	0.317438	0.0671932	2.31E-06	Not Sig
22:12404670:C:T	22	12404670	T	C	0.280488	0.317438	0.0671932	2.31E-06	Not Sig
22:12407000:G:A	22	12407000	A	G	0.280488	0.317438	0.0671932	2.31E-06	Not Sig
22:12410739:G:C	22	12410739	C	G	0.280488	0.317438	0.0671932	2.31E-06	Not Sig
22:12415834:C:T	22	12415834	T	C	0.280488	0.317438	0.0671932	2.31E-06	Not Sig
4:4828066:C:T	4	4828066	T	C	0.243902	0.36244	0.076725	2.31E-06	Not Sig
4:4836908:C:T	4	4836908	T	C	0.243902	0.36244	0.076725	2.31E-06	Not Sig
4:4837820:T:C	4	4837820	T	C	0.243902	0.36244	0.076725	2.31E-06	Not Sig
4:4844092:C:T	4	4844092	T	C	0.243902	0.36244	0.076725	2.31E-06	Not Sig
4:4845320:G:A	4	4845320	A	G	0.243902	0.36244	0.076725	2.31E-06	Not Sig
38:5025839:T:C	38	5025839	T	C	0.487805	0.342548	0.0725594	2.35E-06	Not Sig
38:5025862:C:G	38	5025862	C	G	0.487805	0.342548	0.0725594	2.35E-06	Not Sig
38:5026024:C:T	38	5026024	C	T	0.487805	0.342548	0.0725594	2.35E-06	Not Sig
38:5026539:G:A	38	5026539	G	A	0.487805	0.342548	0.0725594	2.35E-06	Not Sig
38:5026605:C:T	38	5026605	C	T	0.487805	0.342548	0.0725594	2.35E-06	Not Sig
38:5026648:G:A	38	5026648	G	A	0.487805	0.342548	0.0725594	2.35E-06	Not Sig
38:5026666:T:A	38	5026666	T	A	0.487805	0.342548	0.0725594	2.35E-06	Not Sig
38:5027294:C:A	38	5027294	C	A	0.487805	0.342548	0.0725594	2.35E-06	Not Sig
38:5027813:T:C	38	5027813	T	C	0.487805	0.342548	0.0725594	2.35E-06	Not Sig
38:5027930:C:T	38	5027930	C	T	0.487805	0.342548	0.0725594	2.35E-06	Not Sig
38:5031803:T:C	38	5031803	T	C	0.487805	0.342548	0.0725594	2.35E-06	Not Sig
38:5031980:T:G	38	5031980	T	G	0.487805	0.342548	0.0725594	2.35E-06	Not Sig
38:5032181:G:A	38	5032181	G	A	0.487805	0.342548	0.0725594	2.35E-06	Not Sig
38:5032366:A:G	38	5032366	A	G	0.487805	0.342548	0.0725594	2.35E-06	Not Sig
38:5032367:C:T	38	5032367	C	T	0.487805	0.342548	0.0725594	2.35E-06	Not Sig
38:5032516:C:A	38	5032516	C	A	0.487805	0.342548	0.0725594	2.35E-06	Not Sig
38:5033877:C:T	38	5033877	C	T	0.487805	0.342548	0.0725594	2.35E-06	Not Sig
36:5853320:T:C	36	5853320	C	T	0.426829	0.277115	0.0587814	2.42E-06	Not Sig
36:5853332:G:C	36	5853332	C	G	0.426829	0.277115	0.0587814	2.42E-06	Not Sig
14:40667322:T:C	14	40667322	C	T	0.439024	-0.274907	0.0583305	2.44E-06	Not Sig
6:51747478:G:A	6	51747478	A	G	0.487805	0.282847	0.0600253	2.45E-06	Not Sig
18:31371498:A:G	18	31371498	G	A	0.280488	0.358187	0.0760547	2.48E-06	Not Sig
18:31372415:T:C	18	31372415	C	T	0.280488	0.358187	0.0760547	2.48E-06	Not Sig
18:31373375:A:G	18	31373375	G	A	0.280488	0.358187	0.0760547	2.48E-06	Not Sig
18:31373633:A:G	18	31373633	G	A	0.280488	0.358187	0.0760547	2.48E-06	Not Sig
18:31373687:G:A	18	31373687	A	G	0.280488	0.358187	0.0760547	2.48E-06	Not Sig
18:31375524:C:T	18	31375524	T	C	0.280488	0.358187	0.0760547	2.48E-06	Not Sig
18:31375547:A:G	18	31375547	G	A	0.280488	0.358187	0.0760547	2.48E-06	Not Sig
18:31375662:T:A	18	31375662	A	T	0.280488	0.358187	0.0760547	2.48E-06	Not Sig
34:22440960:C:A	34	22440960	C	A	0.280488	-0.39567	0.0840139	2.48E-06	Not Sig
21:45171673:C:T	21	45171673	T	C	0.170732	0.464454	0.0986508	2.50E-06	Not Sig
27:16401051:A:G	27	16401051	G	A	0.109756	-0.514394	0.109344	2.55E-06	Not Sig
18:40344205:A:T	18	40344205	T	A	0.146341	0.434609	0.0924433	2.58E-06	Not Sig
18:40344316:C:G	18	40344316	G	C	0.146341	0.434609	0.0924433	2.58E-06	Not Sig
18:40344573:T:C	18	40344573	C	T	0.146341	0.434609	0.0924433	2.58E-06	Not Sig
18:40344606:G:A	18	40344606	A	G	0.146341	0.434609	0.0924433	2.58E-06	Not Sig
18:40344766:G:A	18	40344766	A	G	0.146341	0.434609	0.0924433	2.58E-06	Not Sig
18:40346270:A:G	18	40346270	G	A	0.146341	0.434609	0.0924433	2.58E-06	Not Sig
18:40346389:C:T	18	40346389	T	C	0.146341	0.434609	0.0924433	2.58E-06	Not Sig
18:40346409:C:T	18	40346409	T	C	0.146341	0.434609	0.0924433	2.58E-06	Not Sig
18:40346515:G:A	18	40346515	A	G	0.146341	0.434609	0.0924433	2.58E-06	Not Sig
18:40346959:C:T	18	40346959	T	C	0.146341	0.434609	0.0924433	2.58E-06	Not Sig
18:40348222:C:T	18	40348222	T	C	0.146341	0.434609	0.0924433	2.58E-06	Not Sig
18:40349091:C:A	18	40349091	A	C	0.146341	0.434609	0.0924433	2.58E-06	Not Sig
18:40349150:G:A	18	40349150	A	G	0.146341	0.434609	0.0924433	2.58E-06	Not Sig
18:40349164:G:C	18	40349164	C	G	0.146341	0.434609	0.0924433	2.58E-06	Not Sig
18:40349299:T:G	18	40349299	G	T	0.146341	0.434609	0.0924433	2.58E-06	Not Sig
18:40349336:T:A	18	40349336	A	T	0.146341	0.434609	0.0924433	2.58E-06	Not Sig
18:40349346:G:A	18	40349346	A	G	0.146341	0.434609	0.0924433	2.58E-06	Not Sig
18:40349445:T:C	18	40349445	C	T	0.146341	0.434609	0.0924433	2.58E-06	Not Sig
18:40349524:C:T	18	40349524	T	C	0.146341	0.434609	0.0924433	2.58E-06	Not Sig
18:40349660:A:G	18	40349660	G	A	0.146341	0.434609	0.0924433	2.58E-06	Not Sig
18:40349738:C:T	18	40349738	T	C	0.146341	0.434609	0.0924433	2.58E-06	Not Sig
18:40349802:T:C	18	40349802	C	T	0.146341	0.434609	0.0924433	2.58E-06	Not Sig
18:40349871:A:T	18	40349871	T	A	0.146341	0.434609	0.0924433	2.58E-06	Not Sig
18:40350033:G:T	18	40350033	T	G	0.146341	0.434609	0.0924433	2.58E-06	Not Sig
18:40350220:C:A	18	40350220	A	C	0.146341	0.434609	0.0924433	2.58E-06	Not Sig
18:40350276:A:G	18	40350276	G	A	0.146341	0.434609	0.0924433	2.58E-06	Not Sig
18:40350483:C:A	18	40350483	A	C	0.146341	0.434609	0.0924433	2.58E-06	Not Sig
18:40350531:G:A	18	40350531	A	G	0.146341	0.434609	0.0924433	2.58E-06	Not Sig
18:40350679:G:T	18	40350679	T	G	0.146341	0.434609	0.0924433	2.58E-06	Not Sig
18:40350693:A:G	18	40350693	G	A	0.146341	0.434609	0.0924433	2.58E-06	Not Sig
18:40351686:G:A	18	40351686	A	G	0.146341	0.434609	0.0924433	2.58E-06	Not Sig
18:40351817:C:G	18	40351817	G	C	0.146341	0.434609	0.0924433	2.58E-06	Not Sig
18:40352220:A:G	18	40352220	G	A	0.146341	0.434609	0.0924433	2.58E-06	Not Sig
18:40352437:T:A	18	40352437	A	T	0.146341	0.434609	0.0924433	2.58E-06	Not Sig
18:40352790:A:T	18	40352790	T	A	0.146341	0.434609	0.0924433	2.58E-06	Not Sig
18:40352955:C:T	18	40352955	T	C	0.146341	0.434609	0.0924433	2.58E-06	Not Sig
18:40353003:T:C	18	40353003	C	T	0.146341	0.434609	0.0924433	2.58E-06	Not Sig
18:40353412:T:A	18	40353412	A	T	0.146341	0.434609	0.0924433	2.58E-06	Not Sig
18:40353498:A:G	18	40353498	G	A	0.146341	0.434609	0.0924433	2.58E-06	Not Sig
18:40353996:G:A	18	40353996	A	G	0.146341	0.434609	0.0924433	2.58E-06	Not Sig
18:40354112:G:A	18	40354112	A	G	0.146341	0.434609	0.0924433	2.58E-06	Not Sig
18:40355588:C:T	18	40355588	T	C	0.146341	0.434609	0.0924433	2.58E-06	Not Sig
18:40355610:T:G	18	40355610	G	T	0.146341	0.434609	0.0924433	2.58E-06	Not Sig
18:40355615:C:T	18	40355615	T	C	0.146341	0.434609	0.0924433	2.58E-06	Not Sig
18:40355618:G:C	18	40355618	C	G	0.146341	0.434609	0.0924433	2.58E-06	Not Sig
18:40355942:A:G	18	40355942	G	A	0.146341	0.434609	0.0924433	2.58E-06	Not Sig
18:40356153:C:A	18	40356153	A	C	0.146341	0.434609	0.0924433	2.58E-06	Not Sig
18:40356154:T:A	18	40356154	A	T	0.146341	0.434609	0.0924433	2.58E-06	Not Sig
18:40364795:C:T	18	40364795	T	C	0.146341	0.434609	0.0924433	2.58E-06	Not Sig
26:3739669:G:A	26	3739669	G	A	0.47561	0.269943	0.0574422	2.61E-06	Not Sig
26:3739965:C:T	26	3739965	C	T	0.47561	0.269943	0.0574422	2.61E-06	Not Sig
26:3740966:T:A	26	3740966	T	A	0.47561	0.269943	0.0574422	2.61E-06	Not Sig
26:3740967:C:A	26	3740967	C	A	0.47561	0.269943	0.0574422	2.61E-06	Not Sig
26:3741016:C:T	26	3741016	C	T	0.47561	0.269943	0.0574422	2.61E-06	Not Sig
26:3741104:C:A	26	3741104	C	A	0.47561	0.269943	0.0574422	2.61E-06	Not Sig
26:3741610:C:T	26	3741610	C	T	0.47561	0.269943	0.0574422	2.61E-06	Not Sig
26:3741648:C:T	26	3741648	C	T	0.47561	0.269943	0.0574422	2.61E-06	Not Sig
26:3741684:A:T	26	3741684	A	T	0.47561	0.269943	0.0574422	2.61E-06	Not Sig
26:3742205:C:G	26	3742205	C	G	0.47561	0.269943	0.0574422	2.61E-06	Not Sig
26:3742694:C:A	26	3742694	C	A	0.47561	0.269943	0.0574422	2.61E-06	Not Sig
26:3744032:C:G	26	3744032	C	G	0.47561	0.269943	0.0574422	2.61E-06	Not Sig
5:86928046:G:A	5	86928046	G	A	0.268293	-0.35902	0.076408	2.62E-06	Not Sig
5:86928373:T:C	5	86928373	C	T	0.268293	-0.35902	0.076408	2.62E-06	Not Sig
5:86928869:A:T	5	86928869	T	A	0.268293	-0.35902	0.076408	2.62E-06	Not Sig
16:13407862:G:C	16	13407862	C	G	0.158537	-0.430028	0.0915501	2.64E-06	Not Sig
16:13408684:G:A	16	13408684	A	G	0.158537	-0.430028	0.0915501	2.64E-06	Not Sig
16:13410104:C:T	16	13410104	T	C	0.158537	-0.430028	0.0915501	2.64E-06	Not Sig
16:13410283:T:C	16	13410283	C	T	0.158537	-0.430028	0.0915501	2.64E-06	Not Sig
16:13410367:G:A	16	13410367	A	G	0.158537	-0.430028	0.0915501	2.64E-06	Not Sig
16:13410953:A:G	16	13410953	G	A	0.158537	-0.430028	0.0915501	2.64E-06	Not Sig
16:13411435:C:T	16	13411435	T	C	0.158537	-0.430028	0.0915501	2.64E-06	Not Sig
16:13413295:G:C	16	13413295	C	G	0.158537	-0.430028	0.0915501	2.64E-06	Not Sig
16:13414491:G:T	16	13414491	T	G	0.158537	-0.430028	0.0915501	2.64E-06	Not Sig
16:13414688:G:A	16	13414688	A	G	0.158537	-0.430028	0.0915501	2.64E-06	Not Sig
16:13414820:G:A	16	13414820	A	G	0.158537	-0.430028	0.0915501	2.64E-06	Not Sig
16:13415498:G:A	16	13415498	A	G	0.158537	-0.430028	0.0915501	2.64E-06	Not Sig
18:44587859:T:C	18	44587859	C	T	0.304878	-0.25803	0.054938	2.64E-06	Not Sig
18:44588075:G:A	18	44588075	A	G	0.304878	-0.25803	0.054938	2.64E-06	Not Sig
4:72961463:A:G	4	72961463	A	G	0.341463	0.334315	0.0711899	2.65E-06	Not Sig
4:43672450:C:T	4	43672450	T	C	0.170732	0.431647	0.091934	2.66E-06	Not Sig
7:30289465:T:C	7	30289465	T	C	0.414634	0.375806	0.0801466	2.75E-06	Not Sig
7:30289996:C:A	7	30289996	C	A	0.414634	0.375806	0.0801466	2.75E-06	Not Sig
7:30290017:C:T	7	30290017	C	T	0.414634	0.375806	0.0801466	2.75E-06	Not Sig
7:30290073:T:A	7	30290073	T	A	0.414634	0.375806	0.0801466	2.75E-06	Not Sig
24:15636640:G:A	24	15636640	G	A	0.292683	0.40854	0.0871582	2.77E-06	Not Sig
24:15639781:A:G	24	15639781	A	G	0.292683	0.40854	0.0871582	2.77E-06	Not Sig
24:15644710:G:A	24	15644710	G	A	0.292683	0.40854	0.0871582	2.77E-06	Not Sig
24:15648838:C:T	24	15648838	C	T	0.292683	0.40854	0.0871582	2.77E-06	Not Sig
4:3944317:G:A	4	3944317	A	G	0.268293	0.359975	0.0768837	2.84E-06	Not Sig
14:48599253:T:C	14	48599253	T	C	0.292683	0.293465	0.0626841	2.85E-06	Not Sig
14:48601161:T:C	14	48601161	T	C	0.292683	0.293465	0.0626841	2.85E-06	Not Sig
14:48601596:A:G	14	48601596	A	G	0.292683	0.293465	0.0626841	2.85E-06	Not Sig
14:48601979:T:C	14	48601979	T	C	0.292683	0.293465	0.0626841	2.85E-06	Not Sig
14:48604069:T:G	14	48604069	T	G	0.292683	0.293465	0.0626841	2.85E-06	Not Sig
22:20492707:A:G	22	20492707	G	A	0.317073	0.325475	0.0695402	2.86E-06	Not Sig
22:20496417:G:A	22	20496417	G	A	0.317073	0.325475	0.0695402	2.86E-06	Not Sig
22:20497854:A:G	22	20497854	G	A	0.317073	0.325475	0.0695402	2.86E-06	Not Sig
22:20498630:T:G	22	20498630	G	T	0.317073	0.325475	0.0695402	2.86E-06	Not Sig
24:15609847:C:T	24	15609847	T	C	0.268293	0.403413	0.0862136	2.88E-06	Not Sig
24:15610512:T:C	24	15610512	T	C	0.268293	0.403413	0.0862136	2.88E-06	Not Sig
24:15616865:C:G	24	15616865	C	G	0.268293	0.403413	0.0862136	2.88E-06	Not Sig
24:15617433:T:C	24	15617433	C	T	0.268293	0.403413	0.0862136	2.88E-06	Not Sig
24:15639045:T:G	24	15639045	T	G	0.268293	0.403413	0.0862136	2.88E-06	Not Sig
24:15643533:T:A	24	15643533	A	T	0.268293	0.403413	0.0862136	2.88E-06	Not Sig
24:15644617:C:A	24	15644617	A	C	0.268293	0.403413	0.0862136	2.88E-06	Not Sig
24:15645531:A:C	24	15645531	A	C	0.268293	0.403413	0.0862136	2.88E-06	Not Sig
24:15647409:T:C	24	15647409	C	T	0.268293	0.403413	0.0862136	2.88E-06	Not Sig
24:15648190:T:C	24	15648190	T	C	0.268293	0.403413	0.0862136	2.88E-06	Not Sig
24:15648238:A:G	24	15648238	A	G	0.268293	0.403413	0.0862136	2.88E-06	Not Sig
24:15649014:A:T	24	15649014	T	A	0.268293	0.403413	0.0862136	2.88E-06	Not Sig
17:55241443:A:G	17	55241443	A	G	0.439024	-0.269895	0.0577316	2.94E-06	Not Sig
17:55241461:T:C	17	55241461	T	C	0.439024	-0.269895	0.0577316	2.94E-06	Not Sig
17:55242135:T:G	17	55242135	T	G	0.439024	-0.269895	0.0577316	2.94E-06	Not Sig
17:55242923:G:A	17	55242923	G	A	0.439024	-0.269895	0.0577316	2.94E-06	Not Sig
17:55244110:A:G	17	55244110	A	G	0.439024	-0.269895	0.0577316	2.94E-06	Not Sig
17:55247445:C:T	17	55247445	C	T	0.439024	-0.269895	0.0577316	2.94E-06	Not Sig
14:48612523:A:T	14	48612523	T	A	0.268293	-0.312388	0.0668459	2.96E-06	Not Sig
14:48616420:T:C	14	48616420	C	T	0.268293	-0.312388	0.0668459	2.96E-06	Not Sig
14:48616471:A:G	14	48616471	G	A	0.268293	-0.312388	0.0668459	2.96E-06	Not Sig
14:48617935:G:A	14	48617935	A	G	0.268293	-0.312388	0.0668459	2.96E-06	Not Sig
37:20138510:A:G	37	20138510	A	G	0.5	0.314787	0.0673674	2.97E-06	Not Sig
18:43661006:T:C	18	43661006	T	C	0.170732	-0.445162	0.0952697	2.97E-06	Not Sig
18:43661025:C:T	18	43661025	C	T	0.170732	-0.445162	0.0952697	2.97E-06	Not Sig
18:43662210:C:A	18	43662210	C	A	0.170732	-0.445162	0.0952697	2.97E-06	Not Sig
4:56734757:G:T	4	56734757	T	G	0.146341	0.414583	0.0887274	2.97E-06	Not Sig
4:43441826:G:A	4	43441826	A	G	0.378049	0.339356	0.0726455	2.99E-06	Not Sig
20:7418452:G:T	20	7418452	G	T	0.390244	0.313176	0.0671242	3.08E-06	Not Sig
30:8565857:C:T	30	8565857	T	C	0.170732	0.454562	0.0976459	3.24E-06	Not Sig
12:46870838:G:T	12	46870838	T	G	0.243902	0.381479	0.082036	3.32E-06	Not Sig
12:46872781:A:T	12	46872781	T	A	0.243902	0.381479	0.082036	3.32E-06	Not Sig
12:46876402:C:T	12	46876402	T	C	0.243902	0.381479	0.082036	3.32E-06	Not Sig
7:53012676:A:G	7	53012676	A	G	0.341463	0.275867	0.0594051	3.42E-06	Not Sig
7:53015795:C:T	7	53015795	C	T	0.341463	0.275867	0.0594051	3.42E-06	Not Sig
10:54332907:T:C	10	54332907	T	C	0.317073	0.326073	0.0702226	3.43E-06	Not Sig
18:39148311:A:G	18	39148311	G	A	0.182927	-0.456002	0.0982086	3.43E-06	Not Sig
12:56966309:T:C	12	56966309	C	T	0.231707	0.356628	0.076827	3.45E-06	Not Sig
12:56967804:C:A	12	56967804	A	C	0.231707	0.356628	0.076827	3.45E-06	Not Sig
12:56968119:A:C	12	56968119	C	A	0.231707	0.356628	0.076827	3.45E-06	Not Sig
12:56968191:C:T	12	56968191	T	C	0.231707	0.356628	0.076827	3.45E-06	Not Sig
12:56968513:G:A	12	56968513	A	G	0.231707	0.356628	0.076827	3.45E-06	Not Sig
12:56969252:C:T	12	56969252	T	C	0.231707	0.356628	0.076827	3.45E-06	Not Sig
31:22563610:T:C	31	22563610	T	C	0.47561	-0.281623	0.0606765	3.46E-06	Not Sig
31:22564085:C:T	31	22564085	C	T	0.47561	-0.281623	0.0606765	3.46E-06	Not Sig
31:22564094:G:A	31	22564094	G	A	0.47561	-0.281623	0.0606765	3.46E-06	Not Sig
31:22564118:C:G	31	22564118	C	G	0.47561	-0.281623	0.0606765	3.46E-06	Not Sig
31:22564768:A:G	31	22564768	A	G	0.47561	-0.281623	0.0606765	3.46E-06	Not Sig
31:22565530:G:A	31	22565530	G	A	0.47561	-0.281623	0.0606765	3.46E-06	Not Sig
31:22565543:G:A	31	22565543	G	A	0.47561	-0.281623	0.0606765	3.46E-06	Not Sig
31:22566309:T:C	31	22566309	T	C	0.47561	-0.281623	0.0606765	3.46E-06	Not Sig
31:14645415:G:A	31	14645415	G	A	0.390244	0.312486	0.0673646	3.51E-06	Not Sig
4:83177133:A:G	4	83177133	A	G	0.341463	0.371307	0.0800609	3.52E-06	Not Sig
18:43504174:T:A	18	43504174	T	A	0.414634	-0.278926	0.0601986	3.60E-06	Not Sig
18:43504269:G:C	18	43504269	G	C	0.414634	-0.278926	0.0601986	3.60E-06	Not Sig
18:43504420:G:A	18	43504420	G	A	0.414634	-0.278926	0.0601986	3.60E-06	Not Sig
18:43504493:C:T	18	43504493	C	T	0.414634	-0.278926	0.0601986	3.60E-06	Not Sig
18:43504884:G:C	18	43504884	G	C	0.414634	-0.278926	0.0601986	3.60E-06	Not Sig
6:51743747:A:G	6	51743747	A	G	0.463415	-0.277031	0.059881	3.72E-06	Not Sig
6:51745916:C:T	6	51745916	C	T	0.463415	-0.277031	0.059881	3.72E-06	Not Sig
6:51746596:C:T	6	51746596	C	T	0.463415	-0.277031	0.059881	3.72E-06	Not Sig
6:51746673:T:C	6	51746673	T	C	0.463415	-0.277031	0.059881	3.72E-06	Not Sig
6:51753632:A:C	6	51753632	A	C	0.463415	-0.277031	0.059881	3.72E-06	Not Sig
18:47532007:T:C	18	47532007	T	C	0.439024	-0.274	0.0592681	3.78E-06	Not Sig
18:47532013:C:A	18	47532013	C	A	0.439024	-0.274	0.0592681	3.78E-06	Not Sig
18:47532017:G:A	18	47532017	G	A	0.439024	-0.274	0.0592681	3.78E-06	Not Sig
18:47532018:G:A	18	47532018	G	A	0.439024	-0.274	0.0592681	3.78E-06	Not Sig
18:47532038:C:T	18	47532038	C	T	0.439024	-0.274	0.0592681	3.78E-06	Not Sig
18:47532062:C:T	18	47532062	C	T	0.439024	-0.274	0.0592681	3.78E-06	Not Sig
18:47532109:G:A	18	47532109	G	A	0.439024	-0.274	0.0592681	3.78E-06	Not Sig
18:47532213:A:C	18	47532213	A	C	0.439024	-0.274	0.0592681	3.78E-06	Not Sig
4:79915023:A:G	4	79915023	A	G	0.219512	0.410564	0.0889023	3.87E-06	Not Sig
4:79915755:T:C	4	79915755	C	T	0.219512	0.410564	0.0889023	3.87E-06	Not Sig
4:79918672:A:G	4	79918672	G	A	0.219512	0.410564	0.0889023	3.87E-06	Not Sig
4:79919249:A:T	4	79919249	T	A	0.219512	0.410564	0.0889023	3.87E-06	Not Sig
4:79933100:T:C	4	79933100	C	T	0.219512	0.410564	0.0889023	3.87E-06	Not Sig
24:22582438:C:T	24	22582438	C	T	0.280488	-0.434426	0.0940767	3.88E-06	Not Sig
24:22584572:G:C	24	22584572	G	C	0.280488	-0.434426	0.0940767	3.88E-06	Not Sig
24:22586036:A:G	24	22586036	A	G	0.280488	-0.434426	0.0940767	3.88E-06	Not Sig
24:22591902:T:C	24	22591902	T	C	0.280488	-0.434426	0.0940767	3.88E-06	Not Sig
24:22591919:T:A	24	22591919	T	A	0.280488	-0.434426	0.0940767	3.88E-06	Not Sig
24:22618991:C:G	24	22618991	C	G	0.280488	-0.434426	0.0940767	3.88E-06	Not Sig
24:22621533:G:A	24	22621533	G	A	0.280488	-0.434426	0.0940767	3.88E-06	Not Sig
16:22705103:C:T	16	22705103	C	T	0.5	0.325748	0.070562	3.90E-06	Not Sig
16:22709319:A:C	16	22709319	A	C	0.5	0.325748	0.070562	3.90E-06	Not Sig
16:22709345:T:C	16	22709345	T	C	0.5	0.325748	0.070562	3.90E-06	Not Sig
16:22709532:G:A	16	22709532	G	A	0.5	0.325748	0.070562	3.90E-06	Not Sig
16:22711674:A:C	16	22711674	A	C	0.5	0.325748	0.070562	3.90E-06	Not Sig
16:22712546:C:A	16	22712546	C	A	0.5	0.325748	0.070562	3.90E-06	Not Sig
16:22715657:A:G	16	22715657	A	G	0.5	0.325748	0.070562	3.90E-06	Not Sig
18:45095445:G:A	18	45095445	A	G	0.341463	-0.309026	0.06696	3.93E-06	Not Sig
18:45097250:T:C	18	45097250	T	C	0.341463	-0.309026	0.06696	3.93E-06	Not Sig
21:39053690:C:A	21	39053690	C	A	0.317073	-0.328477	0.0711831	3.94E-06	Not Sig
35:16447023:C:T	35	16447023	T	C	0.365854	-0.280125	0.0607973	4.08E-06	Not Sig
35:16447457:G:A	35	16447457	A	G	0.365854	-0.280125	0.0607973	4.08E-06	Not Sig
35:16447780:T:C	35	16447780	C	T	0.365854	-0.280125	0.0607973	4.08E-06	Not Sig
35:15896041:C:T	35	15896041	T	C	0.109756	-0.581463	0.126239	4.10E-06	Not Sig
38:22804623:C:T	38	22804623	C	T	0.402439	-0.293343	0.063689	4.11E-06	Not Sig
22:17016222:C:T	22	17016222	T	C	0.426829	-0.335797	0.0729106	4.11E-06	Not Sig
22:17016329:C:A	22	17016329	A	C	0.426829	-0.335797	0.0729106	4.11E-06	Not Sig
22:17016392:T:C	22	17016392	C	T	0.426829	-0.335797	0.0729106	4.11E-06	Not Sig
22:17016539:C:G	22	17016539	G	C	0.426829	-0.335797	0.0729106	4.11E-06	Not Sig
22:17016636:G:A	22	17016636	A	G	0.426829	-0.335797	0.0729106	4.11E-06	Not Sig
22:17016704:A:T	22	17016704	T	A	0.426829	-0.335797	0.0729106	4.11E-06	Not Sig
22:17017158:T:A	22	17017158	A	T	0.426829	-0.335797	0.0729106	4.11E-06	Not Sig
22:17017368:A:G	22	17017368	G	A	0.426829	-0.335797	0.0729106	4.11E-06	Not Sig
22:17018130:C:T	22	17018130	T	C	0.426829	-0.335797	0.0729106	4.11E-06	Not Sig
22:17018318:T:A	22	17018318	A	T	0.426829	-0.335797	0.0729106	4.11E-06	Not Sig
22:17019192:T:C	22	17019192	C	T	0.426829	-0.335797	0.0729106	4.11E-06	Not Sig
22:17028415:T:C	22	17028415	C	T	0.426829	-0.335797	0.0729106	4.11E-06	Not Sig
22:17028514:C:T	22	17028514	T	C	0.426829	-0.335797	0.0729106	4.11E-06	Not Sig
22:17029428:A:T	22	17029428	T	A	0.426829	-0.335797	0.0729106	4.11E-06	Not Sig
21:39046932:T:C	21	39046932	T	C	0.329268	-0.350178	0.0761014	4.20E-06	Not Sig
21:39049955:C:T	21	39049955	C	T	0.329268	-0.350178	0.0761014	4.20E-06	Not Sig
7:53702980:C:T	7	53702980	T	C	0.207317	-0.346637	0.0753926	4.27E-06	Not Sig
7:53703821:C:T	7	53703821	T	C	0.207317	-0.346637	0.0753926	4.27E-06	Not Sig
7:53704349:G:A	7	53704349	A	G	0.207317	-0.346637	0.0753926	4.27E-06	Not Sig
7:53704954:G:A	7	53704954	A	G	0.207317	-0.346637	0.0753926	4.27E-06	Not Sig
7:53705894:G:A	7	53705894	A	G	0.207317	-0.346637	0.0753926	4.27E-06	Not Sig
7:53706623:T:G	7	53706623	G	T	0.207317	-0.346637	0.0753926	4.27E-06	Not Sig
7:53706730:T:C	7	53706730	C	T	0.207317	-0.346637	0.0753926	4.27E-06	Not Sig
7:53716912:T:C	7	53716912	C	T	0.207317	-0.346637	0.0753926	4.27E-06	Not Sig
7:14763541:C:T	7	14763541	C	T	0.487805	0.280326	0.0609743	4.28E-06	Not Sig
7:14765643:T:G	7	14765643	G	T	0.487805	0.280326	0.0609743	4.28E-06	Not Sig
7:14765661:G:T	7	14765661	T	G	0.487805	0.280326	0.0609743	4.28E-06	Not Sig
7:14766974:T:C	7	14766974	T	C	0.487805	0.280326	0.0609743	4.28E-06	Not Sig
7:14767044:T:C	7	14767044	T	C	0.487805	0.280326	0.0609743	4.28E-06	Not Sig
7:14768287:T:C	7	14768287	T	C	0.487805	0.280326	0.0609743	4.28E-06	Not Sig
7:14768711:G:A	7	14768711	A	G	0.487805	0.280326	0.0609743	4.28E-06	Not Sig
7:14768779:A:G	7	14768779	G	A	0.487805	0.280326	0.0609743	4.28E-06	Not Sig
7:14769863:A:G	7	14769863	G	A	0.487805	0.280326	0.0609743	4.28E-06	Not Sig
7:14769951:A:G	7	14769951	G	A	0.487805	0.280326	0.0609743	4.28E-06	Not Sig
7:14770116:T:C	7	14770116	C	T	0.487805	0.280326	0.0609743	4.28E-06	Not Sig
7:14770136:C:T	7	14770136	T	C	0.487805	0.280326	0.0609743	4.28E-06	Not Sig
7:14771269:C:A	7	14771269	C	A	0.487805	0.280326	0.0609743	4.28E-06	Not Sig
7:14771330:G:C	7	14771330	G	C	0.487805	0.280326	0.0609743	4.28E-06	Not Sig
7:14772221:G:C	7	14772221	G	C	0.487805	0.280326	0.0609743	4.28E-06	Not Sig
38:11743874:G:A	38	11743874	A	G	0.426829	-0.288216	0.062733	4.34E-06	Not Sig
12:17676373:C:T	12	17676373	T	C	0.195122	0.355138	0.077337	4.39E-06	Not Sig
12:17676757:T:C	12	17676757	C	T	0.195122	0.355138	0.077337	4.39E-06	Not Sig
12:17676915:C:T	12	17676915	T	C	0.195122	0.355138	0.077337	4.39E-06	Not Sig
12:17677197:C:T	12	17677197	T	C	0.195122	0.355138	0.077337	4.39E-06	Not Sig
12:17677268:C:G	12	17677268	G	C	0.195122	0.355138	0.077337	4.39E-06	Not Sig
12:17677343:G:A	12	17677343	A	G	0.195122	0.355138	0.077337	4.39E-06	Not Sig
12:46864855:C:T	12	46864855	T	C	0.353659	0.332498	0.0724679	4.47E-06	Not Sig
12:46864914:C:G	12	46864914	G	C	0.353659	0.332498	0.0724679	4.47E-06	Not Sig
12:46866687:C:A	12	46866687	A	C	0.353659	0.332498	0.0724679	4.47E-06	Not Sig
12:46866977:A:G	12	46866977	G	A	0.353659	0.332498	0.0724679	4.47E-06	Not Sig
38:4755820:T:C	38	4755820	T	C	0.365854	0.311857	0.0680227	4.55E-06	Not Sig
38:4755837:G:C	38	4755837	G	C	0.365854	0.311857	0.0680227	4.55E-06	Not Sig
38:4755856:C:T	38	4755856	C	T	0.365854	0.311857	0.0680227	4.55E-06	Not Sig
38:4756086:C:T	38	4756086	C	T	0.365854	0.311857	0.0680227	4.55E-06	Not Sig
38:4756555:A:G	38	4756555	A	G	0.365854	0.311857	0.0680227	4.55E-06	Not Sig
38:4756606:T:G	38	4756606	T	G	0.365854	0.311857	0.0680227	4.55E-06	Not Sig
38:4756608:G:A	38	4756608	G	A	0.365854	0.311857	0.0680227	4.55E-06	Not Sig
38:4756853:A:G	38	4756853	A	G	0.365854	0.311857	0.0680227	4.55E-06	Not Sig
38:4757121:C:T	38	4757121	C	T	0.365854	0.311857	0.0680227	4.55E-06	Not Sig
38:4757222:C:A	38	4757222	C	A	0.365854	0.311857	0.0680227	4.55E-06	Not Sig
38:4757249:G:A	38	4757249	G	A	0.365854	0.311857	0.0680227	4.55E-06	Not Sig
7:15084088:C:T	7	15084088	T	C	0.231707	-0.352913	0.0769954	4.57E-06	Not Sig
7:15084233:A:G	7	15084233	G	A	0.231707	-0.352913	0.0769954	4.57E-06	Not Sig
7:15084947:G:A	7	15084947	A	G	0.231707	-0.352913	0.0769954	4.57E-06	Not Sig
7:15085124:A:G	7	15085124	G	A	0.231707	-0.352913	0.0769954	4.57E-06	Not Sig
5:73622558:C:A	5	73622558	A	C	0.378049	0.298265	0.0650851	4.59E-06	Not Sig
20:55341679:G:T	20	55341679	T	G	0.341463	0.320637	0.0699857	4.62E-06	Not Sig
20:55361061:G:A	20	55361061	A	G	0.341463	0.320637	0.0699857	4.62E-06	Not Sig
20:55376227:C:G	20	55376227	G	C	0.341463	0.320637	0.0699857	4.62E-06	Not Sig
25:41038496:A:G	25	41038496	G	A	0.317073	0.385186	0.0841201	4.67E-06	Not Sig
12:56964909:C:T	12	56964909	T	C	0.219512	0.373479	0.0815761	4.69E-06	Not Sig
14:57119597:T:G	14	57119597	G	T	0.341463	0.347116	0.075847	4.73E-06	Not Sig
15:26327543:T:C	15	26327543	T	C	0.317073	0.331959	0.0725586	4.76E-06	Not Sig
15:26329041:T:A	15	26329041	T	A	0.317073	0.331959	0.0725586	4.76E-06	Not Sig
15:26330758:C:T	15	26330758	C	T	0.317073	0.331959	0.0725586	4.76E-06	Not Sig
15:26330772:G:A	15	26330772	G	A	0.317073	0.331959	0.0725586	4.76E-06	Not Sig
15:26330857:T:A	15	26330857	T	A	0.317073	0.331959	0.0725586	4.76E-06	Not Sig
15:26330858:C:T	15	26330858	C	T	0.317073	0.331959	0.0725586	4.76E-06	Not Sig
15:26330999:C:A	15	26330999	C	A	0.317073	0.331959	0.0725586	4.76E-06	Not Sig
15:26331041:C:A	15	26331041	C	A	0.317073	0.331959	0.0725586	4.76E-06	Not Sig
15:26331612:A:T	15	26331612	A	T	0.317073	0.331959	0.0725586	4.76E-06	Not Sig
15:26332125:T:C	15	26332125	T	C	0.317073	0.331959	0.0725586	4.76E-06	Not Sig
17:55252014:A:G	17	55252014	A	G	0.426829	-0.266737	0.0583546	4.85E-06	Not Sig
17:55252302:A:C	17	55252302	A	C	0.426829	-0.266737	0.0583546	4.85E-06	Not Sig
17:55253333:G:A	17	55253333	G	A	0.426829	-0.266737	0.0583546	4.85E-06	Not Sig
17:55253344:G:A	17	55253344	G	A	0.426829	-0.266737	0.0583546	4.85E-06	Not Sig
17:55255155:A:G	17	55255155	A	G	0.426829	-0.266737	0.0583546	4.85E-06	Not Sig
17:55259555:C:T	17	55259555	C	T	0.426829	-0.266737	0.0583546	4.85E-06	Not Sig
17:55261547:G:T	17	55261547	G	T	0.426829	-0.266737	0.0583546	4.85E-06	Not Sig
17:55270986:T:C	17	55270986	T	C	0.426829	-0.266737	0.0583546	4.85E-06	Not Sig
17:55271106:G:A	17	55271106	G	A	0.426829	-0.266737	0.0583546	4.85E-06	Not Sig
30:1007225:T:G	30	1007225	T	G	0.353659	0.327211	0.0716153	4.90E-06	Not Sig
30:1008765:A:T	30	1008765	A	T	0.353659	0.327211	0.0716153	4.90E-06	Not Sig
30:1015413:A:G	30	1015413	A	G	0.353659	0.327211	0.0716153	4.90E-06	Not Sig
30:1015697:T:C	30	1015697	T	C	0.353659	0.327211	0.0716153	4.90E-06	Not Sig
30:1018714:T:C	30	1018714	T	C	0.353659	0.327211	0.0716153	4.90E-06	Not Sig
30:1022352:A:C	30	1022352	A	C	0.353659	0.327211	0.0716153	4.90E-06	Not Sig
30:1022699:C:G	30	1022699	C	G	0.353659	0.327211	0.0716153	4.90E-06	Not Sig
30:1023895:T:A	30	1023895	T	A	0.353659	0.327211	0.0716153	4.90E-06	Not Sig
30:1024376:G:A	30	1024376	G	A	0.353659	0.327211	0.0716153	4.90E-06	Not Sig
30:1024666:T:C	30	1024666	T	C	0.353659	0.327211	0.0716153	4.90E-06	Not Sig
30:1026271:T:C	30	1026271	T	C	0.353659	0.327211	0.0716153	4.90E-06	Not Sig
30:1026474:C:T	30	1026474	C	T	0.353659	0.327211	0.0716153	4.90E-06	Not Sig
30:1026617:C:G	30	1026617	C	G	0.353659	0.327211	0.0716153	4.90E-06	Not Sig
30:1029390:G:A	30	1029390	G	A	0.353659	0.327211	0.0716153	4.90E-06	Not Sig
30:1030877:A:G	30	1030877	A	G	0.353659	0.327211	0.0716153	4.90E-06	Not Sig
30:1032208:C:T	30	1032208	C	T	0.353659	0.327211	0.0716153	4.90E-06	Not Sig
30:1032318:A:T	30	1032318	A	T	0.353659	0.327211	0.0716153	4.90E-06	Not Sig
30:1033499:T:A	30	1033499	T	A	0.353659	0.327211	0.0716153	4.90E-06	Not Sig
30:1033540:G:A	30	1033540	G	A	0.353659	0.327211	0.0716153	4.90E-06	Not Sig
30:1034073:T:G	30	1034073	T	G	0.353659	0.327211	0.0716153	4.90E-06	Not Sig
30:1035339:T:C	30	1035339	T	C	0.353659	0.327211	0.0716153	4.90E-06	Not Sig
30:1043483:G:T	30	1043483	G	T	0.353659	0.327211	0.0716153	4.90E-06	Not Sig
4:4605448:C:T	4	4605448	T	C	0.195122	0.364017	0.0797264	4.98E-06	Not Sig
4:4608448:G:C	4	4608448	C	G	0.195122	0.364017	0.0797264	4.98E-06	Not Sig
4:4615242:G:A	4	4615242	A	G	0.195122	0.364017	0.0797264	4.98E-06	Not Sig
4:4616290:A:G	4	4616290	G	A	0.195122	0.364017	0.0797264	4.98E-06	Not Sig
4:4620546:A:T	4	4620546	T	A	0.195122	0.364017	0.0797264	4.98E-06	Not Sig
4:4627483:G:A	4	4627483	A	G	0.195122	0.364017	0.0797264	4.98E-06	Not Sig
4:4636071:G:T	4	4636071	T	G	0.195122	0.364017	0.0797264	4.98E-06	Not Sig
4:4636573:C:T	4	4636573	T	C	0.195122	0.364017	0.0797264	4.98E-06	Not Sig
4:4639099:G:A	4	4639099	A	G	0.195122	0.364017	0.0797264	4.98E-06	Not Sig
4:4642175:G:A	4	4642175	A	G	0.195122	0.364017	0.0797264	4.98E-06	Not Sig
4:4645294:T:G	4	4645294	G	T	0.195122	0.364017	0.0797264	4.98E-06	Not Sig
4:4648243:T:C	4	4648243	C	T	0.195122	0.364017	0.0797264	4.98E-06	Not Sig
4:4650282:C:T	4	4650282	T	C	0.195122	0.364017	0.0797264	4.98E-06	Not Sig
4:4660003:A:G	4	4660003	G	A	0.195122	0.364017	0.0797264	4.98E-06	Not Sig
4:4662578:G:A	4	4662578	A	G	0.195122	0.364017	0.0797264	4.98E-06	Not Sig
4:4663903:G:A	4	4663903	A	G	0.195122	0.364017	0.0797264	4.98E-06	Not Sig
4:4666043:A:G	4	4666043	G	A	0.195122	0.364017	0.0797264	4.98E-06	Not Sig
4:4675959:G:A	4	4675959	A	G	0.195122	0.364017	0.0797264	4.98E-06	Not Sig
4:4679891:C:G	4	4679891	G	C	0.195122	0.364017	0.0797264	4.98E-06	Not Sig
4:4696932:T:G	4	4696932	G	T	0.195122	0.364017	0.0797264	4.98E-06	Not Sig
4:4698805:G:A	4	4698805	A	G	0.195122	0.364017	0.0797264	4.98E-06	Not Sig
4:4701815:C:T	4	4701815	T	C	0.195122	0.364017	0.0797264	4.98E-06	Not Sig
4:4704251:G:A	4	4704251	A	G	0.195122	0.364017	0.0797264	4.98E-06	Not Sig
4:4704885:A:G	4	4704885	G	A	0.195122	0.364017	0.0797264	4.98E-06	Not Sig
4:4706156:T:A	4	4706156	A	T	0.195122	0.364017	0.0797264	4.98E-06	Not Sig
4:4707218:T:C	4	4707218	C	T	0.195122	0.364017	0.0797264	4.98E-06	Not Sig
4:4720315:G:A	4	4720315	A	G	0.195122	0.364017	0.0797264	4.98E-06	Not Sig
4:4720707:T:G	4	4720707	G	T	0.195122	0.364017	0.0797264	4.98E-06	Not Sig
4:4725996:T:A	4	4725996	A	T	0.195122	0.364017	0.0797264	4.98E-06	Not Sig
4:4731213:T:G	4	4731213	G	T	0.195122	0.364017	0.0797264	4.98E-06	Not Sig
4:4742422:C:A	4	4742422	A	C	0.195122	0.364017	0.0797264	4.98E-06	Not Sig
4:4746665:C:G	4	4746665	G	C	0.195122	0.364017	0.0797264	4.98E-06	Not Sig
4:4751412:A:G	4	4751412	G	A	0.195122	0.364017	0.0797264	4.98E-06	Not Sig
4:4760281:A:G	4	4760281	G	A	0.195122	0.364017	0.0797264	4.98E-06	Not Sig
4:4762252:T:A	4	4762252	A	T	0.195122	0.364017	0.0797264	4.98E-06	Not Sig
4:4763867:T:A	4	4763867	A	T	0.195122	0.364017	0.0797264	4.98E-06	Not Sig
4:4775025:C:T	4	4775025	T	C	0.195122	0.364017	0.0797264	4.98E-06	Not Sig
7:59448410:G:A	7	59448410	A	G	0.487805	-0.343772	0.0753729	5.09E-06	Not Sig
7:59448428:G:T	7	59448428	T	G	0.487805	-0.343772	0.0753729	5.09E-06	Not Sig
7:59448892:G:A	7	59448892	A	G	0.487805	-0.343772	0.0753729	5.09E-06	Not Sig
4:4109747:G:A	4	4109747	A	G	0.280488	0.38528	0.0845246	5.16E-06	Not Sig
1:122103890:C:T	1	122103890	T	C	0.439024	-0.324406	0.0712132	5.23E-06	Not Sig
4:72951405:T:C	4	72951405	T	C	0.329268	0.339858	0.0746385	5.28E-06	Not Sig
4:72952074:T:G	4	72952074	G	T	0.329268	0.339858	0.0746385	5.28E-06	Not Sig
4:72952533:T:C	4	72952533	C	T	0.329268	0.339858	0.0746385	5.28E-06	Not Sig
4:72952635:G:T	4	72952635	T	G	0.329268	0.339858	0.0746385	5.28E-06	Not Sig
4:72952688:C:T	4	72952688	T	C	0.329268	0.339858	0.0746385	5.28E-06	Not Sig
4:72952730:T:C	4	72952730	C	T	0.329268	0.339858	0.0746385	5.28E-06	Not Sig
4:72953403:A:G	4	72953403	G	A	0.329268	0.339858	0.0746385	5.28E-06	Not Sig
4:72954782:T:C	4	72954782	C	T	0.329268	0.339858	0.0746385	5.28E-06	Not Sig
4:72955052:C:T	4	72955052	T	C	0.329268	0.339858	0.0746385	5.28E-06	Not Sig
4:72955082:T:C	4	72955082	C	T	0.329268	0.339858	0.0746385	5.28E-06	Not Sig
4:72955101:C:T	4	72955101	T	C	0.329268	0.339858	0.0746385	5.28E-06	Not Sig
4:72955138:G:C	4	72955138	C	G	0.329268	0.339858	0.0746385	5.28E-06	Not Sig
4:72955680:T:C	4	72955680	C	T	0.329268	0.339858	0.0746385	5.28E-06	Not Sig
4:72962386:C:G	4	72962386	G	C	0.329268	0.339858	0.0746385	5.28E-06	Not Sig
27:16475565:A:G	27	16475565	A	G	0.268293	-0.354951	0.0779554	5.28E-06	Not Sig
38:4885582:G:T	38	4885582	G	T	0.341463	0.298694	0.0656053	5.29E-06	Not Sig
7:29275009:T:C	7	29275009	T	C	0.329268	0.292681	0.0643099	5.34E-06	Not Sig
7:29284353:A:G	7	29284353	A	G	0.329268	0.292681	0.0643099	5.34E-06	Not Sig
7:29293013:C:G	7	29293013	C	G	0.329268	0.292681	0.0643099	5.34E-06	Not Sig
18:42610618:T:C	18	42610618	C	T	0.256098	0.345916	0.0760311	5.37E-06	Not Sig
18:42611960:A:T	18	42611960	T	A	0.256098	0.345916	0.0760311	5.37E-06	Not Sig
18:42611961:A:T	18	42611961	T	A	0.256098	0.345916	0.0760311	5.37E-06	Not Sig
18:42612252:C:T	18	42612252	T	C	0.256098	0.345916	0.0760311	5.37E-06	Not Sig
18:42613837:C:T	18	42613837	T	C	0.256098	0.345916	0.0760311	5.37E-06	Not Sig
18:42614154:G:A	18	42614154	A	G	0.256098	0.345916	0.0760311	5.37E-06	Not Sig
18:45089552:G:A	18	45089552	A	G	0.317073	-0.334861	0.0736157	5.40E-06	Not Sig
18:45093157:G:T	18	45093157	T	G	0.317073	-0.334861	0.0736157	5.40E-06	Not Sig
5:28191719:T:A	5	28191719	A	T	0.109756	0.599009	0.131746	5.45E-06	Not Sig
5:28193134:T:C	5	28193134	C	T	0.109756	0.599009	0.131746	5.45E-06	Not Sig
5:28193162:A:G	5	28193162	G	A	0.109756	0.599009	0.131746	5.45E-06	Not Sig
5:28193732:C:T	5	28193732	T	C	0.109756	0.599009	0.131746	5.45E-06	Not Sig
5:28193919:T:C	5	28193919	C	T	0.109756	0.599009	0.131746	5.45E-06	Not Sig
5:28194124:A:T	5	28194124	T	A	0.109756	0.599009	0.131746	5.45E-06	Not Sig
5:28194831:C:T	5	28194831	T	C	0.109756	0.599009	0.131746	5.45E-06	Not Sig
5:28195481:G:A	5	28195481	A	G	0.109756	0.599009	0.131746	5.45E-06	Not Sig
5:28195567:C:A	5	28195567	A	C	0.109756	0.599009	0.131746	5.45E-06	Not Sig
5:28198522:G:T	5	28198522	T	G	0.109756	0.599009	0.131746	5.45E-06	Not Sig
5:28198534:A:G	5	28198534	G	A	0.109756	0.599009	0.131746	5.45E-06	Not Sig
5:28203006:A:T	5	28203006	T	A	0.109756	0.599009	0.131746	5.45E-06	Not Sig
5:28206572:G:A	5	28206572	A	G	0.109756	0.599009	0.131746	5.45E-06	Not Sig
10:53989148:T:C	10	53989148	C	T	0.243902	0.401862	0.0884782	5.57E-06	Not Sig
18:44562586:G:A	18	44562586	G	A	0.378049	-0.251401	0.0553663	5.61E-06	Not Sig
5:85122127:G:T	5	85122127	T	G	0.353659	-0.351653	0.0774711	5.65E-06	Not Sig
5:85122305:T:C	5	85122305	C	T	0.353659	-0.351653	0.0774711	5.65E-06	Not Sig
5:85123238:C:T	5	85123238	T	C	0.353659	-0.351653	0.0774711	5.65E-06	Not Sig
5:85129295:C:A	5	85129295	A	C	0.353659	-0.351653	0.0774711	5.65E-06	Not Sig
5:85129661:G:A	5	85129661	A	G	0.353659	-0.351653	0.0774711	5.65E-06	Not Sig
33:5332309:T:C	33	5332309	C	T	0.097561	0.532851	0.117453	5.71E-06	Not Sig
33:5332320:G:A	33	5332320	A	G	0.097561	0.532851	0.117453	5.71E-06	Not Sig
33:5334394:A:G	33	5334394	G	A	0.097561	0.532851	0.117453	5.71E-06	Not Sig
33:5334630:G:A	33	5334630	G	A	0.097561	0.532851	0.117453	5.71E-06	Not Sig
11:67470424:G:A	11	67470424	A	G	0.402439	0.320347	0.0706192	5.73E-06	Not Sig
11:67474167:G:A	11	67474167	A	G	0.402439	0.320347	0.0706192	5.73E-06	Not Sig
26:37553435:A:G	26	37553435	G	A	0.268293	-0.35052	0.0772812	5.74E-06	Not Sig
26:37554033:A:G	26	37554033	G	A	0.268293	-0.35052	0.0772812	5.74E-06	Not Sig
26:37555234:G:A	26	37555234	A	G	0.268293	-0.35052	0.0772812	5.74E-06	Not Sig
26:37555257:C:T	26	37555257	T	C	0.268293	-0.35052	0.0772812	5.74E-06	Not Sig
26:37555258:A:G	26	37555258	G	A	0.268293	-0.35052	0.0772812	5.74E-06	Not Sig
26:37555394:G:T	26	37555394	T	G	0.268293	-0.35052	0.0772812	5.74E-06	Not Sig
26:37555526:A:G	26	37555526	G	A	0.268293	-0.35052	0.0772812	5.74E-06	Not Sig
26:37555799:C:T	26	37555799	T	C	0.268293	-0.35052	0.0772812	5.74E-06	Not Sig
26:37557013:C:G	26	37557013	G	C	0.268293	-0.35052	0.0772812	5.74E-06	Not Sig
26:37558055:A:G	26	37558055	G	A	0.268293	-0.35052	0.0772812	5.74E-06	Not Sig
26:37558671:A:G	26	37558671	G	A	0.268293	-0.35052	0.0772812	5.74E-06	Not Sig
15:63961596:A:G	15	63961596	A	G	0.292683	-0.28371	0.0625632	5.77E-06	Not Sig
18:36849039:G:A	18	36849039	G	A	0.390244	-0.312758	0.0690106	5.84E-06	Not Sig
24:15826469:C:T	24	15826469	T	C	0.353659	-0.307961	0.0680123	5.95E-06	Not Sig
24:15827230:A:G	24	15827230	G	A	0.353659	-0.307961	0.0680123	5.95E-06	Not Sig
24:15827592:C:A	24	15827592	A	C	0.353659	-0.307961	0.0680123	5.95E-06	Not Sig
24:15828049:A:G	24	15828049	G	A	0.353659	-0.307961	0.0680123	5.95E-06	Not Sig
24:15829189:G:A	24	15829189	A	G	0.353659	-0.307961	0.0680123	5.95E-06	Not Sig
24:15829699:C:T	24	15829699	T	C	0.353659	-0.307961	0.0680123	5.95E-06	Not Sig
24:15829998:C:T	24	15829998	T	C	0.353659	-0.307961	0.0680123	5.95E-06	Not Sig
24:15830546:C:T	24	15830546	T	C	0.353659	-0.307961	0.0680123	5.95E-06	Not Sig
24:15831913:G:T	24	15831913	T	G	0.353659	-0.307961	0.0680123	5.95E-06	Not Sig
24:15833240:G:A	24	15833240	A	G	0.353659	-0.307961	0.0680123	5.95E-06	Not Sig
24:15834917:G:A	24	15834917	A	G	0.353659	-0.307961	0.0680123	5.95E-06	Not Sig
24:15835036:G:A	24	15835036	A	G	0.353659	-0.307961	0.0680123	5.95E-06	Not Sig
24:15835091:A:C	24	15835091	C	A	0.353659	-0.307961	0.0680123	5.95E-06	Not Sig
14:57144207:A:G	14	57144207	A	G	0.121951	-0.466952	0.103143	5.98E-06	Not Sig
14:57152840:T:G	14	57152840	T	G	0.121951	-0.466952	0.103143	5.98E-06	Not Sig
35:23088041:C:T	35	23088041	T	C	0.146341	-0.537862	0.118888	6.07E-06	Not Sig
35:23088688:C:T	35	23088688	T	C	0.146341	-0.537862	0.118888	6.07E-06	Not Sig
36:3562892:G:A	36	3562892	A	G	0.207317	0.380325	0.0840929	6.11E-06	Not Sig
36:3565500:A:G	36	3565500	G	A	0.207317	0.380325	0.0840929	6.11E-06	Not Sig
4:48694090:C:A	4	48694090	A	C	0.414634	-0.309321	0.0684099	6.14E-06	Not Sig
4:48694284:T:G	4	48694284	G	T	0.414634	-0.309321	0.0684099	6.14E-06	Not Sig
4:48695044:G:A	4	48695044	A	G	0.414634	-0.309321	0.0684099	6.14E-06	Not Sig
4:48695762:T:C	4	48695762	C	T	0.414634	-0.309321	0.0684099	6.14E-06	Not Sig
4:48697266:G:A	4	48697266	A	G	0.414634	-0.309321	0.0684099	6.14E-06	Not Sig
4:48699901:G:A	4	48699901	A	G	0.414634	-0.309321	0.0684099	6.14E-06	Not Sig
4:48700981:C:G	4	48700981	G	C	0.414634	-0.309321	0.0684099	6.14E-06	Not Sig
4:48701096:C:T	4	48701096	T	C	0.414634	-0.309321	0.0684099	6.14E-06	Not Sig
4:48705986:A:T	4	48705986	T	A	0.414634	-0.309321	0.0684099	6.14E-06	Not Sig
4:48706539:T:C	4	48706539	C	T	0.414634	-0.309321	0.0684099	6.14E-06	Not Sig
4:48708069:T:A	4	48708069	A	T	0.414634	-0.309321	0.0684099	6.14E-06	Not Sig
4:48708510:C:T	4	48708510	T	C	0.414634	-0.309321	0.0684099	6.14E-06	Not Sig
4:48708739:G:C	4	48708739	C	G	0.414634	-0.309321	0.0684099	6.14E-06	Not Sig
4:48708821:A:G	4	48708821	G	A	0.414634	-0.309321	0.0684099	6.14E-06	Not Sig
4:48709003:A:T	4	48709003	T	A	0.414634	-0.309321	0.0684099	6.14E-06	Not Sig
4:48709077:T:C	4	48709077	C	T	0.414634	-0.309321	0.0684099	6.14E-06	Not Sig
4:48709090:A:G	4	48709090	G	A	0.414634	-0.309321	0.0684099	6.14E-06	Not Sig
4:48709153:C:T	4	48709153	T	C	0.414634	-0.309321	0.0684099	6.14E-06	Not Sig
4:48709233:T:G	4	48709233	G	T	0.414634	-0.309321	0.0684099	6.14E-06	Not Sig
4:48709322:G:C	4	48709322	C	G	0.414634	-0.309321	0.0684099	6.14E-06	Not Sig
4:48709347:T:C	4	48709347	C	T	0.414634	-0.309321	0.0684099	6.14E-06	Not Sig
4:48709354:T:C	4	48709354	C	T	0.414634	-0.309321	0.0684099	6.14E-06	Not Sig
4:48709465:C:G	4	48709465	G	C	0.414634	-0.309321	0.0684099	6.14E-06	Not Sig
4:48709729:G:A	4	48709729	A	G	0.414634	-0.309321	0.0684099	6.14E-06	Not Sig
4:48709770:A:T	4	48709770	T	A	0.414634	-0.309321	0.0684099	6.14E-06	Not Sig
4:48709896:G:T	4	48709896	T	G	0.414634	-0.309321	0.0684099	6.14E-06	Not Sig
4:48709917:T:C	4	48709917	C	T	0.414634	-0.309321	0.0684099	6.14E-06	Not Sig
4:48710091:T:A	4	48710091	A	T	0.414634	-0.309321	0.0684099	6.14E-06	Not Sig
4:48710337:C:T	4	48710337	T	C	0.414634	-0.309321	0.0684099	6.14E-06	Not Sig
4:48710430:T:A	4	48710430	A	T	0.414634	-0.309321	0.0684099	6.14E-06	Not Sig
4:48710467:T:C	4	48710467	C	T	0.414634	-0.309321	0.0684099	6.14E-06	Not Sig
4:48710477:T:C	4	48710477	C	T	0.414634	-0.309321	0.0684099	6.14E-06	Not Sig
4:48710700:G:A	4	48710700	A	G	0.414634	-0.309321	0.0684099	6.14E-06	Not Sig
4:48711028:T:A	4	48711028	A	T	0.414634	-0.309321	0.0684099	6.14E-06	Not Sig
4:48711188:T:A	4	48711188	A	T	0.414634	-0.309321	0.0684099	6.14E-06	Not Sig
4:48711273:T:C	4	48711273	C	T	0.414634	-0.309321	0.0684099	6.14E-06	Not Sig
4:48711307:A:G	4	48711307	G	A	0.414634	-0.309321	0.0684099	6.14E-06	Not Sig
4:48711914:A:T	4	48711914	T	A	0.414634	-0.309321	0.0684099	6.14E-06	Not Sig
4:48712629:G:A	4	48712629	A	G	0.414634	-0.309321	0.0684099	6.14E-06	Not Sig
4:48715140:A:G	4	48715140	G	A	0.414634	-0.309321	0.0684099	6.14E-06	Not Sig
4:48715834:T:C	4	48715834	C	T	0.414634	-0.309321	0.0684099	6.14E-06	Not Sig
4:48717374:C:T	4	48717374	T	C	0.414634	-0.309321	0.0684099	6.14E-06	Not Sig
4:48718949:A:C	4	48718949	C	A	0.414634	-0.309321	0.0684099	6.14E-06	Not Sig
4:48718962:G:C	4	48718962	C	G	0.414634	-0.309321	0.0684099	6.14E-06	Not Sig
4:48719012:C:T	4	48719012	T	C	0.414634	-0.309321	0.0684099	6.14E-06	Not Sig
4:48719013:T:G	4	48719013	G	T	0.414634	-0.309321	0.0684099	6.14E-06	Not Sig
4:48719126:C:T	4	48719126	T	C	0.414634	-0.309321	0.0684099	6.14E-06	Not Sig
36:6753021:C:T	36	6753021	C	T	0.365854	0.394857	0.0873276	6.14E-06	Not Sig
36:6755841:G:C	36	6755841	C	G	0.365854	0.394857	0.0873276	6.14E-06	Not Sig
36:6757423:T:C	36	6757423	T	C	0.365854	0.394857	0.0873276	6.14E-06	Not Sig
36:6760185:T:A	36	6760185	A	T	0.365854	0.394857	0.0873276	6.14E-06	Not Sig
36:6760963:T:G	36	6760963	T	G	0.365854	0.394857	0.0873276	6.14E-06	Not Sig
36:6761543:G:T	36	6761543	G	T	0.365854	0.394857	0.0873276	6.14E-06	Not Sig
36:6761632:G:A	36	6761632	G	A	0.365854	0.394857	0.0873276	6.14E-06	Not Sig
36:6770664:T:G	36	6770664	T	G	0.365854	0.394857	0.0873276	6.14E-06	Not Sig
36:6772761:T:G	36	6772761	G	T	0.365854	0.394857	0.0873276	6.14E-06	Not Sig
36:6775861:G:A	36	6775861	G	A	0.365854	0.394857	0.0873276	6.14E-06	Not Sig
36:6777521:A:G	36	6777521	A	G	0.365854	0.394857	0.0873276	6.14E-06	Not Sig
36:6779293:A:G	36	6779293	G	A	0.365854	0.394857	0.0873276	6.14E-06	Not Sig
36:6783769:A:G	36	6783769	G	A	0.365854	0.394857	0.0873276	6.14E-06	Not Sig
2:75218142:T:C	2	75218142	C	T	0.47561	0.302347	0.0668689	6.14E-06	Not Sig
4:4593056:T:C	4	4593056	C	T	0.182927	0.400508	0.08858	6.14E-06	Not Sig
4:4593085:C:T	4	4593085	T	C	0.182927	0.400508	0.08858	6.14E-06	Not Sig
4:4594278:T:A	4	4594278	A	T	0.182927	0.400508	0.08858	6.14E-06	Not Sig
4:4595437:A:T	4	4595437	T	A	0.182927	0.400508	0.08858	6.14E-06	Not Sig
36:3566436:C:T	36	3566436	T	C	0.182927	0.392468	0.0869419	6.36E-06	Not Sig
36:3567230:A:G	36	3567230	G	A	0.182927	0.392468	0.0869419	6.36E-06	Not Sig
36:3567461:T:G	36	3567461	G	T	0.182927	0.392468	0.0869419	6.36E-06	Not Sig
36:3567857:T:C	36	3567857	C	T	0.182927	0.392468	0.0869419	6.36E-06	Not Sig
36:3568340:G:A	36	3568340	A	G	0.182927	0.392468	0.0869419	6.36E-06	Not Sig
36:3568355:T:C	36	3568355	C	T	0.182927	0.392468	0.0869419	6.36E-06	Not Sig
36:3568422:G:A	36	3568422	A	G	0.182927	0.392468	0.0869419	6.36E-06	Not Sig
36:3568454:A:G	36	3568454	G	A	0.182927	0.392468	0.0869419	6.36E-06	Not Sig
36:3568642:A:G	36	3568642	G	A	0.182927	0.392468	0.0869419	6.36E-06	Not Sig
36:3569408:C:T	36	3569408	T	C	0.182927	0.392468	0.0869419	6.36E-06	Not Sig
36:3570073:G:A	36	3570073	A	G	0.182927	0.392468	0.0869419	6.36E-06	Not Sig
36:3570124:T:C	36	3570124	C	T	0.182927	0.392468	0.0869419	6.36E-06	Not Sig
36:3570189:G:A	36	3570189	A	G	0.182927	0.392468	0.0869419	6.36E-06	Not Sig
36:3570292:A:C	36	3570292	C	A	0.182927	0.392468	0.0869419	6.36E-06	Not Sig
36:3570909:T:C	36	3570909	C	T	0.182927	0.392468	0.0869419	6.36E-06	Not Sig
36:3571039:C:T	36	3571039	T	C	0.182927	0.392468	0.0869419	6.36E-06	Not Sig
36:3571527:C:T	36	3571527	T	C	0.182927	0.392468	0.0869419	6.36E-06	Not Sig
36:3571848:G:A	36	3571848	A	G	0.182927	0.392468	0.0869419	6.36E-06	Not Sig
36:3571905:C:T	36	3571905	T	C	0.182927	0.392468	0.0869419	6.36E-06	Not Sig
36:3572593:C:T	36	3572593	T	C	0.182927	0.392468	0.0869419	6.36E-06	Not Sig
36:3572912:C:T	36	3572912	T	C	0.182927	0.392468	0.0869419	6.36E-06	Not Sig
36:3573520:A:T	36	3573520	T	A	0.182927	0.392468	0.0869419	6.36E-06	Not Sig
36:3576402:G:A	36	3576402	A	G	0.182927	0.392468	0.0869419	6.36E-06	Not Sig
36:3576905:G:A	36	3576905	A	G	0.182927	0.392468	0.0869419	6.36E-06	Not Sig
36:3577590:T:C	36	3577590	C	T	0.182927	0.392468	0.0869419	6.36E-06	Not Sig
36:3577810:C:T	36	3577810	T	C	0.182927	0.392468	0.0869419	6.36E-06	Not Sig
36:3578215:C:A	36	3578215	A	C	0.182927	0.392468	0.0869419	6.36E-06	Not Sig
36:3578342:C:T	36	3578342	T	C	0.182927	0.392468	0.0869419	6.36E-06	Not Sig
36:3579738:C:T	36	3579738	T	C	0.182927	0.392468	0.0869419	6.36E-06	Not Sig
36:3579746:G:A	36	3579746	A	G	0.182927	0.392468	0.0869419	6.36E-06	Not Sig
36:3580812:T:G	36	3580812	G	T	0.182927	0.392468	0.0869419	6.36E-06	Not Sig
36:3580844:G:T	36	3580844	T	G	0.182927	0.392468	0.0869419	6.36E-06	Not Sig
36:3580853:C:A	36	3580853	A	C	0.182927	0.392468	0.0869419	6.36E-06	Not Sig
37:20552375:A:C	37	20552375	A	C	0.182927	0.408083	0.0905798	6.63E-06	Not Sig
15:13358741:G:C	15	13358741	C	G	0.304878	0.327315	0.0726897	6.70E-06	Not Sig
15:13360390:C:T	15	13360390	T	C	0.304878	0.327315	0.0726897	6.70E-06	Not Sig
15:13361257:G:T	15	13361257	T	G	0.304878	0.327315	0.0726897	6.70E-06	Not Sig
4:45252780:T:A	4	45252780	A	T	0.146341	-0.426639	0.094753	6.71E-06	Not Sig
2:32180636:A:G	2	32180636	A	G	0.146341	-0.456449	0.101415	6.77E-06	Not Sig
21:39052637:A:G	21	39052637	A	G	0.304878	-0.328183	0.0729236	6.78E-06	Not Sig
19:36482757:T:C	19	36482757	T	C	0.365854	0.321361	0.0714218	6.81E-06	Not Sig
19:36483638:G:T	19	36483638	G	T	0.365854	0.321361	0.0714218	6.81E-06	Not Sig
19:36483996:C:G	19	36483996	C	G	0.365854	0.321361	0.0714218	6.81E-06	Not Sig
19:36484000:C:G	19	36484000	C	G	0.365854	0.321361	0.0714218	6.81E-06	Not Sig
19:36484059:C:T	19	36484059	C	T	0.365854	0.321361	0.0714218	6.81E-06	Not Sig
19:36484241:G:A	19	36484241	G	A	0.365854	0.321361	0.0714218	6.81E-06	Not Sig
19:36484258:T:A	19	36484258	T	A	0.365854	0.321361	0.0714218	6.81E-06	Not Sig
19:36484260:G:T	19	36484260	G	T	0.365854	0.321361	0.0714218	6.81E-06	Not Sig
7:51731668:T:C	7	51731668	C	T	0.207317	-0.319177	0.0711212	7.20E-06	Not Sig
7:51731783:A:G	7	51731783	G	A	0.207317	-0.319177	0.0711212	7.20E-06	Not Sig
7:51731805:T:C	7	51731805	C	T	0.207317	-0.319177	0.0711212	7.20E-06	Not Sig
7:51731857:G:A	7	51731857	A	G	0.207317	-0.319177	0.0711212	7.20E-06	Not Sig
7:30287900:A:G	7	30287900	G	A	0.487805	0.327109	0.0729539	7.33E-06	Not Sig
7:30287992:T:A	7	30287992	T	A	0.487805	0.327109	0.0729539	7.33E-06	Not Sig
7:30289697:C:T	7	30289697	C	T	0.487805	0.327109	0.0729539	7.33E-06	Not Sig
7:30291805:T:G	7	30291805	G	T	0.487805	0.327109	0.0729539	7.33E-06	Not Sig
7:30289559:C:G	7	30289559	G	C	0.402439	0.384033	0.0856642	7.36E-06	Not Sig
7:30290484:G:A	7	30290484	A	G	0.402439	0.384033	0.0856642	7.36E-06	Not Sig
7:30292614:T:C	7	30292614	C	T	0.402439	0.384033	0.0856642	7.36E-06	Not Sig
4:43075773:G:A	4	43075773	A	G	0.182927	0.327768	0.0731706	7.48E-06	Not Sig
4:43078863:T:C	4	43078863	C	T	0.182927	0.327768	0.0731706	7.48E-06	Not Sig
5:10152653:G:A	5	10152653	A	G	0.487805	-0.300604	0.0671082	7.49E-06	Not Sig
24:3035370:C:T	24	3035370	C	T	0.195122	0.420568	0.0938997	7.50E-06	Not Sig
19:41555273:A:G	19	41555273	A	G	0.45122	-0.268577	0.0600035	7.60E-06	Not Sig
19:41555534:C:A	19	41555534	C	A	0.45122	-0.268577	0.0600035	7.60E-06	Not Sig
18:45001395:T:C	18	45001395	C	T	0.414634	-0.257432	0.0575452	7.69E-06	Not Sig
26:3717573:C:A	26	3717573	C	A	0.353659	0.288294	0.0644798	7.78E-06	Not Sig
26:3717659:C:T	26	3717659	C	T	0.353659	0.288294	0.0644798	7.78E-06	Not Sig
26:3717880:T:A	26	3717880	T	A	0.353659	0.288294	0.0644798	7.78E-06	Not Sig
26:3718053:T:G	26	3718053	T	G	0.353659	0.288294	0.0644798	7.78E-06	Not Sig
26:3718140:T:A	26	3718140	T	A	0.353659	0.288294	0.0644798	7.78E-06	Not Sig
26:3718155:C:A	26	3718155	C	A	0.353659	0.288294	0.0644798	7.78E-06	Not Sig
26:3718563:G:C	26	3718563	G	C	0.353659	0.288294	0.0644798	7.78E-06	Not Sig
26:3719092:G:A	26	3719092	G	A	0.353659	0.288294	0.0644798	7.78E-06	Not Sig
26:3719134:C:G	26	3719134	C	G	0.353659	0.288294	0.0644798	7.78E-06	Not Sig
26:3719173:G:A	26	3719173	G	A	0.353659	0.288294	0.0644798	7.78E-06	Not Sig
10:67502390:C:T	10	67502390	T	C	0.5	-0.277912	0.0621689	7.81E-06	Not Sig
10:67502542:G:A	10	67502542	A	G	0.5	-0.277912	0.0621689	7.81E-06	Not Sig
10:67503165:A:G	10	67503165	G	A	0.5	-0.277912	0.0621689	7.81E-06	Not Sig
10:67503551:A:G	10	67503551	G	A	0.5	-0.277912	0.0621689	7.81E-06	Not Sig
10:67503603:G:C	10	67503603	C	G	0.5	-0.277912	0.0621689	7.81E-06	Not Sig
10:67503716:G:A	10	67503716	A	G	0.5	-0.277912	0.0621689	7.81E-06	Not Sig
10:67504114:T:C	10	67504114	C	T	0.5	-0.277912	0.0621689	7.81E-06	Not Sig
10:67504726:A:G	10	67504726	G	A	0.5	-0.277912	0.0621689	7.81E-06	Not Sig
10:67504805:A:G	10	67504805	G	A	0.5	-0.277912	0.0621689	7.81E-06	Not Sig
10:67504847:C:T	10	67504847	T	C	0.5	-0.277912	0.0621689	7.81E-06	Not Sig
10:67504998:G:C	10	67504998	C	G	0.5	-0.277912	0.0621689	7.81E-06	Not Sig
10:67505434:A:G	10	67505434	G	A	0.5	-0.277912	0.0621689	7.81E-06	Not Sig
10:67505510:C:T	10	67505510	T	C	0.5	-0.277912	0.0621689	7.81E-06	Not Sig
10:67506252:G:T	10	67506252	T	G	0.5	-0.277912	0.0621689	7.81E-06	Not Sig
10:67507035:G:A	10	67507035	A	G	0.5	-0.277912	0.0621689	7.81E-06	Not Sig
10:67507036:C:A	10	67507036	A	C	0.5	-0.277912	0.0621689	7.81E-06	Not Sig
10:67508570:T:C	10	67508570	C	T	0.5	-0.277912	0.0621689	7.81E-06	Not Sig
10:67508671:C:G	10	67508671	G	C	0.5	-0.277912	0.0621689	7.81E-06	Not Sig
18:30524357:G:A	18	30524357	G	A	0.45122	-0.301888	0.0675393	7.83E-06	Not Sig
18:30524729:T:C	18	30524729	T	C	0.45122	-0.301888	0.0675393	7.83E-06	Not Sig
18:30525120:A:G	18	30525120	A	G	0.45122	-0.301888	0.0675393	7.83E-06	Not Sig
12:17951740:C:A	12	17951740	C	A	0.134146	0.455577	0.101962	7.89E-06	Not Sig
12:25625143:A:C	12	25625143	C	A	0.231707	0.35437	0.0793183	7.91E-06	Not Sig
12:25626996:A:G	12	25626996	G	A	0.231707	0.35437	0.0793183	7.91E-06	Not Sig
12:25627291:A:G	12	25627291	G	A	0.231707	0.35437	0.0793183	7.91E-06	Not Sig
12:25627309:C:G	12	25627309	G	C	0.231707	0.35437	0.0793183	7.91E-06	Not Sig
12:25628768:A:C	12	25628768	C	A	0.231707	0.35437	0.0793183	7.91E-06	Not Sig
12:25629104:C:T	12	25629104	T	C	0.231707	0.35437	0.0793183	7.91E-06	Not Sig
12:25629796:G:A	12	25629796	A	G	0.231707	0.35437	0.0793183	7.91E-06	Not Sig
12:25630176:G:A	12	25630176	A	G	0.231707	0.35437	0.0793183	7.91E-06	Not Sig
12:25630719:C:T	12	25630719	T	C	0.231707	0.35437	0.0793183	7.91E-06	Not Sig
12:25630990:C:A	12	25630990	A	C	0.231707	0.35437	0.0793183	7.91E-06	Not Sig
12:25631598:A:G	12	25631598	G	A	0.231707	0.35437	0.0793183	7.91E-06	Not Sig
12:25631834:G:A	12	25631834	A	G	0.231707	0.35437	0.0793183	7.91E-06	Not Sig
12:25631921:G:C	12	25631921	C	G	0.231707	0.35437	0.0793183	7.91E-06	Not Sig
12:25632149:G:A	12	25632149	A	G	0.231707	0.35437	0.0793183	7.91E-06	Not Sig
12:25632604:G:A	12	25632604	A	G	0.231707	0.35437	0.0793183	7.91E-06	Not Sig
12:25633670:G:T	12	25633670	T	G	0.231707	0.35437	0.0793183	7.91E-06	Not Sig
12:25634092:G:A	12	25634092	A	G	0.231707	0.35437	0.0793183	7.91E-06	Not Sig
12:25634297:A:T	12	25634297	T	A	0.231707	0.35437	0.0793183	7.91E-06	Not Sig
12:25634420:T:C	12	25634420	C	T	0.231707	0.35437	0.0793183	7.91E-06	Not Sig
12:25634464:G:T	12	25634464	T	G	0.231707	0.35437	0.0793183	7.91E-06	Not Sig
12:25634557:G:C	12	25634557	C	G	0.231707	0.35437	0.0793183	7.91E-06	Not Sig
12:25634688:G:A	12	25634688	A	G	0.231707	0.35437	0.0793183	7.91E-06	Not Sig
12:25634725:T:C	12	25634725	C	T	0.231707	0.35437	0.0793183	7.91E-06	Not Sig
12:25634817:G:A	12	25634817	A	G	0.231707	0.35437	0.0793183	7.91E-06	Not Sig
12:25635826:C:T	12	25635826	T	C	0.231707	0.35437	0.0793183	7.91E-06	Not Sig
12:25636421:C:T	12	25636421	T	C	0.231707	0.35437	0.0793183	7.91E-06	Not Sig
12:25636890:G:A	12	25636890	A	G	0.231707	0.35437	0.0793183	7.91E-06	Not Sig
12:25637996:C:T	12	25637996	T	C	0.231707	0.35437	0.0793183	7.91E-06	Not Sig
12:25638113:A:G	12	25638113	G	A	0.231707	0.35437	0.0793183	7.91E-06	Not Sig
12:25638419:C:T	12	25638419	T	C	0.231707	0.35437	0.0793183	7.91E-06	Not Sig
12:25638488:C:A	12	25638488	A	C	0.231707	0.35437	0.0793183	7.91E-06	Not Sig
12:25639325:G:A	12	25639325	A	G	0.231707	0.35437	0.0793183	7.91E-06	Not Sig
12:25639562:C:T	12	25639562	T	C	0.231707	0.35437	0.0793183	7.91E-06	Not Sig
12:25640026:C:T	12	25640026	T	C	0.231707	0.35437	0.0793183	7.91E-06	Not Sig
12:25641203:C:T	12	25641203	T	C	0.231707	0.35437	0.0793183	7.91E-06	Not Sig
12:25641666:A:T	12	25641666	T	A	0.231707	0.35437	0.0793183	7.91E-06	Not Sig
12:25642303:G:A	12	25642303	A	G	0.231707	0.35437	0.0793183	7.91E-06	Not Sig
12:25644353:T:C	12	25644353	C	T	0.231707	0.35437	0.0793183	7.91E-06	Not Sig
12:25645377:C:T	12	25645377	T	C	0.231707	0.35437	0.0793183	7.91E-06	Not Sig
12:25652924:T:C	12	25652924	C	T	0.231707	0.35437	0.0793183	7.91E-06	Not Sig
12:25653347:G:A	12	25653347	A	G	0.231707	0.35437	0.0793183	7.91E-06	Not Sig
12:25654509:G:A	12	25654509	A	G	0.231707	0.35437	0.0793183	7.91E-06	Not Sig
12:25655242:T:G	12	25655242	G	T	0.231707	0.35437	0.0793183	7.91E-06	Not Sig
12:25655614:A:G	12	25655614	G	A	0.231707	0.35437	0.0793183	7.91E-06	Not Sig
18:43865229:T:C	18	43865229	C	T	0.256098	-0.295872	0.0662577	7.99E-06	Not Sig
18:43865230:T:A	18	43865230	A	T	0.256098	-0.295872	0.0662577	7.99E-06	Not Sig
18:43865370:T:C	18	43865370	C	T	0.256098	-0.295872	0.0662577	7.99E-06	Not Sig
18:43865407:G:A	18	43865407	A	G	0.256098	-0.295872	0.0662577	7.99E-06	Not Sig
18:43865491:G:A	18	43865491	A	G	0.256098	-0.295872	0.0662577	7.99E-06	Not Sig
18:43865530:T:C	18	43865530	C	T	0.256098	-0.295872	0.0662577	7.99E-06	Not Sig
5:13080303:A:G	5	13080303	A	G	0.231707	0.325659	0.0730649	8.31E-06	Not Sig
7:32846283:C:T	7	32846283	T	C	0.45122	-0.297154	0.0666726	8.31E-06	Not Sig
7:32854903:C:T	7	32854903	T	C	0.45122	-0.297154	0.0666726	8.31E-06	Not Sig
7:32855600:T:C	7	32855600	C	T	0.45122	-0.297154	0.0666726	8.31E-06	Not Sig
7:32857362:C:A	7	32857362	A	C	0.45122	-0.297154	0.0666726	8.31E-06	Not Sig
7:32857729:T:A	7	32857729	A	T	0.45122	-0.297154	0.0666726	8.31E-06	Not Sig
9:33756249:A:G	9	33756249	G	A	0.329268	-0.380767	0.0854541	8.36E-06	Not Sig
14:54625621:C:T	14	54625621	C	T	0.487805	-0.288939	0.0649058	8.52E-06	Not Sig
14:54625707:T:G	14	54625707	T	G	0.487805	-0.288939	0.0649058	8.52E-06	Not Sig
11:56129567:G:A	11	56129567	A	G	0.158537	0.427466	0.096031	8.53E-06	Not Sig
23:35856957:C:T	23	35856957	T	C	0.292683	0.346801	0.0780015	8.75E-06	Not Sig
23:35858014:G:A	23	35858014	A	G	0.292683	0.346801	0.0780015	8.75E-06	Not Sig
23:35858122:A:C	23	35858122	A	C	0.292683	0.346801	0.0780015	8.75E-06	Not Sig
23:35859457:A:T	23	35859457	T	A	0.292683	0.346801	0.0780015	8.75E-06	Not Sig
25:41037297:G:A	25	41037297	A	G	0.317073	0.395848	0.0890513	8.78E-06	Not Sig
7:30288653:A:G	7	30288653	G	A	0.329268	0.371992	0.0837858	9.00E-06	Not Sig
12:3198531:T:G	12	3198531	G	T	0.378049	0.332832	0.0750133	9.12E-06	Not Sig
22:13893639:A:G	22	13893639	G	A	0.243902	-0.316356	0.0713193	9.17E-06	Not Sig
22:13893640:G:A	22	13893640	A	G	0.243902	-0.316356	0.0713193	9.17E-06	Not Sig
22:13893775:C:T	22	13893775	T	C	0.243902	-0.316356	0.0713193	9.17E-06	Not Sig
22:13893781:C:G	22	13893781	G	C	0.243902	-0.316356	0.0713193	9.17E-06	Not Sig
22:13893895:C:T	22	13893895	T	C	0.243902	-0.316356	0.0713193	9.17E-06	Not Sig
26:8387499:A:G	26	8387499	A	G	0.109756	-0.491773	0.110875	9.19E-06	Not Sig
15:13096175:A:G	15	13096175	G	A	0.426829	0.304388	0.0686292	9.20E-06	Not Sig
17:28540763:A:T	17	28540763	T	A	0.158537	0.399533	0.0900955	9.23E-06	Not Sig
17:28540766:A:T	17	28540766	T	A	0.158537	0.399533	0.0900955	9.23E-06	Not Sig
30:242237:A:G	30	242237	A	G	0.280488	0.36668	0.0827712	9.42E-06	Not Sig
38:8455637:A:G	38	8455637	A	G	0.134146	0.451643	0.101964	9.45E-06	Not Sig
7:53740670:G:A	7	53740670	A	G	0.341463	-0.272723	0.0616426	9.68E-06	Not Sig
7:53740751:C:T	7	53740751	T	C	0.341463	-0.272723	0.0616426	9.68E-06	Not Sig
7:53741000:T:C	7	53741000	C	T	0.341463	-0.272723	0.0616426	9.68E-06	Not Sig
7:53741020:G:C	7	53741020	C	G	0.341463	-0.272723	0.0616426	9.68E-06	Not Sig
17:50948900:G:T	17	50948900	T	G	0.182927	-0.456438	0.103174	9.69E-06	Not Sig
18:43646787:C:G	18	43646787	G	C	0.109756	0.609316	0.137759	9.73E-06	Not Sig
18:43704015:G:C	18	43704015	C	G	0.109756	0.609316	0.137759	9.73E-06	Not Sig
18:43726865:A:C	18	43726865	C	A	0.109756	0.609316	0.137759	9.73E-06	Not Sig
18:43726919:C:T	18	43726919	T	C	0.109756	0.609316	0.137759	9.73E-06	Not Sig
18:43740225:G:A	18	43740225	A	G	0.109756	0.609316	0.137759	9.73E-06	Not Sig
18:43743131:G:A	18	43743131	A	G	0.109756	0.609316	0.137759	9.73E-06	Not Sig
18:43763318:C:T	18	43763318	T	C	0.109756	0.609316	0.137759	9.73E-06	Not Sig
18:43766900:G:A	18	43766900	A	G	0.109756	0.609316	0.137759	9.73E-06	Not Sig
18:43770163:T:C	18	43770163	C	T	0.109756	0.609316	0.137759	9.73E-06	Not Sig
18:43771883:C:A	18	43771883	A	C	0.109756	0.609316	0.137759	9.73E-06	Not Sig
18:43772822:C:A	18	43772822	A	C	0.109756	0.609316	0.137759	9.73E-06	Not Sig
18:43773473:C:A	18	43773473	A	C	0.109756	0.609316	0.137759	9.73E-06	Not Sig
18:43775549:T:A	18	43775549	A	T	0.109756	0.609316	0.137759	9.73E-06	Not Sig
18:43777317:G:A	18	43777317	A	G	0.109756	0.609316	0.137759	9.73E-06	Not Sig
18:43778768:A:G	18	43778768	G	A	0.109756	0.609316	0.137759	9.73E-06	Not Sig
18:43782439:G:A	18	43782439	A	G	0.109756	0.609316	0.137759	9.73E-06	Not Sig
18:43828091:A:T	18	43828091	T	A	0.109756	0.609316	0.137759	9.73E-06	Not Sig
18:43832382:G:A	18	43832382	A	G	0.109756	0.609316	0.137759	9.73E-06	Not Sig
18:43877551:C:T	18	43877551	T	C	0.109756	0.609316	0.137759	9.73E-06	Not Sig
18:43907862:C:T	18	43907862	T	C	0.109756	0.609316	0.137759	9.73E-06	Not Sig
18:43908793:G:A	18	43908793	A	G	0.109756	0.609316	0.137759	9.73E-06	Not Sig
18:43923683:C:T	18	43923683	T	C	0.109756	0.609316	0.137759	9.73E-06	Not Sig
18:44196610:T:G	18	44196610	G	T	0.109756	0.609316	0.137759	9.73E-06	Not Sig
18:44234360:C:T	18	44234360	T	C	0.109756	0.609316	0.137759	9.73E-06	Not Sig
18:44296158:A:G	18	44296158	G	A	0.109756	0.609316	0.137759	9.73E-06	Not Sig
18:45165666:C:T	18	45165666	T	C	0.109756	0.609316	0.137759	9.73E-06	Not Sig
18:45181936:T:C	18	45181936	C	T	0.109756	0.609316	0.137759	9.73E-06	Not Sig
18:45736009:C:T	18	45736009	T	C	0.109756	0.609316	0.137759	9.73E-06	Not Sig
18:45736273:T:C	18	45736273	C	T	0.109756	0.609316	0.137759	9.73E-06	Not Sig
18:45737563:G:A	18	45737563	A	G	0.109756	0.609316	0.137759	9.73E-06	Not Sig
18:45737677:C:T	18	45737677	T	C	0.109756	0.609316	0.137759	9.73E-06	Not Sig
17:51326354:G:A	17	51326354	A	G	0.195122	0.484017	0.109441	9.75E-06	Not Sig
17:51326457:C:A	17	51326457	A	C	0.195122	0.484017	0.109441	9.75E-06	Not Sig
17:51326607:A:G	17	51326607	G	A	0.195122	0.484017	0.109441	9.75E-06	Not Sig
18:34416215:T:C	18	34416215	T	C	0.426829	-0.250232	0.0565854	9.77E-06	Not Sig
18:34418860:C:T	18	34418860	C	T	0.426829	-0.250232	0.0565854	9.77E-06	Not Sig
18:34429808:C:T	18	34429808	C	T	0.426829	-0.250232	0.0565854	9.77E-06	Not Sig
18:34429972:A:C	18	34429972	A	C	0.426829	-0.250232	0.0565854	9.77E-06	Not Sig
18:34430306:G:A	18	34430306	G	A	0.426829	-0.250232	0.0565854	9.77E-06	Not Sig
18:34431403:C:T	18	34431403	C	T	0.426829	-0.250232	0.0565854	9.77E-06	Not Sig
5:73612034:A:G	5	73612034	A	G	0.390244	0.294606	0.0666198	9.77E-06	Not Sig
5:73621237:G:T	5	73621237	G	T	0.390244	0.294606	0.0666198	9.77E-06	Not Sig
5:73621518:G:A	5	73621518	G	A	0.390244	0.294606	0.0666198	9.77E-06	Not Sig
5:73622415:G:A	5	73622415	G	A	0.390244	0.294606	0.0666198	9.77E-06	Not Sig
4:43075266:C:A	4	43075266	A	C	0.292683	0.28165	0.0637339	9.91E-06	Not Sig
4:43078417:A:G	4	43078417	G	A	0.292683	0.28165	0.0637339	9.91E-06	Not Sig
18:48404035:A:C	18	48404035	A	C	0.109756	0.441404	0.0998847	9.91E-06	Not Sig
18:48668630:C:T	18	48668630	T	C	0.109756	0.441404	0.0998847	9.91E-06	Not Sig
18:36849207:G:A	18	36849207	A	G	0.390244	-0.307596	0.0696233	9.96E-06	Not Sig
6:6490328:T:C	6	6490328	C	T	0.329268	0.315027	0.0713322	1.00E-05	Not Sig
6:6491051:C:A	6	6491051	A	C	0.329268	0.315027	0.0713322	1.00E-05	Not Sig
6:6491773:G:A	6	6491773	A	G	0.329268	0.315027	0.0713322	1.00E-05	Not Sig
35:18099799:A:G	35	18099799	A	G	0.170732	-0.407335	0.0922522	1.01E-05	Not Sig
25:47565550:C:T	25	47565550	T	C	0.45122	0.297621	0.0674062	1.01E-05	Not Sig
7:53013439:C:T	7	53013439	C	T	0.45122	0.251772	0.0570252	1.01E-05	Not Sig
22:15349106:G:A	22	15349106	A	G	0.353659	-0.326971	0.074073	1.01E-05	Not Sig
22:15351800:T:A	22	15351800	A	T	0.353659	-0.326971	0.074073	1.01E-05	Not Sig
22:15352370:T:G	22	15352370	G	T	0.353659	-0.326971	0.074073	1.01E-05	Not Sig
22:15352540:T:C	22	15352540	C	T	0.353659	-0.326971	0.074073	1.01E-05	Not Sig
22:15352676:G:C	22	15352676	C	G	0.353659	-0.326971	0.074073	1.01E-05	Not Sig
22:15353190:A:C	22	15353190	A	C	0.353659	-0.326971	0.074073	1.01E-05	Not Sig
22:15353247:A:T	22	15353247	A	T	0.353659	-0.326971	0.074073	1.01E-05	Not Sig
22:15353691:C:T	22	15353691	T	C	0.353659	-0.326971	0.074073	1.01E-05	Not Sig
22:15354331:T:C	22	15354331	C	T	0.353659	-0.326971	0.074073	1.01E-05	Not Sig
22:15355616:A:C	22	15355616	A	C	0.353659	-0.326971	0.074073	1.01E-05	Not Sig
4:11348942:C:T	4	11348942	C	T	0.219512	0.337924	0.0765566	1.01E-05	Not Sig
18:45693157:T:A	18	45693157	T	A	0.256098	-0.309304	0.0700907	1.02E-05	Not Sig
18:45695004:A:C	18	45695004	A	C	0.256098	-0.309304	0.0700907	1.02E-05	Not Sig
18:45696327:T:C	18	45696327	T	C	0.256098	-0.309304	0.0700907	1.02E-05	Not Sig
18:45698143:A:G	18	45698143	A	G	0.256098	-0.309304	0.0700907	1.02E-05	Not Sig
18:45698384:A:G	18	45698384	A	G	0.256098	-0.309304	0.0700907	1.02E-05	Not Sig
18:45699375:T:C	18	45699375	T	C	0.256098	-0.309304	0.0700907	1.02E-05	Not Sig
18:45700394:T:C	18	45700394	T	C	0.256098	-0.309304	0.0700907	1.02E-05	Not Sig
18:45700440:T:C	18	45700440	T	C	0.256098	-0.309304	0.0700907	1.02E-05	Not Sig
18:45700710:T:C	18	45700710	T	C	0.256098	-0.309304	0.0700907	1.02E-05	Not Sig
18:45701126:C:G	18	45701126	C	G	0.256098	-0.309304	0.0700907	1.02E-05	Not Sig
18:45703320:T:C	18	45703320	T	C	0.256098	-0.309304	0.0700907	1.02E-05	Not Sig
18:45707060:T:G	18	45707060	T	G	0.256098	-0.309304	0.0700907	1.02E-05	Not Sig
18:45708268:G:A	18	45708268	G	A	0.256098	-0.309304	0.0700907	1.02E-05	Not Sig
18:45709059:G:A	18	45709059	G	A	0.256098	-0.309304	0.0700907	1.02E-05	Not Sig
18:45709090:T:C	18	45709090	T	C	0.256098	-0.309304	0.0700907	1.02E-05	Not Sig
18:45709719:C:T	18	45709719	C	T	0.256098	-0.309304	0.0700907	1.02E-05	Not Sig
18:45711314:T:C	18	45711314	T	C	0.256098	-0.309304	0.0700907	1.02E-05	Not Sig
18:45712703:C:T	18	45712703	C	T	0.256098	-0.309304	0.0700907	1.02E-05	Not Sig
18:45712896:T:C	18	45712896	T	C	0.256098	-0.309304	0.0700907	1.02E-05	Not Sig
18:45713805:T:C	18	45713805	T	C	0.256098	-0.309304	0.0700907	1.02E-05	Not Sig
18:45714212:A:G	18	45714212	A	G	0.256098	-0.309304	0.0700907	1.02E-05	Not Sig
18:45715062:T:C	18	45715062	T	C	0.256098	-0.309304	0.0700907	1.02E-05	Not Sig
18:45717006:T:C	18	45717006	T	C	0.256098	-0.309304	0.0700907	1.02E-05	Not Sig
18:45721665:A:G	18	45721665	A	G	0.256098	-0.309304	0.0700907	1.02E-05	Not Sig
18:45723507:G:A	18	45723507	G	A	0.256098	-0.309304	0.0700907	1.02E-05	Not Sig
18:45723654:T:C	18	45723654	T	C	0.256098	-0.309304	0.0700907	1.02E-05	Not Sig
18:45723751:C:T	18	45723751	C	T	0.256098	-0.309304	0.0700907	1.02E-05	Not Sig
18:45724032:G:A	18	45724032	G	A	0.256098	-0.309304	0.0700907	1.02E-05	Not Sig
18:45724101:C:A	18	45724101	C	A	0.256098	-0.309304	0.0700907	1.02E-05	Not Sig
18:45724561:T:C	18	45724561	T	C	0.256098	-0.309304	0.0700907	1.02E-05	Not Sig
18:45724846:A:T	18	45724846	A	T	0.256098	-0.309304	0.0700907	1.02E-05	Not Sig
18:45725804:A:G	18	45725804	A	G	0.256098	-0.309304	0.0700907	1.02E-05	Not Sig
18:45726558:C:G	18	45726558	C	G	0.256098	-0.309304	0.0700907	1.02E-05	Not Sig
18:45728243:T:G	18	45728243	T	G	0.256098	-0.309304	0.0700907	1.02E-05	Not Sig
18:45728384:A:C	18	45728384	A	C	0.256098	-0.309304	0.0700907	1.02E-05	Not Sig
18:45728911:T:A	18	45728911	T	A	0.256098	-0.309304	0.0700907	1.02E-05	Not Sig
18:45733258:A:G	18	45733258	A	G	0.256098	-0.309304	0.0700907	1.02E-05	Not Sig
18:45736558:A:C	18	45736558	A	C	0.256098	-0.309304	0.0700907	1.02E-05	Not Sig
18:45746129:C:A	18	45746129	C	A	0.256098	-0.309304	0.0700907	1.02E-05	Not Sig
13:33336417:C:T	13	33336417	T	C	0.280488	-0.339876	0.0770683	1.03E-05	Not Sig
13:33337047:T:C	13	33337047	C	T	0.280488	-0.339876	0.0770683	1.03E-05	Not Sig
20:13000396:G:A	20	13000396	G	A	0.365854	0.344323	0.0780905	1.04E-05	Not Sig
20:13000418:T:G	20	13000418	T	G	0.365854	0.344323	0.0780905	1.04E-05	Not Sig
31:38639468:C:T	31	38639468	T	C	0.329268	-0.353882	0.0803001	1.05E-05	Not Sig
31:38640992:C:T	31	38640992	T	C	0.329268	-0.353882	0.0803001	1.05E-05	Not Sig
11:69177335:G:A	11	69177335	A	G	0.170732	0.443287	0.100588	1.05E-05	Not Sig
20:4740090:T:C	20	4740090	T	C	0.439024	-0.275702	0.062561	1.05E-05	Not Sig
20:4740352:T:C	20	4740352	T	C	0.439024	-0.275702	0.062561	1.05E-05	Not Sig
10:57906246:G:A	10	57906246	A	G	0.487805	-0.278192	0.0631722	1.06E-05	Not Sig
10:57906344:G:A	10	57906344	A	G	0.487805	-0.278192	0.0631722	1.06E-05	Not Sig
10:57906398:G:A	10	57906398	A	G	0.487805	-0.278192	0.0631722	1.06E-05	Not Sig
10:57906690:T:C	10	57906690	C	T	0.487805	-0.278192	0.0631722	1.06E-05	Not Sig
10:57906771:C:A	10	57906771	A	C	0.487805	-0.278192	0.0631722	1.06E-05	Not Sig
10:57907126:C:T	10	57907126	T	C	0.487805	-0.278192	0.0631722	1.06E-05	Not Sig
10:57908042:G:T	10	57908042	T	G	0.487805	-0.278192	0.0631722	1.06E-05	Not Sig
10:57908066:G:A	10	57908066	A	G	0.487805	-0.278192	0.0631722	1.06E-05	Not Sig
10:57908097:A:G	10	57908097	G	A	0.487805	-0.278192	0.0631722	1.06E-05	Not Sig
10:57908122:T:C	10	57908122	C	T	0.487805	-0.278192	0.0631722	1.06E-05	Not Sig
10:57908761:C:T	10	57908761	T	C	0.487805	-0.278192	0.0631722	1.06E-05	Not Sig
10:57908820:A:T	10	57908820	T	A	0.487805	-0.278192	0.0631722	1.06E-05	Not Sig
10:57909464:T:A	10	57909464	A	T	0.487805	-0.278192	0.0631722	1.06E-05	Not Sig
10:57909513:A:G	10	57909513	G	A	0.487805	-0.278192	0.0631722	1.06E-05	Not Sig
10:57909553:G:A	10	57909553	A	G	0.487805	-0.278192	0.0631722	1.06E-05	Not Sig
10:57909555:T:C	10	57909555	C	T	0.487805	-0.278192	0.0631722	1.06E-05	Not Sig
10:57909897:A:G	10	57909897	G	A	0.487805	-0.278192	0.0631722	1.06E-05	Not Sig
10:57910874:T:C	10	57910874	C	T	0.487805	-0.278192	0.0631722	1.06E-05	Not Sig
10:57911014:C:A	10	57911014	A	C	0.487805	-0.278192	0.0631722	1.06E-05	Not Sig
10:57911030:C:T	10	57911030	T	C	0.487805	-0.278192	0.0631722	1.06E-05	Not Sig
10:57911071:A:G	10	57911071	G	A	0.487805	-0.278192	0.0631722	1.06E-05	Not Sig
10:57912129:G:A	10	57912129	A	G	0.487805	-0.278192	0.0631722	1.06E-05	Not Sig
10:57912264:C:T	10	57912264	T	C	0.487805	-0.278192	0.0631722	1.06E-05	Not Sig
10:57912781:A:C	10	57912781	C	A	0.487805	-0.278192	0.0631722	1.06E-05	Not Sig
12:52563732:A:C	12	52563732	A	C	0.414634	-0.304534	0.0691843	1.07E-05	Not Sig
12:52564446:G:T	12	52564446	G	T	0.414634	-0.304534	0.0691843	1.07E-05	Not Sig
12:52564878:G:A	12	52564878	G	A	0.414634	-0.304534	0.0691843	1.07E-05	Not Sig
12:52565261:T:C	12	52565261	T	C	0.414634	-0.304534	0.0691843	1.07E-05	Not Sig
12:52565466:C:T	12	52565466	C	T	0.414634	-0.304534	0.0691843	1.07E-05	Not Sig
12:52566112:C:T	12	52566112	C	T	0.414634	-0.304534	0.0691843	1.07E-05	Not Sig
12:52566721:A:G	12	52566721	A	G	0.414634	-0.304534	0.0691843	1.07E-05	Not Sig
12:52567489:A:G	12	52567489	A	G	0.414634	-0.304534	0.0691843	1.07E-05	Not Sig
12:52567920:C:T	12	52567920	C	T	0.414634	-0.304534	0.0691843	1.07E-05	Not Sig
12:52568376:A:G	12	52568376	A	G	0.414634	-0.304534	0.0691843	1.07E-05	Not Sig
18:43175770:T:A	18	43175770	A	T	0.268293	-0.273851	0.0622417	1.08E-05	Not Sig
18:43176020:A:G	18	43176020	G	A	0.268293	-0.273851	0.0622417	1.08E-05	Not Sig
18:43176373:C:T	18	43176373	T	C	0.268293	-0.273851	0.0622417	1.08E-05	Not Sig
18:43179946:A:T	18	43179946	T	A	0.268293	-0.273851	0.0622417	1.08E-05	Not Sig
18:43180258:G:T	18	43180258	T	G	0.268293	-0.273851	0.0622417	1.08E-05	Not Sig
7:67041253:A:G	7	67041253	G	A	0.317073	0.308675	0.0701637	1.09E-05	Not Sig
7:67041491:A:T	7	67041491	T	A	0.317073	0.308675	0.0701637	1.09E-05	Not Sig
7:67041526:T:C	7	67041526	C	T	0.317073	0.308675	0.0701637	1.09E-05	Not Sig
7:67041867:G:A	7	67041867	A	G	0.317073	0.308675	0.0701637	1.09E-05	Not Sig
7:67043872:A:G	7	67043872	A	G	0.317073	0.308675	0.0701637	1.09E-05	Not Sig
7:67044585:A:G	7	67044585	A	G	0.317073	0.308675	0.0701637	1.09E-05	Not Sig
7:67045851:C:T	7	67045851	T	C	0.317073	0.308675	0.0701637	1.09E-05	Not Sig
7:67049033:G:A	7	67049033	A	G	0.317073	0.308675	0.0701637	1.09E-05	Not Sig
7:67049524:T:G	7	67049524	T	G	0.317073	0.308675	0.0701637	1.09E-05	Not Sig
7:67049826:G:A	7	67049826	A	G	0.317073	0.308675	0.0701637	1.09E-05	Not Sig
7:67049984:A:G	7	67049984	G	A	0.317073	0.308675	0.0701637	1.09E-05	Not Sig
7:67050930:C:T	7	67050930	C	T	0.317073	0.308675	0.0701637	1.09E-05	Not Sig
7:67051405:T:C	7	67051405	T	C	0.317073	0.308675	0.0701637	1.09E-05	Not Sig
7:67053403:G:A	7	67053403	A	G	0.317073	0.308675	0.0701637	1.09E-05	Not Sig
7:67053585:C:T	7	67053585	T	C	0.317073	0.308675	0.0701637	1.09E-05	Not Sig
7:67055082:C:T	7	67055082	T	C	0.317073	0.308675	0.0701637	1.09E-05	Not Sig
7:67055707:G:A	7	67055707	G	A	0.317073	0.308675	0.0701637	1.09E-05	Not Sig
7:67056439:T:C	7	67056439	T	C	0.317073	0.308675	0.0701637	1.09E-05	Not Sig
7:67056995:A:G	7	67056995	G	A	0.317073	0.308675	0.0701637	1.09E-05	Not Sig
7:67057316:G:A	7	67057316	G	A	0.317073	0.308675	0.0701637	1.09E-05	Not Sig
7:67058664:C:A	7	67058664	A	C	0.317073	0.308675	0.0701637	1.09E-05	Not Sig
7:67058962:G:A	7	67058962	A	G	0.317073	0.308675	0.0701637	1.09E-05	Not Sig
7:67060956:A:G	7	67060956	G	A	0.317073	0.308675	0.0701637	1.09E-05	Not Sig
7:67061048:A:T	7	67061048	T	A	0.317073	0.308675	0.0701637	1.09E-05	Not Sig
7:67061121:A:G	7	67061121	G	A	0.317073	0.308675	0.0701637	1.09E-05	Not Sig
7:67063707:G:A	7	67063707	G	A	0.317073	0.308675	0.0701637	1.09E-05	Not Sig
7:67064572:G:A	7	67064572	A	G	0.317073	0.308675	0.0701637	1.09E-05	Not Sig
7:67065067:T:C	7	67065067	C	T	0.317073	0.308675	0.0701637	1.09E-05	Not Sig
7:67067886:C:G	7	67067886	C	G	0.317073	0.308675	0.0701637	1.09E-05	Not Sig
7:67067912:C:T	7	67067912	C	T	0.317073	0.308675	0.0701637	1.09E-05	Not Sig
7:67069455:C:T	7	67069455	T	C	0.317073	0.308675	0.0701637	1.09E-05	Not Sig
7:67070597:C:A	7	67070597	A	C	0.317073	0.308675	0.0701637	1.09E-05	Not Sig
7:67071017:G:A	7	67071017	A	G	0.317073	0.308675	0.0701637	1.09E-05	Not Sig
7:67072590:A:T	7	67072590	A	T	0.317073	0.308675	0.0701637	1.09E-05	Not Sig
7:67072605:G:A	7	67072605	G	A	0.317073	0.308675	0.0701637	1.09E-05	Not Sig
7:67072752:T:C	7	67072752	T	C	0.317073	0.308675	0.0701637	1.09E-05	Not Sig
7:67073271:A:G	7	67073271	A	G	0.317073	0.308675	0.0701637	1.09E-05	Not Sig
7:67075936:G:A	7	67075936	A	G	0.317073	0.308675	0.0701637	1.09E-05	Not Sig
7:67077859:T:G	7	67077859	G	T	0.317073	0.308675	0.0701637	1.09E-05	Not Sig
7:67078184:G:A	7	67078184	A	G	0.317073	0.308675	0.0701637	1.09E-05	Not Sig
7:67078744:C:T	7	67078744	T	C	0.317073	0.308675	0.0701637	1.09E-05	Not Sig
7:67080861:T:C	7	67080861	T	C	0.317073	0.308675	0.0701637	1.09E-05	Not Sig
7:67084854:T:C	7	67084854	T	C	0.317073	0.308675	0.0701637	1.09E-05	Not Sig
7:67087534:T:G	7	67087534	G	T	0.317073	0.308675	0.0701637	1.09E-05	Not Sig
7:67087917:G:A	7	67087917	A	G	0.317073	0.308675	0.0701637	1.09E-05	Not Sig
7:67088237:A:G	7	67088237	G	A	0.317073	0.308675	0.0701637	1.09E-05	Not Sig
7:67089309:T:A	7	67089309	A	T	0.317073	0.308675	0.0701637	1.09E-05	Not Sig
7:67089310:T:A	7	67089310	A	T	0.317073	0.308675	0.0701637	1.09E-05	Not Sig
7:67090748:T:G	7	67090748	T	G	0.317073	0.308675	0.0701637	1.09E-05	Not Sig
7:67093850:C:A	7	67093850	A	C	0.317073	0.308675	0.0701637	1.09E-05	Not Sig
7:67094048:G:A	7	67094048	A	G	0.317073	0.308675	0.0701637	1.09E-05	Not Sig
7:67095486:G:T	7	67095486	T	G	0.317073	0.308675	0.0701637	1.09E-05	Not Sig
7:67095550:T:C	7	67095550	C	T	0.317073	0.308675	0.0701637	1.09E-05	Not Sig
18:51214572:T:C	18	51214572	C	T	0.146341	0.504611	0.114744	1.09E-05	Not Sig
7:52127967:G:A	7	52127967	A	G	0.195122	-0.310747	0.0706697	1.10E-05	Not Sig
7:52134657:G:A	7	52134657	A	G	0.195122	-0.310747	0.0706697	1.10E-05	Not Sig
7:52134938:T:C	7	52134938	C	T	0.195122	-0.310747	0.0706697	1.10E-05	Not Sig
16:13334175:C:T	16	13334175	T	C	0.341463	0.292262	0.06647	1.10E-05	Not Sig
16:13334636:C:T	16	13334636	C	T	0.341463	0.292262	0.06647	1.10E-05	Not Sig
26:14480538:A:G	26	14480538	G	A	0.134146	0.529986	0.120573	1.10E-05	Not Sig
26:14480751:A:G	26	14480751	G	A	0.134146	0.529986	0.120573	1.10E-05	Not Sig
26:14480836:G:A	26	14480836	A	G	0.134146	0.529986	0.120573	1.10E-05	Not Sig
26:14480989:C:T	26	14480989	T	C	0.134146	0.529986	0.120573	1.10E-05	Not Sig
26:14481125:A:T	26	14481125	T	A	0.134146	0.529986	0.120573	1.10E-05	Not Sig
17:55264373:A:G	17	55264373	A	G	0.439024	-0.26046	0.0592878	1.12E-05	Not Sig
17:55267825:C:T	17	55267825	C	T	0.439024	-0.26046	0.0592878	1.12E-05	Not Sig
2:78618793:T:C	2	78618793	C	T	0.463415	0.30542	0.0695243	1.12E-05	Not Sig
7:72059344:G:C	7	72059344	C	G	0.426829	0.315622	0.0718615	1.12E-05	Not Sig
7:53709785:C:T	7	53709785	T	C	0.195122	-0.330623	0.0752773	1.12E-05	Not Sig
18:46040951:C:T	18	46040951	T	C	0.219512	0.405026	0.0922291	1.13E-05	Not Sig
18:46042169:C:T	18	46042169	T	C	0.219512	0.405026	0.0922291	1.13E-05	Not Sig
18:46042267:A:G	18	46042267	G	A	0.219512	0.405026	0.0922291	1.13E-05	Not Sig
18:46047729:T:C	18	46047729	C	T	0.219512	0.405026	0.0922291	1.13E-05	Not Sig
18:46050145:C:T	18	46050145	T	C	0.219512	0.405026	0.0922291	1.13E-05	Not Sig
37:14438623:T:C	37	14438623	T	C	0.170732	0.348558	0.0793958	1.13E-05	Not Sig
12:56967190:A:G	12	56967190	G	A	0.207317	0.38194	0.0870277	1.14E-05	Not Sig
12:56969679:C:T	12	56969679	T	C	0.207317	0.38194	0.0870277	1.14E-05	Not Sig
18:45713034:C:T	18	45713034	T	C	0.439024	0.300987	0.0686069	1.15E-05	Not Sig
18:45715284:C:G	18	45715284	G	C	0.439024	0.300987	0.0686069	1.15E-05	Not Sig
18:45718360:C:G	18	45718360	G	C	0.439024	0.300987	0.0686069	1.15E-05	Not Sig
18:45719849:G:A	18	45719849	A	G	0.439024	0.300987	0.0686069	1.15E-05	Not Sig
18:45720734:C:T	18	45720734	T	C	0.439024	0.300987	0.0686069	1.15E-05	Not Sig
18:45721604:A:G	18	45721604	G	A	0.439024	0.300987	0.0686069	1.15E-05	Not Sig
18:45722271:C:T	18	45722271	T	C	0.439024	0.300987	0.0686069	1.15E-05	Not Sig
18:45722780:G:A	18	45722780	A	G	0.439024	0.300987	0.0686069	1.15E-05	Not Sig
22:8109986:G:A	22	8109986	A	G	0.195122	-0.328183	0.0748609	1.17E-05	Not Sig
22:8113943:A:G	22	8113943	G	A	0.195122	-0.328183	0.0748609	1.17E-05	Not Sig
7:50540698:G:A	7	50540698	A	G	0.353659	0.270402	0.061683	1.17E-05	Not Sig
30:7656541:A:C	30	7656541	C	A	0.414634	-0.294267	0.0671392	1.17E-05	Not Sig
12:3196477:T:C	12	3196477	C	T	0.353659	0.344849	0.0786843	1.17E-05	Not Sig
15:21161209:G:A	15	21161209	A	G	0.170732	0.444973	0.101547	1.18E-05	Not Sig
15:21191571:T:G	15	21191571	G	T	0.170732	0.444973	0.101547	1.18E-05	Not Sig
18:43691828:C:T	18	43691828	C	T	0.426829	-0.279326	0.0637507	1.18E-05	Not Sig
18:43694838:T:C	18	43694838	T	C	0.426829	-0.279326	0.0637507	1.18E-05	Not Sig
26:33826748:A:C	26	33826748	C	A	0.121951	-0.416498	0.0950955	1.19E-05	Not Sig
26:33826749:A:G	26	33826749	G	A	0.121951	-0.416498	0.0950955	1.19E-05	Not Sig
6:6895260:A:C	6	6895260	A	C	0.487805	-0.292504	0.0668237	1.20E-05	Not Sig
6:6895300:T:A	6	6895300	T	A	0.487805	-0.292504	0.0668237	1.20E-05	Not Sig
6:6895407:A:G	6	6895407	G	A	0.487805	-0.292504	0.0668237	1.20E-05	Not Sig
6:6895708:T:C	6	6895708	C	T	0.487805	-0.292504	0.0668237	1.20E-05	Not Sig
6:6896363:T:C	6	6896363	C	T	0.487805	-0.292504	0.0668237	1.20E-05	Not Sig
6:6896467:C:T	6	6896467	T	C	0.487805	-0.292504	0.0668237	1.20E-05	Not Sig
6:6896797:G:C	6	6896797	G	C	0.487805	-0.292504	0.0668237	1.20E-05	Not Sig
6:6897132:T:C	6	6897132	T	C	0.487805	-0.292504	0.0668237	1.20E-05	Not Sig
6:6897405:G:A	6	6897405	G	A	0.487805	-0.292504	0.0668237	1.20E-05	Not Sig
6:6897712:C:G	6	6897712	G	C	0.487805	-0.292504	0.0668237	1.20E-05	Not Sig
6:6898646:T:G	6	6898646	T	G	0.487805	-0.292504	0.0668237	1.20E-05	Not Sig
6:6899909:T:C	6	6899909	C	T	0.487805	-0.292504	0.0668237	1.20E-05	Not Sig
6:6900934:C:A	6	6900934	A	C	0.487805	-0.292504	0.0668237	1.20E-05	Not Sig
6:6901394:A:T	6	6901394	T	A	0.487805	-0.292504	0.0668237	1.20E-05	Not Sig
6:6901942:G:A	6	6901942	G	A	0.487805	-0.292504	0.0668237	1.20E-05	Not Sig
6:6903174:G:A	6	6903174	G	A	0.487805	-0.292504	0.0668237	1.20E-05	Not Sig
6:6903245:T:C	6	6903245	T	C	0.487805	-0.292504	0.0668237	1.20E-05	Not Sig
6:6903357:C:T	6	6903357	T	C	0.487805	-0.292504	0.0668237	1.20E-05	Not Sig
6:6903561:T:G	6	6903561	T	G	0.487805	-0.292504	0.0668237	1.20E-05	Not Sig
6:6903569:T:C	6	6903569	T	C	0.487805	-0.292504	0.0668237	1.20E-05	Not Sig
6:6903912:A:C	6	6903912	C	A	0.487805	-0.292504	0.0668237	1.20E-05	Not Sig
6:6904874:A:G	6	6904874	G	A	0.487805	-0.292504	0.0668237	1.20E-05	Not Sig
6:6905626:C:T	6	6905626	T	C	0.487805	-0.292504	0.0668237	1.20E-05	Not Sig
6:6906084:A:G	6	6906084	A	G	0.487805	-0.292504	0.0668237	1.20E-05	Not Sig
6:6907077:T:C	6	6907077	T	C	0.487805	-0.292504	0.0668237	1.20E-05	Not Sig
6:6907298:G:A	6	6907298	A	G	0.487805	-0.292504	0.0668237	1.20E-05	Not Sig
6:6908020:A:C	6	6908020	C	A	0.487805	-0.292504	0.0668237	1.20E-05	Not Sig
6:6908101:T:C	6	6908101	C	T	0.487805	-0.292504	0.0668237	1.20E-05	Not Sig
6:6908992:G:A	6	6908992	A	G	0.487805	-0.292504	0.0668237	1.20E-05	Not Sig
6:6910196:T:C	6	6910196	T	C	0.487805	-0.292504	0.0668237	1.20E-05	Not Sig
6:6910743:C:T	6	6910743	C	T	0.487805	-0.292504	0.0668237	1.20E-05	Not Sig
6:6911645:G:A	6	6911645	G	A	0.487805	-0.292504	0.0668237	1.20E-05	Not Sig
6:6911808:G:A	6	6911808	G	A	0.487805	-0.292504	0.0668237	1.20E-05	Not Sig
6:6911850:A:G	6	6911850	A	G	0.487805	-0.292504	0.0668237	1.20E-05	Not Sig
6:6912032:T:C	6	6912032	T	C	0.487805	-0.292504	0.0668237	1.20E-05	Not Sig
6:6912324:C:T	6	6912324	T	C	0.487805	-0.292504	0.0668237	1.20E-05	Not Sig
6:6913143:G:A	6	6913143	A	G	0.487805	-0.292504	0.0668237	1.20E-05	Not Sig
6:6914813:G:C	6	6914813	C	G	0.487805	-0.292504	0.0668237	1.20E-05	Not Sig
6:6917115:A:G	6	6917115	G	A	0.487805	-0.292504	0.0668237	1.20E-05	Not Sig
6:6918332:G:A	6	6918332	A	G	0.487805	-0.292504	0.0668237	1.20E-05	Not Sig
6:6922321:G:T	6	6922321	G	T	0.487805	-0.292504	0.0668237	1.20E-05	Not Sig
6:6922836:T:C	6	6922836	T	C	0.487805	-0.292504	0.0668237	1.20E-05	Not Sig
6:6928862:T:C	6	6928862	T	C	0.487805	-0.292504	0.0668237	1.20E-05	Not Sig
6:6929831:C:A	6	6929831	C	A	0.487805	-0.292504	0.0668237	1.20E-05	Not Sig
6:6929843:A:T	6	6929843	A	T	0.487805	-0.292504	0.0668237	1.20E-05	Not Sig
6:6929938:C:T	6	6929938	C	T	0.487805	-0.292504	0.0668237	1.20E-05	Not Sig
6:6930345:T:G	6	6930345	T	G	0.487805	-0.292504	0.0668237	1.20E-05	Not Sig
6:6931119:T:C	6	6931119	T	C	0.487805	-0.292504	0.0668237	1.20E-05	Not Sig
6:6932378:C:T	6	6932378	C	T	0.487805	-0.292504	0.0668237	1.20E-05	Not Sig
6:6932679:G:A	6	6932679	A	G	0.487805	-0.292504	0.0668237	1.20E-05	Not Sig
6:6933337:A:C	6	6933337	A	C	0.487805	-0.292504	0.0668237	1.20E-05	Not Sig
6:6933633:C:A	6	6933633	A	C	0.487805	-0.292504	0.0668237	1.20E-05	Not Sig
6:6933975:G:A	6	6933975	A	G	0.487805	-0.292504	0.0668237	1.20E-05	Not Sig
6:6934329:C:T	6	6934329	T	C	0.487805	-0.292504	0.0668237	1.20E-05	Not Sig
6:6934912:T:C	6	6934912	C	T	0.487805	-0.292504	0.0668237	1.20E-05	Not Sig
6:6935222:G:A	6	6935222	G	A	0.487805	-0.292504	0.0668237	1.20E-05	Not Sig
6:6935463:C:T	6	6935463	C	T	0.487805	-0.292504	0.0668237	1.20E-05	Not Sig
6:6935858:C:A	6	6935858	A	C	0.487805	-0.292504	0.0668237	1.20E-05	Not Sig
6:6936810:T:C	6	6936810	C	T	0.487805	-0.292504	0.0668237	1.20E-05	Not Sig
6:6936898:G:A	6	6936898	A	G	0.487805	-0.292504	0.0668237	1.20E-05	Not Sig
6:6937962:G:A	6	6937962	G	A	0.487805	-0.292504	0.0668237	1.20E-05	Not Sig
6:6939280:T:G	6	6939280	G	T	0.487805	-0.292504	0.0668237	1.20E-05	Not Sig
6:6941041:C:A	6	6941041	C	A	0.487805	-0.292504	0.0668237	1.20E-05	Not Sig
6:6941043:A:C	6	6941043	A	C	0.487805	-0.292504	0.0668237	1.20E-05	Not Sig
6:6941260:A:T	6	6941260	A	T	0.487805	-0.292504	0.0668237	1.20E-05	Not Sig
6:6942622:T:C	6	6942622	C	T	0.487805	-0.292504	0.0668237	1.20E-05	Not Sig
6:6943425:G:C	6	6943425	C	G	0.487805	-0.292504	0.0668237	1.20E-05	Not Sig
6:6943502:A:G	6	6943502	G	A	0.487805	-0.292504	0.0668237	1.20E-05	Not Sig
6:6943932:C:T	6	6943932	T	C	0.487805	-0.292504	0.0668237	1.20E-05	Not Sig
6:6944465:T:A	6	6944465	T	A	0.487805	-0.292504	0.0668237	1.20E-05	Not Sig
6:6945839:C:T	6	6945839	C	T	0.487805	-0.292504	0.0668237	1.20E-05	Not Sig
6:6946027:A:G	6	6946027	A	G	0.487805	-0.292504	0.0668237	1.20E-05	Not Sig
6:6946343:C:T	6	6946343	C	T	0.487805	-0.292504	0.0668237	1.20E-05	Not Sig
6:6946809:T:C	6	6946809	T	C	0.487805	-0.292504	0.0668237	1.20E-05	Not Sig
6:6947271:T:C	6	6947271	C	T	0.487805	-0.292504	0.0668237	1.20E-05	Not Sig
6:6947272:G:A	6	6947272	A	G	0.487805	-0.292504	0.0668237	1.20E-05	Not Sig
23:40613809:G:A	23	40613809	A	G	0.304878	0.332995	0.0761036	1.21E-05	Not Sig
16:13343285:T:C	16	13343285	C	T	0.292683	-0.352185	0.0805041	1.22E-05	Not Sig
16:13344194:T:A	16	13344194	A	T	0.292683	-0.352185	0.0805041	1.22E-05	Not Sig
16:13344265:C:T	16	13344265	T	C	0.292683	-0.352185	0.0805041	1.22E-05	Not Sig
16:13344434:G:A	16	13344434	A	G	0.292683	-0.352185	0.0805041	1.22E-05	Not Sig
17:60726653:T:C	17	60726653	T	C	0.47561	0.266682	0.0610577	1.26E-05	Not Sig
17:60726672:A:G	17	60726672	A	G	0.47561	0.266682	0.0610577	1.26E-05	Not Sig
17:60726683:G:C	17	60726683	G	C	0.47561	0.266682	0.0610577	1.26E-05	Not Sig
22:13943077:C:A	22	13943077	A	C	0.182927	-0.354894	0.0813117	1.27E-05	Not Sig
22:13943993:C:T	22	13943993	T	C	0.182927	-0.354894	0.0813117	1.27E-05	Not Sig
22:13949563:G:A	22	13949563	A	G	0.182927	-0.354894	0.0813117	1.27E-05	Not Sig
4:48623560:T:C	4	48623560	C	T	0.353659	-0.283683	0.0649991	1.27E-05	Not Sig
4:48624813:T:C	4	48624813	C	T	0.353659	-0.283683	0.0649991	1.27E-05	Not Sig
4:48625063:G:A	4	48625063	A	G	0.353659	-0.283683	0.0649991	1.27E-05	Not Sig
4:48630593:A:C	4	48630593	C	A	0.353659	-0.283683	0.0649991	1.27E-05	Not Sig
4:48632401:T:G	4	48632401	G	T	0.353659	-0.283683	0.0649991	1.27E-05	Not Sig
4:48633709:C:T	4	48633709	T	C	0.353659	-0.283683	0.0649991	1.27E-05	Not Sig
4:48633858:C:A	4	48633858	A	C	0.353659	-0.283683	0.0649991	1.27E-05	Not Sig
4:48635003:A:C	4	48635003	C	A	0.353659	-0.283683	0.0649991	1.27E-05	Not Sig
4:48635606:C:A	4	48635606	A	C	0.353659	-0.283683	0.0649991	1.27E-05	Not Sig
33:17104008:G:A	33	17104008	A	G	0.280488	-0.299668	0.0686674	1.28E-05	Not Sig
5:28053450:A:G	5	28053450	A	G	0.243902	0.348737	0.0799242	1.28E-05	Not Sig
22:21463572:A:G	22	21463572	G	A	0.219512	0.374825	0.0859239	1.29E-05	Not Sig
22:21463699:G:A	22	21463699	A	G	0.219512	0.374825	0.0859239	1.29E-05	Not Sig
22:21463910:G:A	22	21463910	A	G	0.219512	0.374825	0.0859239	1.29E-05	Not Sig
22:21464587:C:T	22	21464587	T	C	0.219512	0.374825	0.0859239	1.29E-05	Not Sig
22:21464654:T:A	22	21464654	A	T	0.219512	0.374825	0.0859239	1.29E-05	Not Sig
22:21464658:C:A	22	21464658	A	C	0.219512	0.374825	0.0859239	1.29E-05	Not Sig
[truncated: 8,002 more rows]
