# Supplementary material for: Genome Wide Association Study with Imputed Whole Genome Sequence Data Identifies a 431 kb Risk Haplotype on CFA18 for Congenital Laryngeal Paralysis in Alaskan Sled Dogs
Source: Genes (Basel). 2022 Oct 6;13(10):1808. doi: 10.3390/genes13101808 (PMC9602090; doi:10.3390/genes13101808)
Supplement: Supplementary file 1 [file genes-13-01808-s001.zip › Table S5.txt]

Table S5: Functional annotation of the Genome wide significant SNPs
SNP	Chr	bp	A1	A2	MAF	SNP Effect	P	Significance	SNP consequence	Gene_Symbol	SNP type	Impact	SIFT
18:44849004:A:G	18	44849004	G	A	0.231707	0.706109	4.33E-12	Sig	intron_variant	PRDM11	protein_coding	MODIFIER	-
18:44849276:A:G	18	44849276	G	A	0.231707	0.706109	4.33E-12	Sig	intron_variant	PRDM11	protein_coding	MODIFIER	-
18:45093785:C:T	18	45093785	T	C	0.390244	0.416242	1.10E-11	Sig	intron_variant	TSPAN18	protein_coding	MODIFIER	-
18:45107679:T:C	18	45107679	C	T	0.390244	0.416242	1.10E-11	Sig	upstream_gene_variant	TSPAN18	protein_coding	MODIFIER	-
18:45115310:C:T	18	45115310	T	C	0.390244	0.416242	1.10E-11	Sig	intergenic_variant	-	-	MODIFIER	-
18:45115345:G:A	18	45115345	A	G	0.390244	0.416242	1.10E-11	Sig	intergenic_variant	-	-	MODIFIER	-
18:45129214:C:G	18	45129214	G	C	0.390244	0.416242	1.10E-11	Sig	intergenic_variant	-	-	MODIFIER	-
18:45129484:C:T	18	45129484	T	C	0.390244	0.416242	1.10E-11	Sig	intergenic_variant	-	-	MODIFIER	-
18:45056956:G:A	18	45056956	A	G	0.365854	0.398095	3.86E-11	Sig	intron_variant	TSPAN18	protein_coding	MODIFIER	-
18:45071876:C:T	18	45071876	T	C	0.365854	0.398095	3.86E-11	Sig	intron_variant	TSPAN18	protein_coding	MODIFIER	-
18:45074460:C:A	18	45074460	A	C	0.365854	0.398095	3.86E-11	Sig	splice_polypyrimidine_tract_variant,splice_region_variant,intron_variant	TSPAN18	protein_coding	LOW	-
18:45081794:T:C	18	45081794	C	T	0.365854	0.398095	3.86E-11	Sig	intron_variant	TSPAN18	protein_coding	MODIFIER	-
18:45084253:G:A	18	45084253	A	G	0.365854	0.398095	3.86E-11	Sig	intron_variant	TSPAN18	protein_coding	MODIFIER	-
18:45085843:C:T	18	45085843	T	C	0.365854	0.398095	3.86E-11	Sig	intron_variant	TSPAN18	protein_coding	MODIFIER	-
18:45090047:A:G	18	45090047	G	A	0.365854	0.398095	3.86E-11	Sig	intron_variant	TSPAN18	protein_coding	MODIFIER	-
18:45095679:G:A	18	45095679	A	G	0.365854	0.398095	3.86E-11	Sig	intron_variant	TSPAN18	protein_coding	MODIFIER	-
18:45095894:G:A	18	45095894	A	G	0.365854	0.398095	3.86E-11	Sig	intron_variant	TSPAN18	protein_coding	MODIFIER	-
18:45097388:C:G	18	45097388	G	C	0.365854	0.398095	3.86E-11	Sig	intron_variant	TSPAN18	protein_coding	MODIFIER	-
18:45098544:G:A	18	45098544	A	G	0.365854	0.398095	3.86E-11	Sig	intron_variant	TSPAN18	protein_coding	MODIFIER	-
18:45102008:T:C	18	45102008	C	T	0.365854	0.398095	3.86E-11	Sig	intron_variant	TSPAN18	protein_coding	MODIFIER	-
18:45102043:C:T	18	45102043	T	C	0.365854	0.398095	3.86E-11	Sig	intron_variant	TSPAN18	protein_coding	MODIFIER	-
18:45102464:C:T	18	45102464	T	C	0.365854	0.398095	3.86E-11	Sig	intron_variant	TSPAN18	protein_coding	MODIFIER	-
18:45102520:A:C	18	45102520	C	A	0.365854	0.398095	3.86E-11	Sig	intron_variant	TSPAN18	protein_coding	MODIFIER	-
18:45102540:C:A	18	45102540	A	C	0.365854	0.398095	3.86E-11	Sig	intron_variant	TSPAN18	protein_coding	MODIFIER	-
18:45103069:A:G	18	45103069	G	A	0.365854	0.398095	3.86E-11	Sig	intron_variant	TSPAN18	protein_coding	MODIFIER	-
18:45103144:T:C	18	45103144	C	T	0.365854	0.398095	3.86E-11	Sig	intron_variant	TSPAN18	protein_coding	MODIFIER	-
18:45024060:T:C	18	45024060	C	T	0.365854	0.398095	3.86E-11	Sig	upstream_gene_variant	TP53I11	protein_coding	MODIFIER	-
18:45024120:T:C	18	45024120	C	T	0.365854	0.398095	3.86E-11	Sig	upstream_gene_variant	TP53I11	protein_coding	MODIFIER	-
18:45024182:C:A	18	45024182	C	A	0.365854	0.398095	3.86E-11	Sig	upstream_gene_variant	TP53I11	protein_coding	MODIFIER	-
18:45024405:G:A	18	45024405	G	A	0.365854	0.398095	3.86E-11	Sig	upstream_gene_variant	TP53I11	protein_coding	MODIFIER	-
18:45024414:A:G	18	45024414	A	G	0.365854	0.398095	3.86E-11	Sig	upstream_gene_variant	TP53I11	protein_coding	MODIFIER	-
18:45024607:G:A	18	45024607	G	A	0.365854	0.398095	3.86E-11	Sig	upstream_gene_variant	TP53I11	protein_coding	MODIFIER	-
18:45025007:T:C	18	45025007	T	C	0.365854	0.398095	3.86E-11	Sig	upstream_gene_variant	TP53I11	protein_coding	MODIFIER	-
18:45026276:C:T	18	45026276	T	C	0.365854	0.398095	3.86E-11	Sig	upstream_gene_variant	TP53I11	protein_coding	MODIFIER	-
18:45027230:C:A	18	45027230	A	C	0.365854	0.398095	3.86E-11	Sig	upstream_gene_variant	TP53I11	protein_coding	MODIFIER	-
18:45027415:A:G	18	45027415	G	A	0.365854	0.398095	3.86E-11	Sig	upstream_gene_variant	TP53I11	protein_coding	MODIFIER	-
18:45027522:T:C	18	45027522	C	T	0.365854	0.398095	3.86E-11	Sig	upstream_gene_variant	TP53I11	protein_coding	MODIFIER	-
18:45028110:C:A	18	45028110	A	C	0.365854	0.398095	3.86E-11	Sig	upstream_gene_variant	TP53I11	protein_coding	MODIFIER	-
18:45028949:T:G	18	45028949	G	T	0.365854	0.398095	3.86E-11	Sig	upstream_gene_variant	TP53I11	protein_coding	MODIFIER	-
18:45030277:C:T	18	45030277	T	C	0.365854	0.398095	3.86E-11	Sig	intron_variant	TP53I11	protein_coding	MODIFIER	-
18:45030793:G:A	18	45030793	A	G	0.365854	0.398095	3.86E-11	Sig	intron_variant	TP53I11	protein_coding	MODIFIER	-
18:44999840:G:A	18	44999840	A	G	0.365854	0.398095	3.86E-11	Sig	intergenic_variant	-	-	MODIFIER	-
18:45006007:G:A	18	45006007	A	G	0.365854	0.398095	3.86E-11	Sig	intergenic_variant	-	-	MODIFIER	-
18:45015229:C:A	18	45015229	A	C	0.365854	0.398095	3.86E-11	Sig	intergenic_variant	-	-	MODIFIER	-
18:45016183:A:G	18	45016183	G	A	0.365854	0.398095	3.86E-11	Sig	intergenic_variant	-	-	MODIFIER	-
18:45017086:C:T	18	45017086	T	C	0.365854	0.398095	3.86E-11	Sig	intergenic_variant	-	-	MODIFIER	-
18:45017120:G:A	18	45017120	A	G	0.365854	0.398095	3.86E-11	Sig	intergenic_variant	-	-	MODIFIER	-
18:45017130:T:C	18	45017130	C	T	0.365854	0.398095	3.86E-11	Sig	intergenic_variant	-	-	MODIFIER	-
18:45017419:A:G	18	45017419	G	A	0.365854	0.398095	3.86E-11	Sig	intergenic_variant	-	-	MODIFIER	-
18:45018591:G:C	18	45018591	C	G	0.365854	0.398095	3.86E-11	Sig	intergenic_variant	-	-	MODIFIER	-
18:45019584:A:C	18	45019584	C	A	0.365854	0.398095	3.86E-11	Sig	intergenic_variant	-	-	MODIFIER	-
18:45020099:G:A	18	45020099	A	G	0.365854	0.398095	3.86E-11	Sig	intergenic_variant	-	-	MODIFIER	-
18:45020263:G:T	18	45020263	T	G	0.365854	0.398095	3.86E-11	Sig	intergenic_variant	-	-	MODIFIER	-
18:45020523:C:T	18	45020523	T	C	0.365854	0.398095	3.86E-11	Sig	intergenic_variant	-	-	MODIFIER	-
18:45021289:G:A	18	45021289	A	G	0.365854	0.398095	3.86E-11	Sig	intergenic_variant	-	-	MODIFIER	-
18:45021312:G:T	18	45021312	T	G	0.365854	0.398095	3.86E-11	Sig	intergenic_variant	-	-	MODIFIER	-
18:45021499:C:T	18	45021499	T	C	0.365854	0.398095	3.86E-11	Sig	intergenic_variant	-	-	MODIFIER	-
18:45021749:A:T	18	45021749	T	A	0.365854	0.398095	3.86E-11	Sig	intergenic_variant	-	-	MODIFIER	-
18:45021777:T:C	18	45021777	C	T	0.365854	0.398095	3.86E-11	Sig	intergenic_variant	-	-	MODIFIER	-
18:45021837:G:A	18	45021837	A	G	0.365854	0.398095	3.86E-11	Sig	intergenic_variant	-	-	MODIFIER	-
18:45021870:A:G	18	45021870	G	A	0.365854	0.398095	3.86E-11	Sig	intergenic_variant	-	-	MODIFIER	-
18:45022015:G:T	18	45022015	T	G	0.365854	0.398095	3.86E-11	Sig	intergenic_variant	-	-	MODIFIER	-
18:45022169:C:T	18	45022169	C	T	0.365854	0.398095	3.86E-11	Sig	intergenic_variant	-	-	MODIFIER	-
18:45022579:T:C	18	45022579	T	C	0.365854	0.398095	3.86E-11	Sig	intergenic_variant	-	-	MODIFIER	-
18:45022583:T:C	18	45022583	T	C	0.365854	0.398095	3.86E-11	Sig	intergenic_variant	-	-	MODIFIER	-
18:45022657:C:T	18	45022657	C	T	0.365854	0.398095	3.86E-11	Sig	intergenic_variant	-	-	MODIFIER	-
18:45023126:A:G	18	45023126	G	A	0.365854	0.398095	3.86E-11	Sig	intergenic_variant	-	-	MODIFIER	-
18:45023131:A:C	18	45023131	C	A	0.365854	0.398095	3.86E-11	Sig	intergenic_variant	-	-	MODIFIER	-
18:45023251:C:G	18	45023251	G	C	0.365854	0.398095	3.86E-11	Sig	intergenic_variant	-	-	MODIFIER	-
18:45023288:T:C	18	45023288	T	C	0.365854	0.398095	3.86E-11	Sig	intergenic_variant	-	-	MODIFIER	-
18:45023338:T:C	18	45023338	T	C	0.365854	0.398095	3.86E-11	Sig	intergenic_variant	-	-	MODIFIER	-
18:45023342:C:T	18	45023342	C	T	0.365854	0.398095	3.86E-11	Sig	intergenic_variant	-	-	MODIFIER	-
18:45023354:G:T	18	45023354	T	G	0.365854	0.398095	3.86E-11	Sig	intergenic_variant	-	-	MODIFIER	-
18:45023385:T:C	18	45023385	C	T	0.365854	0.398095	3.86E-11	Sig	intergenic_variant	-	-	MODIFIER	-
18:45023793:G:A	18	45023793	A	G	0.365854	0.398095	3.86E-11	Sig	intergenic_variant	-	-	MODIFIER	-
18:45023818:A:G	18	45023818	G	A	0.365854	0.398095	3.86E-11	Sig	intergenic_variant	-	-	MODIFIER	-
18:45023941:T:G	18	45023941	G	T	0.365854	0.398095	3.86E-11	Sig	intergenic_variant	-	-	MODIFIER	-
18:45023976:A:C	18	45023976	C	A	0.365854	0.398095	3.86E-11	Sig	intergenic_variant	-	-	MODIFIER	-
18:45116760:C:T	18	45116760	T	C	0.365854	0.398095	3.86E-11	Sig	intergenic_variant	-	-	MODIFIER	-
18:45119018:A:G	18	45119018	G	A	0.402439	0.403718	4.17E-11	Sig	intergenic_variant	-	-	MODIFIER	-
18:44998054:A:C	18	44998054	C	A	0.378049	0.384785	1.40E-10	Sig	intergenic_variant	-	-	MODIFIER	-
18:44999513:T:C	18	44999513	C	T	0.378049	0.384785	1.40E-10	Sig	intergenic_variant	-	-	MODIFIER	-
18:44999652:T:G	18	44999652	G	T	0.378049	0.384785	1.40E-10	Sig	intergenic_variant	-	-	MODIFIER	-
18:44999722:G:A	18	44999722	A	G	0.378049	0.384785	1.40E-10	Sig	intergenic_variant	-	-	MODIFIER	-
18:44999755:G:A	18	44999755	A	G	0.378049	0.384785	1.40E-10	Sig	intergenic_variant	-	-	MODIFIER	-
18:44999788:C:T	18	44999788	T	C	0.378049	0.384785	1.40E-10	Sig	intergenic_variant	-	-	MODIFIER	-
18:44999889:G:A	18	44999889	A	G	0.378049	0.384785	1.40E-10	Sig	intergenic_variant	-	-	MODIFIER	-
18:44999892:C:T	18	44999892	T	C	0.378049	0.384785	1.40E-10	Sig	intergenic_variant	-	-	MODIFIER	-
18:44999922:C:A	18	44999922	A	C	0.378049	0.384785	1.40E-10	Sig	intergenic_variant	-	-	MODIFIER	-
18:44999995:A:G	18	44999995	G	A	0.378049	0.384785	1.40E-10	Sig	intergenic_variant	-	-	MODIFIER	-
18:45000166:C:T	18	45000166	T	C	0.378049	0.384785	1.40E-10	Sig	intergenic_variant	-	-	MODIFIER	-
18:45000249:G:A	18	45000249	A	G	0.378049	0.384785	1.40E-10	Sig	intergenic_variant	-	-	MODIFIER	-
18:45000253:A:G	18	45000253	G	A	0.378049	0.384785	1.40E-10	Sig	intergenic_variant	-	-	MODIFIER	-
18:45001016:G:A	18	45001016	A	G	0.378049	0.384785	1.40E-10	Sig	intergenic_variant	-	-	MODIFIER	-
18:45001562:C:T	18	45001562	T	C	0.378049	0.384785	1.40E-10	Sig	intergenic_variant	-	-	MODIFIER	-
18:45003941:G:A	18	45003941	A	G	0.378049	0.384785	1.40E-10	Sig	intergenic_variant	-	-	MODIFIER	-
18:45004736:G:A	18	45004736	A	G	0.378049	0.384785	1.40E-10	Sig	intergenic_variant	-	-	MODIFIER	-
18:45004989:C:T	18	45004989	T	C	0.378049	0.384785	1.40E-10	Sig	intergenic_variant	-	-	MODIFIER	-
18:45005783:C:T	18	45005783	T	C	0.378049	0.384785	1.40E-10	Sig	intergenic_variant	-	-	MODIFIER	-
18:44533269:G:A	18	44533269	A	G	0.280488	0.403131	5.50E-10	Sig	intergenic_variant	-	-	MODIFIER	-
18:44555506:C:T	18	44555506	T	C	0.280488	0.403131	5.50E-10	Sig	intergenic_variant	-	-	MODIFIER	-
18:44556283:G:T	18	44556283	T	G	0.280488	0.403131	5.50E-10	Sig	intergenic_variant	-	-	MODIFIER	-
18:44556416:G:C	18	44556416	C	G	0.280488	0.403131	5.50E-10	Sig	intergenic_variant	-	-	MODIFIER	-
18:44556501:T:C	18	44556501	C	T	0.280488	0.403131	5.50E-10	Sig	intergenic_variant	-	-	MODIFIER	-
18:44556634:C:T	18	44556634	T	C	0.280488	0.403131	5.50E-10	Sig	intergenic_variant	-	-	MODIFIER	-
18:44557123:C:T	18	44557123	T	C	0.280488	0.403131	5.50E-10	Sig	intergenic_variant	-	-	MODIFIER	-
18:44557152:G:A	18	44557152	A	G	0.280488	0.403131	5.50E-10	Sig	intergenic_variant	-	-	MODIFIER	-
18:44557870:C:T	18	44557870	T	C	0.280488	0.403131	5.50E-10	Sig	intergenic_variant	-	-	MODIFIER	-
18:44560643:G:A	18	44560643	A	G	0.280488	0.403131	5.50E-10	Sig	intergenic_variant	-	-	MODIFIER	-
18:44560929:G:A	18	44560929	A	G	0.280488	0.403131	5.50E-10	Sig	intergenic_variant	-	-	MODIFIER	-
18:44561169:T:G	18	44561169	G	T	0.280488	0.403131	5.50E-10	Sig	intergenic_variant	-	-	MODIFIER	-
18:44561237:G:A	18	44561237	A	G	0.280488	0.403131	5.50E-10	Sig	intergenic_variant	-	-	MODIFIER	-
18:44561267:C:T	18	44561267	T	C	0.280488	0.403131	5.50E-10	Sig	intergenic_variant	-	-	MODIFIER	-
18:44561271:A:G	18	44561271	G	A	0.280488	0.403131	5.50E-10	Sig	intergenic_variant	-	-	MODIFIER	-
18:44561285:A:C	18	44561285	C	A	0.280488	0.403131	5.50E-10	Sig	intergenic_variant	-	-	MODIFIER	-
18:44561327:C:G	18	44561327	G	C	0.280488	0.403131	5.50E-10	Sig	intergenic_variant	-	-	MODIFIER	-
18:44561360:G:A	18	44561360	A	G	0.280488	0.403131	5.50E-10	Sig	intergenic_variant	-	-	MODIFIER	-
18:44562204:C:T	18	44562204	T	C	0.280488	0.403131	5.50E-10	Sig	intergenic_variant	-	-	MODIFIER	-
18:44563088:G:T	18	44563088	T	G	0.280488	0.403131	5.50E-10	Sig	intergenic_variant	-	-	MODIFIER	-
18:44563681:C:T	18	44563681	T	C	0.280488	0.403131	5.50E-10	Sig	intergenic_variant	-	-	MODIFIER	-
18:44563691:G:A	18	44563691	A	G	0.280488	0.403131	5.50E-10	Sig	intergenic_variant	-	-	MODIFIER	-
18:44563784:G:C	18	44563784	C	G	0.280488	0.403131	5.50E-10	Sig	intergenic_variant	-	-	MODIFIER	-
18:44563844:G:A	18	44563844	A	G	0.280488	0.403131	5.50E-10	Sig	intergenic_variant	-	-	MODIFIER	-
18:44564371:G:T	18	44564371	T	G	0.280488	0.403131	5.50E-10	Sig	intergenic_variant	-	-	MODIFIER	-
18:44564682:C:T	18	44564682	T	C	0.280488	0.403131	5.50E-10	Sig	intergenic_variant	-	-	MODIFIER	-
18:44569483:C:T	18	44569483	T	C	0.280488	0.403131	5.50E-10	Sig	intergenic_variant	-	-	MODIFIER	-
18:44570438:G:A	18	44570438	A	G	0.280488	0.403131	5.50E-10	Sig	intergenic_variant	-	-	MODIFIER	-
18:44571080:G:C	18	44571080	C	G	0.280488	0.403131	5.50E-10	Sig	intergenic_variant	-	-	MODIFIER	-
18:44579802:C:T	18	44579802	T	C	0.280488	0.403131	5.50E-10	Sig	intergenic_variant	-	-	MODIFIER	-
18:44579803:C:T	18	44579803	T	C	0.280488	0.403131	5.50E-10	Sig	intergenic_variant	-	-	MODIFIER	-
18:44579861:C:T	18	44579861	T	C	0.280488	0.403131	5.50E-10	Sig	intergenic_variant	-	-	MODIFIER	-
18:44583587:T:C	18	44583587	C	T	0.280488	0.403131	5.50E-10	Sig	intergenic_variant	-	-	MODIFIER	-
18:44585648:A:G	18	44585648	G	A	0.280488	0.403131	5.50E-10	Sig	intergenic_variant	-	-	MODIFIER	-
18:44586023:C:T	18	44586023	T	C	0.280488	0.403131	5.50E-10	Sig	intergenic_variant	-	-	MODIFIER	-
18:44587158:C:G	18	44587158	G	C	0.280488	0.403131	5.50E-10	Sig	intergenic_variant	-	-	MODIFIER	-
18:44587186:T:C	18	44587186	C	T	0.280488	0.403131	5.50E-10	Sig	intergenic_variant	-	-	MODIFIER	-
18:44587368:C:T	18	44587368	T	C	0.280488	0.403131	5.50E-10	Sig	intergenic_variant	-	-	MODIFIER	-
18:44587520:C:T	18	44587520	T	C	0.280488	0.403131	5.50E-10	Sig	intergenic_variant	-	-	MODIFIER	-
18:44588630:G:A	18	44588630	A	G	0.280488	0.403131	5.50E-10	Sig	intergenic_variant	-	-	MODIFIER	-
18:44590199:A:C	18	44590199	C	A	0.280488	0.403131	5.50E-10	Sig	intergenic_variant	-	-	MODIFIER	-
18:44591697:G:T	18	44591697	T	G	0.280488	0.403131	5.50E-10	Sig	intergenic_variant	-	-	MODIFIER	-
18:44592211:G:A	18	44592211	A	G	0.280488	0.403131	5.50E-10	Sig	intergenic_variant	-	-	MODIFIER	-
18:44593603:T:C	18	44593603	C	T	0.280488	0.403131	5.50E-10	Sig	intergenic_variant	-	-	MODIFIER	-
18:44593735:T:C	18	44593735	C	T	0.280488	0.403131	5.50E-10	Sig	intergenic_variant	-	-	MODIFIER	-
18:44593802:G:A	18	44593802	A	G	0.280488	0.403131	5.50E-10	Sig	intergenic_variant	-	-	MODIFIER	-
18:44593846:T:C	18	44593846	C	T	0.280488	0.403131	5.50E-10	Sig	intergenic_variant	-	-	MODIFIER	-
18:44594582:G:A	18	44594582	A	G	0.280488	0.403131	5.50E-10	Sig	intergenic_variant	-	-	MODIFIER	-
18:44594627:T:G	18	44594627	G	T	0.280488	0.403131	5.50E-10	Sig	intergenic_variant	-	-	MODIFIER	-
18:44594669:A:G	18	44594669	G	A	0.280488	0.403131	5.50E-10	Sig	intergenic_variant	-	-	MODIFIER	-
18:44594709:G:C	18	44594709	C	G	0.280488	0.403131	5.50E-10	Sig	intergenic_variant	-	-	MODIFIER	-
18:44594805:C:A	18	44594805	A	C	0.280488	0.403131	5.50E-10	Sig	intergenic_variant	-	-	MODIFIER	-
18:44594918:T:C	18	44594918	C	T	0.280488	0.403131	5.50E-10	Sig	intergenic_variant	-	-	MODIFIER	-
18:44596464:T:G	18	44596464	G	T	0.280488	0.403131	5.50E-10	Sig	intergenic_variant	-	-	MODIFIER	-
18:44599454:G:A	18	44599454	A	G	0.280488	0.403131	5.50E-10	Sig	intergenic_variant	-	-	MODIFIER	-
18:44599781:C:T	18	44599781	T	C	0.280488	0.403131	5.50E-10	Sig	intergenic_variant	-	-	MODIFIER	-
18:44601189:T:G	18	44601189	G	T	0.280488	0.403131	5.50E-10	Sig	intergenic_variant	-	-	MODIFIER	-
18:44601195:T:G	18	44601195	G	T	0.280488	0.403131	5.50E-10	Sig	intergenic_variant	-	-	MODIFIER	-
18:44601843:G:T	18	44601843	T	G	0.280488	0.403131	5.50E-10	Sig	intergenic_variant	-	-	MODIFIER	-
18:44603776:A:G	18	44603776	G	A	0.280488	0.403131	5.50E-10	Sig	intergenic_variant	-	-	MODIFIER	-
18:44603855:C:A	18	44603855	A	C	0.280488	0.403131	5.50E-10	Sig	intergenic_variant	-	-	MODIFIER	-
18:44603887:G:T	18	44603887	T	G	0.280488	0.403131	5.50E-10	Sig	intergenic_variant	-	-	MODIFIER	-
18:44604055:C:T	18	44604055	T	C	0.280488	0.403131	5.50E-10	Sig	intergenic_variant	-	-	MODIFIER	-
18:44605015:G:A	18	44605015	A	G	0.280488	0.403131	5.50E-10	Sig	intergenic_variant	-	-	MODIFIER	-
18:44605184:G:A	18	44605184	A	G	0.280488	0.403131	5.50E-10	Sig	intergenic_variant	-	-	MODIFIER	-
18:44605862:T:C	18	44605862	C	T	0.280488	0.403131	5.50E-10	Sig	intergenic_variant	-	-	MODIFIER	-
18:44605863:T:C	18	44605863	C	T	0.280488	0.403131	5.50E-10	Sig	intergenic_variant	-	-	MODIFIER	-
18:44605864:G:A	18	44605864	A	G	0.280488	0.403131	5.50E-10	Sig	intergenic_variant	-	-	MODIFIER	-
18:44606066:T:C	18	44606066	C	T	0.280488	0.403131	5.50E-10	Sig	intergenic_variant	-	-	MODIFIER	-
18:44606070:C:A	18	44606070	A	C	0.280488	0.403131	5.50E-10	Sig	intergenic_variant	-	-	MODIFIER	-
18:44608076:G:A	18	44608076	A	G	0.280488	0.403131	5.50E-10	Sig	intergenic_variant	-	-	MODIFIER	-
18:44613231:A:T	18	44613231	T	A	0.280488	0.403131	5.50E-10	Sig	intergenic_variant	-	-	MODIFIER	-
18:44613811:G:A	18	44613811	A	G	0.280488	0.403131	5.50E-10	Sig	intergenic_variant	-	-	MODIFIER	-
18:44614085:G:A	18	44614085	A	G	0.280488	0.403131	5.50E-10	Sig	intergenic_variant	-	-	MODIFIER	-
18:44616508:A:G	18	44616508	G	A	0.280488	0.403131	5.50E-10	Sig	intergenic_variant	-	-	MODIFIER	-
18:44618719:T:C	18	44618719	C	T	0.280488	0.403131	5.50E-10	Sig	intergenic_variant	-	-	MODIFIER	-
18:44618720:G:A	18	44618720	A	G	0.280488	0.403131	5.50E-10	Sig	intergenic_variant	-	-	MODIFIER	-
18:44618723:G:A	18	44618723	A	G	0.280488	0.403131	5.50E-10	Sig	intergenic_variant	-	-	MODIFIER	-
18:44618733:C:T	18	44618733	T	C	0.280488	0.403131	5.50E-10	Sig	intergenic_variant	-	-	MODIFIER	-
18:44618765:A:G	18	44618765	G	A	0.280488	0.403131	5.50E-10	Sig	intergenic_variant	-	-	MODIFIER	-
18:44618791:C:A	18	44618791	A	C	0.280488	0.403131	5.50E-10	Sig	intergenic_variant	-	-	MODIFIER	-
18:44618792:A:G	18	44618792	G	A	0.280488	0.403131	5.50E-10	Sig	intergenic_variant	-	-	MODIFIER	-
18:44618826:T:C	18	44618826	C	T	0.280488	0.403131	5.50E-10	Sig	intergenic_variant	-	-	MODIFIER	-
18:44620903:G:T	18	44620903	T	G	0.280488	0.403131	5.50E-10	Sig	intergenic_variant	-	-	MODIFIER	-
18:44622960:C:A	18	44622960	A	C	0.280488	0.403131	5.50E-10	Sig	intergenic_variant	-	-	MODIFIER	-
18:44623014:G:A	18	44623014	A	G	0.280488	0.403131	5.50E-10	Sig	intergenic_variant	-	-	MODIFIER	-
18:44623115:G:C	18	44623115	C	G	0.280488	0.403131	5.50E-10	Sig	intergenic_variant	-	-	MODIFIER	-
18:44626057:T:C	18	44626057	C	T	0.280488	0.403131	5.50E-10	Sig	intergenic_variant	-	-	MODIFIER	-
18:44420689:G:A	18	44420689	G	A	0.353659	-0.420351	9.77E-10	Sig	intergenic_variant	-	-	MODIFIER	-
18:44420856:T:A	18	44420856	T	A	0.353659	-0.420351	9.77E-10	Sig	intergenic_variant	-	-	MODIFIER	-
18:44422211:G:A	18	44422211	G	A	0.353659	-0.420351	9.77E-10	Sig	intergenic_variant	-	-	MODIFIER	-
18:44422510:C:T	18	44422510	C	T	0.353659	-0.420351	9.77E-10	Sig	intergenic_variant	-	-	MODIFIER	-
18:45054740:T:C	18	45054740	C	T	0.390244	0.357599	1.40E-09	Sig	missense_variant	TSPAN18	protein_coding	MODERATE	tolerated(0.48)
18:45063200:T:G	18	45063200	G	T	0.390244	0.357599	1.40E-09	Sig	missense_variant	TSPAN18	protein_coding	MODERATE	tolerated(0.41)
18:45054697:T:C	18	45054697	C	T	0.390244	0.357599	1.40E-09	Sig	missense_variant	TSPAN18	protein_coding	MODERATE	deleterious(0.04)
18:45040400:T:C	18	45040400	C	T	0.390244	0.357599	1.40E-09	Sig	downstream_gene_variant	TSPAN18	protein_coding	MODIFIER	-
18:45040699:T:C	18	45040699	C	T	0.390244	0.357599	1.40E-09	Sig	downstream_gene_variant	TSPAN18	protein_coding	MODIFIER	-
18:45041059:G:A	18	45041059	G	A	0.390244	0.357599	1.40E-09	Sig	downstream_gene_variant	TSPAN18	protein_coding	MODIFIER	-
18:45041092:A:G	18	45041092	A	G	0.390244	0.357599	1.40E-09	Sig	downstream_gene_variant	TSPAN18	protein_coding	MODIFIER	-
18:45041393:T:C	18	45041393	C	T	0.390244	0.357599	1.40E-09	Sig	downstream_gene_variant	TSPAN18	protein_coding	MODIFIER	-
18:45041569:G:A	18	45041569	G	A	0.390244	0.357599	1.40E-09	Sig	downstream_gene_variant	TSPAN18	protein_coding	MODIFIER	-
18:45042290:T:G	18	45042290	T	G	0.390244	0.357599	1.40E-09	Sig	downstream_gene_variant	TSPAN18	protein_coding	MODIFIER	-
18:45042466:T:A	18	45042466	T	A	0.390244	0.357599	1.40E-09	Sig	downstream_gene_variant	TSPAN18	protein_coding	MODIFIER	-
18:45042631:G:A	18	45042631	G	A	0.390244	0.357599	1.40E-09	Sig	downstream_gene_variant	TSPAN18	protein_coding	MODIFIER	-
18:45045358:T:C	18	45045358	C	T	0.390244	0.357599	1.40E-09	Sig	3_prime_UTR_variant	TSPAN18	protein_coding	MODIFIER	-
18:45047414:G:A	18	45047414	G	A	0.390244	0.357599	1.40E-09	Sig	3_prime_UTR_variant	TSPAN18	protein_coding	MODIFIER	-
18:45048116:C:G	18	45048116	G	C	0.390244	0.357599	1.40E-09	Sig	3_prime_UTR_variant	TSPAN18	protein_coding	MODIFIER	-
18:45048120:C:G	18	45048120	G	C	0.390244	0.357599	1.40E-09	Sig	3_prime_UTR_variant	TSPAN18	protein_coding	MODIFIER	-
18:45049339:G:A	18	45049339	G	A	0.390244	0.357599	1.40E-09	Sig	intron_variant	TSPAN18	protein_coding	MODIFIER	-
18:45049742:T:G	18	45049742	G	T	0.390244	0.357599	1.40E-09	Sig	intron_variant	TSPAN18	protein_coding	MODIFIER	-
18:45050308:A:G	18	45050308	G	A	0.390244	0.357599	1.40E-09	Sig	intron_variant	TSPAN18	protein_coding	MODIFIER	-
18:45051326:A:G	18	45051326	G	A	0.390244	0.357599	1.40E-09	Sig	intron_variant	TSPAN18	protein_coding	MODIFIER	-
18:45051640:G:A	18	45051640	A	G	0.390244	0.357599	1.40E-09	Sig	intron_variant	TSPAN18	protein_coding	MODIFIER	-
18:45051782:A:G	18	45051782	G	A	0.390244	0.357599	1.40E-09	Sig	intron_variant	TSPAN18	protein_coding	MODIFIER	-
18:45051814:A:G	18	45051814	G	A	0.390244	0.357599	1.40E-09	Sig	intron_variant	TSPAN18	protein_coding	MODIFIER	-
18:45052465:C:T	18	45052465	C	T	0.390244	0.357599	1.40E-09	Sig	intron_variant	TSPAN18	protein_coding	MODIFIER	-
18:45052977:A:T	18	45052977	A	T	0.390244	0.357599	1.40E-09	Sig	intron_variant	TSPAN18	protein_coding	MODIFIER	-
18:45054248:C:T	18	45054248	T	C	0.390244	0.357599	1.40E-09	Sig	intron_variant	TSPAN18	protein_coding	MODIFIER	-
18:45054364:A:G	18	45054364	G	A	0.390244	0.357599	1.40E-09	Sig	intron_variant	TSPAN18	protein_coding	MODIFIER	-
18:45054631:G:A	18	45054631	A	G	0.390244	0.357599	1.40E-09	Sig	missense_variant	TSPAN18	protein_coding	MODERATE	-
18:45054666:A:T	18	45054666	T	A	0.390244	0.357599	1.40E-09	Sig	synonymous_variant	TSPAN18	protein_coding	LOW	-
18:45055393:A:G	18	45055393	A	G	0.390244	0.357599	1.40E-09	Sig	missense_variant	TSPAN18	protein_coding	MODERATE	-
18:45056049:C:T	18	45056049	T	C	0.390244	0.357599	1.40E-09	Sig	intron_variant	TSPAN18	protein_coding	MODIFIER	-
18:45060455:T:C	18	45060455	C	T	0.390244	0.357599	1.40E-09	Sig	intron_variant	TSPAN18	protein_coding	MODIFIER	-
18:44590210:C:T	18	44590210	T	C	0.292683	0.378645	4.15E-09	Sig	intergenic_variant	-	-	MODIFIER	-
18:44591094:G:A	18	44591094	G	A	0.292683	0.378645	4.15E-09	Sig	intergenic_variant	-	-	MODIFIER	-
18:44591227:G:A	18	44591227	A	G	0.292683	0.378645	4.15E-09	Sig	intergenic_variant	-	-	MODIFIER	-
