# Supplementary material for: Genome Wide Association Study with Imputed Whole Genome Sequence Data Identifies a 431 kb Risk Haplotype on CFA18 for Congenital Laryngeal Paralysis in Alaskan Sled Dogs
Source: Genes (Basel). 2022 Oct 6;13(10):1808. doi: 10.3390/genes13101808 (PMC9602090; doi:10.3390/genes13101808)
Supplement: Supplementary file 1 [file genes-13-01808-s001.zip › Table S8.xlsx]

## Sheet: GCTA_FASTBAT
Table S8: Summary statistics from the gene-based association analysis with GCTA fastbat
Gene	Chr	Start	End	No.SNPs	SNP_start	SNP_end	Chisq(Obs)	Pvalue	TopSNP.Pvalue	TopSNP
PRDM11	18	44117185	44199284	15	18:44080071:T:C	18:44248515:C:A	173.702	4.03087e-10	4.55885e-07	18:44233543:G:T
CD82	18	44659179	44706768	11	18:44609476:C:G	18:44713210:A:T	154.406	1.1011e-09	5.50486e-10	18:44613231:A:T
TP53I11	18	44383589	44596111	33	18:44336453:G:A	18:44634419:A:G	400.934	1.40876e-09	5.50486e-10	18:44533269:G:A
EXT2	18	44987747	45129974	26	18:44938267:G:T	18:45177838:G:A	339.863	1.63939e-08	1.10495e-11	18:45093785:C:T
ACCS	18	45142585	45159255	22	18:45092880:C:T	18:45207171:C:T	240.298	2.9951e-08	1.10495e-11	18:45093785:C:T
ALX4	18	44922149	44967550	13	18:44873892:C:T	18:45017419:A:G	170.815	4.12854e-08	3.85808e-11	18:44999840:G:A
SYT13	18	44061270	44102382	9	18:44013385:A:G	18:44149581:G:A	99.8502	8.61636e-08	5.08174e-07	18:44118280:C:T
MUC5B	18	45517473	45545184	5	18:45484364:A:C	18:45589290:G:T	59.0224	2.80632e-07	4.87794e-07	18:45494455:G:A
ASIP	24	23354887	23393896	4	24:23307591:T:C	24:23434631:C:T	57.3881	3.02502e-07	5.39984e-08	24:23307591:T:C
PLAC8A	32	7065045	7091689	6	32:7047890:G:A	32:7127453:C:A	55.3795	4.93164e-07	3.48651e-10	32:7105969:G:A
CD81	18	46466498	46473868	9	18:46421949:C:T	18:46521374:T:C	75.4983	5.83929e-07	1.23844e-07	18:46501044:T:C
TSSC4	18	46477426	46478389	9	18:46427843:G:A	18:46521374:T:C	75.4983	5.83929e-07	1.23844e-07	18:46501044:T:C
PIDD1	18	45168244	45173107	15	18:45118405:G:A	18:45207171:C:T	148.468	6.53891e-07	1.10495e-11	18:45129214:C:G
CFAP61	24	3018780	3287597	6	24:2974665:C:A	24:3315790:C:T	69.1298	9.03056e-07	8.71697e-09	24:3078777:C:T
SCP2D1	24	4400096	4401447	3	24:4356804:T:C	24:4451267:T:C	41.2662	1.05385e-06	6.09456e-09	24:4447468:A:G
TSPAN18	18	44388760	44445847	13	18:44364613:T:C	18:44482298:T:C	115.033	1.08791e-06	9.77485e-10	18:44420689:G:A
SLC37A1	31	36828381	36889520	12	31:36786628:A:G	31:36928112:T:C	92.7717	1.35389e-06	1.4513e-06	31:36841096:G:A
KCNH2	16	15009030	15041504	6	16:14959805:C:T	16:15072878:G:A	75.2535	1.40178e-06	1.0859e-06	16:14999981:T:C
NOS3	16	15011343	15072277	6	16:14961373:C:T	16:15072878:G:A	75.2535	1.40179e-06	1.0859e-06	16:14999981:T:C
EFCAB9	4	40055158	40076729	3	4:40047878:C:T	4:40114235:G:A	47.2045	1.41212e-06	2.9215e-07	4:40097507:A:G
TRPM5	18	46478758	46498043	10	18:46430051:T:A	18:46529982:C:A	75.8924	1.55977e-06	1.23844e-07	18:46501044:T:C
OR4P11	18	40203216	40204158	17	18:40153220:T:C	18:40252788:A:G	150.614	1.6676e-06	3.71349e-09	18:40164462:G:A
PPFIA1	18	47975440	48058377	11	18:47933894:G:A	18:48107926:C:T	92.8532	1.75432e-06	3.78725e-08	18:48060790:A:G
WDR31	11	67680777	67695679	5	11:67630865:T:C	11:67730448:A:G	53.049	1.96297e-06	1.86237e-05	11:67630865:T:C
DYNC1I2	36	16103750	16162215	7	36:16058171:C:T	36:16198074:T:C	65.8943	2.10756e-06	1.85762e-05	36:16081930:G:A
FHOD3	7	53478929	53934331	43	7:53513079:C:A	7:53984120:A:G	306.972	2.23458e-06	2.24515e-07	7:53529670:G:A
ITCH	24	23476735	23627469	9	24:23434416:A:T	24:23666392:G:A	84.3843	2.51949e-06	1.27696e-08	24:23446761:T:G
OR4P30	18	40269769	40293591	12	18:40219850:G:C	18:40343524:G:A	111.06	2.67614e-06	1.65784e-06	18:40230848:A:G
C12H6orf163	12	46848782	46869012	17	12:46835564:G:T	12:46918628:C:G	183.821	2.7484e-06	1.73053e-07	12:46858325:A:G
SMIM8	12	46835831	46845445	17	12:46786943:G:T	12:46892181:G:A	183.525	2.80568e-06	1.73053e-07	12:46858325:A:G
CAP2	35	16336752	16474913	18	35:16288392:G:A	35:16524166:A:C	136.975	2.89266e-06	8.52853e-07	35:16406651:T:G
ELF5	18	33332323	33374828	10	18:33309374:G:A	18:33424766:C:T	101.394	2.99229e-06	6.67885e-07	18:33335070:A:G
KIAA1328	7	53027321	53291418	4	7:52989900:C:T	7:53211463:A:G	48.5778	3.01013e-06	3.4201e-06	7:53012676:A:G
CAT	18	33383004	33422447	11	18:33335070:A:G	18:33470626:C:T	97.6419	3.46849e-06	6.67885e-07	18:33335070:A:G
OR2AT2	21	23436131	23437070	3	21:23394290:C:G	21:23429881:T:G	38.8341	3.63218e-06	1.43314e-05	21:23407598:T:C
OR2AT2B	21	23430915	23431866	3	21:23394290:C:G	21:23429881:T:G	38.8341	3.63218e-06	1.43314e-05	21:23407598:T:C
OR4P6	18	40198773	40199712	17	18:40149028:A:G	18:40248835:G:A	144.936	3.94739e-06	3.71349e-09	18:40164462:G:A
NID1	4	3935222	4017300	12	4:3902583:C:T	4:4067173:A:G	122.744	4.62745e-06	5.04303e-07	4:4022175:C:G
OR4P32	18	40257697	40258633	11	18:40210776:A:G	18:40290591:T:A	90.3815	4.7645e-06	1.65784e-06	18:40230848:A:G
CFAP206	12	46898936	46961562	18	12:46849503:C:T	12:47011494:A:C	166.522	4.8e-06	1.73053e-07	12:46858325:A:G
WDR3	17	55225225	55254254	12	17:55176825:C:A	17:55304229:C:A	100.38	4.83048e-06	8.46362e-09	17:55271345:T:G
OR5D14	18	40114898	40115843	12	18:40065350:C:T	18:40165683:G:A	97.2317	5.84067e-06	3.71349e-09	18:40164462:G:A
HIPK3	18	34308583	34397511	8	18:34259850:G:A	18:34441098:G:A	82.5684	6.11935e-06	9.77012e-06	18:34416215:T:C
PLIN4	20	55192558	55203039	4	20:55151482:G:A	20:55222778:C:G	45.0207	7.41757e-06	1.88005e-05	20:55152036:C:T
EIF2S2	24	23269308	23288988	3	24:23221061:T:A	24:23321844:A:T	36.2764	7.58238e-06	5.39984e-08	24:23307591:T:C
ATG9B	16	15072311	15080397	5	16:15025624:C:T	16:15129733:C:T	54.0532	8.13725e-06	1.0859e-06	16:15025624:C:T
AOC1	16	14958657	15036651	9	16:14909384:G:A	16:15072878:G:A	81.3376	1.18136e-05	1.0859e-06	16:14999981:T:C
FYB1	4	69729461	69874845	19	4:69679590:C:T	4:69920719:A:C	138.04	1.28734e-05	6.11997e-07	4:69828850:T:G
TENM2	4	43451058	44377371	113	4:43432556:G:A	4:44427267:A:G	532.361	1.2874e-05	1.54153e-06	4:43541686:C:T
OR4P4	18	40239344	40240274	12	18:40191115:A:G	18:40289803:A:G	90.9662	1.29316e-05	1.65784e-06	18:40230848:A:G
LSM8	18	55715104	55715395	2	18:55700124:T:G	18:55763712:A:G	34.6123	1.35845e-05	6.39557e-07	18:55741903:A:G
MS4A13	18	55740739	55762262	2	18:55700124:T:G	18:55771713:T:G	34.6123	1.35845e-05	6.39557e-07	18:55741903:A:G
TAX1BP1	14	40845563	40944438	11	14:40797520:T:C	14:40990357:T:C	94.5847	1.3593e-05	1.74393e-06	14:40803022:T:C
CELF4	7	52838557	53010041	14	7:52789998:G:A	7:53015795:C:T	90.4917	1.38927e-05	3.4201e-06	7:53012676:A:G
OR4F25	30	223006	225232	3	30:173311:G:T	30:274244:C:A	54.0618	1.41897e-05	9.42156e-06	30:242237:A:G
BLVRB	1	113244502	113258073	3	1:113198184:C:T	1:113306776:A:G	27.8006	1.45843e-05	5.41849e-05	1:113198184:C:T
OR5D13	18	40131140	40132922	14	18:40103091:A:G	18:40180629:A:G	116.54	1.48677e-05	3.71349e-09	18:40164462:G:A
OR5D15	18	40123348	40124490	14	18:40103091:A:G	18:40174383:G:C	116.54	1.48677e-05	3.71349e-09	18:40164462:G:A
RIN2	24	3343086	3563772	6	24:3294914:T:C	24:3613191:A:G	71.7684	1.61189e-05	1.44134e-05	24:3519928:C:T
PFKP	2	32220877	32260911	15	2:32170890:A:G	2:32268793:A:G	129.712	1.62461e-05	6.93434e-07	2:32194091:C:T
OR8B1K	5	10145616	10146549	9	5:10128473:G:T	5:10182700:C:T	94.0137	1.63714e-05	7.48553e-06	5:10152653:G:A
OR8B60	5	10154100	10155036	9	5:10128473:G:T	5:10198967:A:G	94.0137	1.63714e-05	7.48553e-06	5:10152653:G:A
STK10	4	40086697	40198029	5	4:40047878:C:T	4:40214950:T:A	47.6738	1.67617e-05	2.9215e-07	4:40097507:A:G
OR8AP1	5	10189310	10191143	11	5:10141822:A:G	5:10234243:A:G	96.8479	1.83039e-05	7.48553e-06	5:10152653:G:A
OR5D17	18	40144911	40145880	15	18:40103091:A:G	18:40194863:C:T	117.124	1.8542e-05	3.71349e-09	18:40164462:G:A
ITGB6	36	5834637	5962633	29	36:5791749:T:G	36:6010323:A:G	285.623	1.86441e-05	2.79447e-07	36:5903548:C:A
MPND	20	55304528	55320196	14	20:55258783:T:C	20:55365241:A:G	105.568	1.92486e-05	4.61727e-06	20:55341679:G:T
BRSK2	18	45628969	45689494	18	18:45589290:G:T	18:45739209:A:G	131.239	1.9807e-05	5.69201e-07	18:45703690:C:T
OR5K6	33	5286584	5287529	3	33:5245725:T:C	33:5337217:T:C	32.1067	1.99047e-05	5.71308e-06	33:5332309:T:C
RSPH1	31	36789570	36812050	11	31:36746998:A:G	31:36847662:T:C	66.904	2.00489e-05	1.4513e-06	31:36841096:G:A
OR8D2	5	10178302	10179557	10	5:10128473:G:T	5:10213842:A:G	94.4002	2.01091e-05	7.48553e-06	5:10152653:G:A
KCNQ1	18	46518907	46830043	31	18:46482471:G:A	18:46877775:C:T	155.463	2.07727e-05	1.23844e-07	18:46501044:T:C
BSPRY	11	67704844	67726155	5	11:67669456:T:C	11:67768695:A:G	40.5233	2.07862e-05	3.17563e-05	11:67728444:T:G
TNNI2	18	46077580	46079361	4	18:46040951:C:T	18:46120107:C:T	34.1814	2.16262e-05	1.12559e-05	18:46040951:C:T
OR5G1B	18	39181764	39182709	11	18:39140112:A:G	18:39215443:T:C	94.3494	2.1757e-05	3.43052e-06	18:39148311:A:G
OR5G5	18	39168191	39169136	11	18:39140112:A:G	18:39215443:T:C	94.3494	2.1757e-05	3.43052e-06	18:39148311:A:G
OR8D6	5	10201001	10201943	10	5:10151354:A:T	5:10234243:A:G	81.6685	2.21416e-05	7.48553e-06	5:10152653:G:A
PITRM1	2	32182852	32220072	19	2:32135734:C:A	2:32268793:A:G	134.677	2.35064e-05	6.93434e-07	2:32194091:C:T
OR8B1N	5	10129905	10131112	8	5:10128473:G:T	5:10165083:T:C	86.4199	2.36596e-05	7.48553e-06	5:10152653:G:A
MTRNR2L7	11	67479423	67479495	9	11:67432871:T:C	11:67526497:T:C	86.2943	2.44032e-05	5.72597e-06	11:67470424:G:A
AASDHPPT	5	26169715	26193952	9	5:26136198:A:G	5:26242528:C:A	68.4869	2.52928e-05	1.70647e-06	5:26231326:T:C
DEK	35	17016230	17044749	5	35:16984436:T:C	35:17048700:T:C	38.392	2.56544e-05	0.000181634	35:17005158:G:T
OR4F15P	30	187381	189138	2	30:137545:A:T	30:238899:A:G	34.4365	2.56832e-05	1.82884e-05	30:139175:C:G
SH3GL1	20	55279620	55311536	13	20:55258783:T:C	20:55361061:G:A	101.134	2.59584e-05	4.61727e-06	20:55341679:G:T
CREB3L1	18	43139452	43173420	11	18:43097599:G:A	18:43212197:T:C	86.7915	2.64133e-05	1.0835e-05	18:43175770:T:A
HDGFL2	20	55204867	55224528	4	20:55155767:C:T	20:55258783:T:C	43.3913	2.98026e-05	1.88005e-05	20:55155767:C:T
KAT14	24	4933068	4968216	4	24:4894958:A:G	24:4972811:G:A	35.1676	3.08748e-05	1.50149e-05	24:4972811:G:A
PET117	24	4933572	4971706	4	24:4894958:A:G	24:4972811:G:A	35.1676	3.08748e-05	1.50149e-05	24:4972811:G:A
LSP1	18	46087921	46127263	6	18:46040951:C:T	18:46172796:G:A	41.6152	3.10449e-05	1.12559e-05	18:46040951:C:T
TNNT3	18	46074699	46149131	6	18:46040951:C:T	18:46172796:G:A	41.6152	3.10449e-05	1.12559e-05	18:46040951:C:T
ZRANB3	19	37957420	38301888	17	19:37909121:C:G	19:38351484:A:G	132.222	3.25448e-05	2.52913e-05	19:37963463:A:G
CLDND1	33	5378036	5387321	2	33:5328108:C:T	33:5339546:C:T	27.8459	3.26636e-05	5.71308e-06	33:5332309:T:C
OR5K1	33	5347147	5348074	2	33:5327931:C:T	33:5339546:C:T	27.8459	3.26636e-05	5.71308e-06	33:5332309:T:C
OR5K18	33	5315694	5316639	2	33:5327931:C:T	33:5339546:C:T	27.8459	3.26636e-05	5.71308e-06	33:5332309:T:C
OR5K5	33	5300332	5301262	2	33:5327931:C:T	33:5339546:C:T	27.8459	3.26636e-05	5.71308e-06	33:5332309:T:C
PRR11	9	33739321	33751816	4	9:33730101:T:C	9:33758892:A:G	47.3298	3.35035e-05	8.35778e-06	9:33756249:A:G
ABTB2	18	33483861	33650327	17	18:33440528:G:A	18:33695580:G:C	98.7807	3.3778e-05	3.06698e-05	18:33536871:C:T
SLAMF8	38	22300127	22307096	7	38:22257105:C:T	38:22353501:C:T	45.4601	3.42934e-05	0.000106433	38:22326523:T:C
OR4P7	18	40176963	40177896	16	18:40132590:T:C	18:40227722:C:T	109.418	3.43366e-05	3.71349e-09	18:40164462:G:A
WIPF1	36	18576812	18697103	17	36:18540732:T:A	36:18721986:T:C	103.076	3.58278e-05	2.98119e-05	36:18715073:G:A
DSCAM	31	34669423	35400160	77	31:34631306:T:C	31:35444846:T:C	325.889	3.61699e-05	1.39317e-06	31:35259096:G:C
CHAF1A	20	55248287	55276900	13	20:55201585:G:A	20:55325664:A:G	100.477	3.67563e-05	1.88005e-05	20:55201585:G:A
CNR2	2	75658998	75660126	7	2:75619643:G:A	2:75687745:G:C	49.9944	3.74604e-05	0.000131857	2:75659635:A:G
ANO1	18	48108805	48189471	11	18:48060790:A:G	18:48233641:A:G	72.9117	3.79265e-05	3.78725e-08	18:48060790:A:G
MOB2	18	45682789	45776349	19	18:45640742:T:C	18:45825369:C:T	127.531	3.89473e-05	5.69201e-07	18:45703690:C:T
DGKZ	18	43088524	43129294	9	18:43097599:G:A	18:43176373:C:T	72.5175	3.95989e-05	1.0835e-05	18:43175770:T:A
STAP2	20	55325485	55336446	13	20:55282012:C:T	20:55376227:C:G	94.0723	4.09559e-05	4.61727e-06	20:55341679:G:T
DENND2A	16	8376315	8478890	6	16:8332139:C:A	16:8506203:T:C	58.3697	4.20124e-05	0.000258303	16:8396922:C:T
OR5D3	18	40154669	40155611	14	18:40104703:C:T	18:40196204:A:G	102.481	4.24049e-05	3.71349e-09	18:40164462:G:A
MYT1L	17	922275	1057585	3	17:890199:A:G	17:1096321:T:C	34.0969	4.27986e-05	2.11502e-05	17:1049745:T:A
ABCB8	16	15082916	15096593	6	16:15034209:A:G	16:15145755:G:A	54.0791	4.30789e-05	1.0859e-06	16:15034209:A:G
CATSPERG	1	114637544	114661313	1	1:114675107:T:C	1:114676178:T:C	16.855	4.36168e-05	4.03467e-05	1:114675107:T:C
KCNK6	1	114666475	114677639	1	1:114675107:T:C	1:114676178:T:C	16.855	4.36168e-05	4.03467e-05	1:114675107:T:C
PSMD8	1	114607057	114685985	1	1:114675107:T:C	1:114676178:T:C	16.855	4.36168e-05	4.03467e-05	1:114675107:T:C
SPINT2	1	114699240	114727763	1	1:114675107:T:C	1:114676178:T:C	16.855	4.36168e-05	4.03467e-05	1:114675107:T:C
YIF1B	1	114681468	114689237	1	1:114675107:T:C	1:114676178:T:C	16.855	4.36168e-05	4.03467e-05	1:114675107:T:C
VSIG8	38	22278806	22285444	7	38:22232759:G:A	38:22334783:A:C	47.4701	4.39532e-05	0.000106433	38:22326523:T:C
SYT8	18	46072494	46075480	5	18:46023091:C:T	18:46120107:C:T	35.1136	4.50726e-05	1.12559e-05	18:46040951:C:T
SOX6	21	38737246	39216549	30	21:38706377:C:A	21:39266290:A:G	246.092	4.5196e-05	6.75378e-07	21:39141056:A:G
ATG3	33	17046972	17073150	12	33:17007019:C:T	33:17108965:C:T	108.58	4.63377e-05	1.27679e-05	33:17104008:G:A
SI	34	30284857	30373780	10	34:30237266:C:T	34:30422646:G:A	67.659	4.81116e-05	0.000854865	34:30379876:A:G
RASSF10	21	35984550	35986918	4	21:35969818:A:G	21:36026125:G:T	32.0411	5.12103e-05	0.000137617	21:36007933:C:A
OR4C10F	18	40284435	40285365	6	18:40235187:G:C	18:40335172:A:G	48.7854	5.23183e-05	0.000107427	18:40251611:T:C
MTURN	14	42899943	42930117	8	14:42873674:A:G	14:42961430:G:C	41.005	5.50574e-05	9.44951e-08	14:42960258:A:G
DUSP8	18	45794329	45809996	6	18:45746129:C:A	18:45855489:A:C	40.3873	5.60783e-05	1.0199e-05	18:45746129:C:A
LRG1	20	55177823	55180369	5	20:55131238:T:A	20:55222778:C:G	48.2655	5.61394e-05	1.88005e-05	20:55131238:T:A
PLIN5	20	55181197	55189366	5	20:55131238:T:A	20:55222778:C:G	48.2655	5.61394e-05	1.88005e-05	20:55131238:T:A
NFKB1	32	23942953	24040703	20	32:23893969:A:G	32:24088798:T:C	109.774	5.78954e-05	4.76981e-05	32:24043672:A:T
SEMA6B	20	55161817	55173135	7	20:55119713:C:T	20:55222778:C:G	63.4742	5.85767e-05	1.88005e-05	20:55131238:T:A
RBMS1	36	5980664	6192286	26	36:5931282:A:G	36:6215254:C:T	185.393	5.97446e-05	0.000220879	36:6162294:C:T
ANKRD34A	17	58750677	58752234	2	17:58706798:A:G	17:58778749:T:C	20.5186	6.34653e-05	0.000762127	17:58778678:A:G
LIX1L	17	58731684	58747856	2	17:58706798:A:G	17:58778749:T:C	20.5186	6.34653e-05	0.000762127	17:58778678:A:G
POLR3GL	17	58751603	58764881	2	17:58706798:A:G	17:58778749:T:C	20.5186	6.34653e-05	0.000762127	17:58778678:A:G
FANCL	10	58521551	58637482	13	10:58472081:T:G	10:58666561:T:C	85.5666	6.43018e-05	0.000166066	10:58518825:G:T
SKA2	9	33692301	33728281	9	9:33644192:C:A	9:33758892:A:G	79.5201	6.44153e-05	8.35778e-06	9:33756249:A:G
COQ2	32	7139125	7162764	9	32:7094359:A:G	32:7212659:A:G	52.425	6.59647e-05	3.48651e-10	32:7105969:G:A
CHRNA1	36	18726242	18742505	6	36:18677065:T:C	36:18774866:C:T	37.9338	6.69198e-05	2.98119e-05	36:18715073:G:A
CCDC190	38	19942088	19950955	4	38:19908213:G:A	38:19971479:G:A	30.367	6.71156e-05	1.72841e-05	38:19960630:C:T
OR5G1	18	39198594	39199824	9	18:39153916:A:T	18:39242793:A:G	65.2197	6.93047e-05	5.03363e-05	18:39157584:C:T
RAD9B	26	8309591	8343424	7	26:8278817:C:A	26:8390210:G:A	43.6494	6.9542e-05	9.19124e-06	26:8387499:A:G
MCM8	24	15814769	15893458	27	24:15765054:A:C	24:15926939:G:A	205.396	7.00633e-05	7.22645e-07	24:15786115:T:G
PCDH17	22	13865899	13958405	57	22:13816895:T:C	22:14008340:T:C	272.385	7.11474e-05	9.17448e-06	22:13893639:A:G
RBM34	4	4755619	4780958	11	4:4705953:A:T	4:4828066:C:T	94.3525	7.14458e-05	2.31373e-06	4:4828066:C:T
SPAG17	17	55248136	55467902	19	17:55198232:C:T	17:55495867:A:C	129.034	7.1851e-05	8.46362e-09	17:55271345:T:G
OR4K15	30	131499	132474	3	30:112518:A:G	30:182361:C:T	30.6502	7.18616e-05	1.82884e-05	30:139175:C:G
DDX43	12	35483554	35497896	5	12:35434042:T:C	12:35525614:T:C	43.5967	7.22484e-05	2.31825e-05	12:35434042:T:C
KHDC3L	12	35434122	35468943	5	12:35420345:T:C	12:35517107:G:A	43.5967	7.22484e-05	2.31825e-05	12:35427761:C:G
POU2AF1	5	21628438	21694773	7	5:21614417:T:C	5:21742857:G:A	49.1233	7.32422e-05	4.67313e-05	5:21640534:A:G
SLC35A5	33	17073677	17093017	12	33:17034176:G:A	33:17141393:A:G	100.168	7.59725e-05	1.27679e-05	33:17104008:G:A
PHF21A	18	43335985	43492828	7	18:43287021:G:A	18:43539409:A:G	58.9766	7.61734e-05	3.59647e-06	18:43504174:T:A
NRP2	37	14293613	14406949	18	37:14256567:A:G	37:14447368:A:G	98.5722	7.84418e-05	1.13284e-05	37:14438623:T:C
RFC5	26	14428694	14438986	14	26:14382871:A:T	26:14488664:C:T	87.8352	7.87825e-05	1.10493e-05	26:14480538:A:G
C18H11orf94	18	43516376	43517068	6	18:43473279:T:G	18:43558373:C:T	45.457	7.95001e-05	3.59647e-06	18:43504174:T:A
PEX16	18	43507192	43516235	6	18:43473279:T:G	18:43558373:C:T	45.457	7.95001e-05	3.59647e-06	18:43504174:T:A
OVOL2	24	5020812	5050309	3	24:4972811:G:A	24:5099072:C:T	31.6147	7.96866e-05	1.50149e-05	24:4972811:G:A
GRIN2C	9	5576680	5595146	5	9:5551788:C:T	9:5644873:T:C	48.3689	7.98465e-05	6.11469e-05	9:5564317:T:C
VSIG10	26	14441303	14497174	18	26:14396216:C:T	26:14545230:A:G	117.016	7.98841e-05	1.10493e-05	26:14480538:A:G
OR5AN2	18	37474233	37475718	5	18:37462508:T:C	18:37523294:T:C	39.0445	8.00605e-05	0.000141762	18:37462508:T:C
OR5AN6	18	37496828	37497785	5	18:37462508:T:C	18:37523294:T:C	39.0445	8.00605e-05	0.000141762	18:37462508:T:C
KBTBD3	5	26194535	26225471	12	5:26151677:A:T	5:26271287:C:T	73.2299	8.0186e-05	1.70647e-06	5:26231326:T:C
GDPD1	9	33773410	33826411	6	9:33730101:T:C	9:33862586:A:G	59.0787	8.11748e-05	8.35778e-06	9:33756249:A:G
OR4C11I	18	40355258	40363905	5	18:40333809:G:T	18:40365702:T:A	58.941	8.26252e-05	2.58435e-06	18:40344205:A:T
DOCK8	1	89150855	89378013	66	1:89100984:A:T	1:89422459:C:T	308.464	8.46192e-05	8.95167e-05	1:89227988:G:A
TOMM20	4	4785583	4801006	12	4:4737553:G:A	4:4846463:T:C	102.528	8.70828e-05	2.31373e-06	4:4828066:C:T
EHF	18	33195525	33233665	19	18:33146693:T:G	18:33252998:C:T	123.827	8.80897e-05	6.3455e-08	18:33229374:C:A
FSD1	20	55333784	55344843	15	20:55284014:C:T	20:55394332:G:A	95.9174	8.87414e-05	4.61727e-06	20:55341679:G:T
ANKS1A	12	4095489	4272654	20	12:4045630:C:A	12:4304734:G:A	146.512	8.91544e-05	2.19656e-06	12:4151860:A:G
GFRA4	24	17686816	17690056	4	24:17636911:G:A	24:17739951:G:C	56.0843	8.99339e-05	1.05359e-06	24:17697807:T:C
ZFP37	11	67442835	67460280	12	11:67393175:C:T	11:67475934:T:G	90.8605	9.00521e-05	5.72597e-06	11:67470424:G:A
AHCY	24	23411139	23419767	4	24:23361154:G:A	24:23469424:T:C	27.8354	9.10431e-05	1.27696e-08	24:23446761:T:G
MINPP1	26	37586726	37626618	12	26:37544830:G:A	26:37630228:T:C	86.5539	9.24949e-05	5.74305e-06	26:37553435:A:G
PCDH12	2	36886225	36900003	9	2:36852293:C:T	2:36948715:A:T	63.063	9.41402e-05	8.15167e-07	2:36912936:C:T
RNF14	2	36911611	36929172	8	2:36863230:A:G	2:36948715:A:T	59.6557	9.42259e-05	8.15167e-07	2:36912936:C:T
LRRN4	24	15803124	15810930	32	24:15753318:G:A	24:15842198:T:C	220.685	9.42627e-05	7.22645e-07	24:15786115:T:G
BTBD6	8	72605515	72607023	3	8:72618549:G:A	8:72647206:T:C	28.7158	9.56861e-05	4.44175e-05	8:72647206:T:C
DLA-DOA	12	2563672	2568328	11	12:2514056:C:T	12:2604788:G:A	73.9669	9.91309e-05	0.000127651	12:2604351:G:A
UBXN6	20	55227728	55245940	9	20:55182194:C:T	20:55295391:A:G	65.0891	9.94531e-05	1.88005e-05	20:55182194:C:T
TAMM41	20	6653025	6709922	23	20:6603153:G:A	20:6749267:T:C	143.15	0.000102279	4.99779e-05	20:6740038:T:C
PDCD1	25	51608172	51618723	3	25:51581177:G:A	25:51608619:A:G	39.7967	0.000103949	3.53201e-05	25:51581177:G:A
ZNF398	16	14199488	14228213	2	16:14176214:C:A	16:14193021:A:G	28.6453	0.000104551	4.29492e-05	16:14184888:C:G
ZNF786	16	14144772	14183696	2	16:14176214:C:A	16:14193021:A:G	28.6453	0.000104551	4.29492e-05	16:14184888:C:G
CDC26	11	67632871	67641192	5	11:67591777:A:G	11:67672873:A:G	41.8472	0.00010468	1.86237e-05	11:67627619:C:T
KCTD1	7	62118599	62213593	8	7:62070215:C:T	7:62244103:A:G	41.9394	0.000107397	6.72508e-05	7:62074018:T:C
CCDC80	33	17105085	17139896	12	33:17059312:G:A	33:17186921:A:C	98.0161	0.000109793	1.27679e-05	33:17104008:G:A
HAL	15	35759671	35791003	2	15:35756198:T:C	15:35823294:C:A	23.3411	0.000109866	0.000423997	15:35823294:C:A
ZYG11A	5	55994035	56066303	4	5:55944107:A:G	5:56087812:A:C	30.0459	0.000109866	0.000765777	5:56005198:C:T
GAP43	33	19656834	19770408	14	33:19612971:G:A	33:19813762:A:G	68.7166	0.000110203	0.000109453	33:19774970:C:T
SLC16A1	17	62622901	62787481	16	17:62573127:G:A	17:62835749:A:C	85.6799	0.000115285	0.000116442	17:62816801:G:A
DEFB122	24	20940687	20949458	12	24:20891225:C:A	24:20970156:G:A	86.6138	0.000116617	2.54641e-05	24:20918646:A:T
ADCK2	16	8346168	8364353	5	16:8313190:G:A	16:8407953:T:C	35.3624	0.000117183	0.000258303	16:8396922:C:T
GAL3ST2	25	51581545	51597774	4	25:51549074:C:A	25:51608619:A:G	40.5101	0.000117393	3.53201e-05	25:51581177:G:A
LTBP4	1	113124108	113150442	11	1:113074786:G:C	1:113198184:C:T	75.5353	0.000119322	5.41849e-05	1:113198184:C:T
NME7	7	29206306	29463467	43	7:29157754:T:C	7:29511844:A:G	232.456	0.000121802	5.33659e-06	7:29275009:T:C
TLR2	15	51454694	51465241	8	15:51414815:T:C	15:51512663:C:T	43.0108	0.000123588	0.000269438	15:51468004:A:G
XIRP2	36	11939792	12234270	12	36:11959234:G:A	36:12261042:C:T	74.6119	0.000124325	0.000114312	36:12016071:G:A
TMEM104	9	5600372	5654520	6	9:5551788:C:T	9:5696280:C:T	48.5162	0.000125158	6.11469e-05	9:5564317:T:C
GTPBP8	33	17375995	17388940	4	33:17340075:T:G	33:17432459:T:C	32.2375	0.000125994	1.59819e-05	33:17432312:C:T
GDAP2	17	55164558	55216645	22	17:55124058:C:T	17:55264373:A:G	120.271	0.000127039	2.07437e-08	17:55236389:C:T
LARGE2	18	43497483	43502619	5	18:43473279:T:G	18:43548979:G:A	41.1072	0.000127958	3.59647e-06	18:43504174:T:A
ADAM33	24	17668499	17681209	5	24:17618515:C:T	24:17729642:G:A	58.0276	0.000132899	1.05359e-06	24:17697807:T:C
ANGPTL1	7	20919213	20940792	2	7:20870370:T:G	7:20944943:C:T	19.4144	0.000134419	7.5083e-05	7:20870370:T:G
TANK	36	6750264	6826486	11	36:6703595:C:T	36:6850609:A:T	61.0737	0.000136328	6.13855e-06	36:6753021:C:T
TCTN1	26	8407104	8437027	3	26:8387499:A:G	26:8469990:T:C	23.3099	0.000137446	9.19124e-06	26:8387499:A:G
MANBA	32	24038919	24167535	24	32:24003427:G:A	32:24216556:C:A	124.7	0.000138022	4.76981e-05	32:24043672:A:T
LYST	4	4089836	4294593	11	4:4039897:G:A	4:4343284:C:T	84.1445	0.0001402	5.04303e-07	4:4039897:G:A
DEFB121	24	20927336	20929231	13	24:20877743:T:G	24:20970156:G:A	87.2269	0.000144286	2.54641e-05	24:20918646:A:T
IKBKE	38	2747296	2772587	9	38:2698473:G:A	38:2817776:T:G	55.9154	0.000144493	5.34483e-05	38:2770567:A:G
OR5G3	18	39139413	39140364	13	18:39089563:T:C	18:39177075:C:T	80.0598	0.000145757	3.43052e-06	18:39148311:A:G
TXNDC2	7	75822012	75824007	4	7:75783705:G:A	7:75818961:C:T	27.618	0.000147199	0.000154702	7:75791712:T:C
MPPED2	18	36717724	36890328	113	18:36667725:G:A	18:36940326:C:T	547.429	0.000148248	3.50678e-07	18:36847555:T:A
BRF1	8	72588692	72632263	4	8:72538830:T:G	8:72647206:T:C	30.3461	0.000149254	4.44175e-05	8:72647206:T:C
DDR2	38	20008056	20152275	15	38:19960630:C:T	38:20174723:A:G	77.3122	0.000150417	1.72841e-05	38:19960630:C:T
BPGM	16	13365565	13418432	29	16:13315886:C:T	16:13415498:G:A	169.908	0.000153959	2.63761e-06	16:13407862:G:C
DHDDS	2	73579041	73610696	4	2:73537182:C:T	2:73656735:C:A	35.0337	0.000154424	8.15373e-05	2:73559475:A:G
GJB7	12	46801430	46802588	9	12:46754871:T:C	12:46850266:C:T	54.5271	0.000155121	1.91052e-07	12:46845276:C:T
SLC31A1	11	67591079	67625798	6	11:67542308:A:G	11:67672873:A:G	41.9589	0.000156336	1.86237e-05	11:67627619:C:T
HM13	24	21026365	21071165	14	24:21000656:G:C	24:21120909:C:T	87.1687	0.000163093	0.000165828	24:21039503:G:T
ATRN	24	17702281	17859737	7	24:17653458:G:A	24:17907758:A:C	81.9589	0.00016414	5.88752e-07	24:17840676:T:G
RPL7	29	21881043	21884731	5	29:21831247:T:C	29:21931798:C:A	47.7719	0.000165455	7.60392e-05	29:21831247:T:C
YJU2	20	55368479	55380679	10	20:55325664:A:G	20:55430205:G:A	64.9856	0.000166821	4.61727e-06	20:55341679:G:T
C37H2orf80	37	16424883	16482227	8	37:16380546:A:G	37:16517218:G:T	44.1198	0.000167138	3.71393e-05	37:16426034:C:T
RGS3	11	67781961	67920075	20	11:67768695:A:G	11:67957177:G:A	112.087	0.000168368	0.00015296	11:67866247:G:A
SLC24A3	24	3593512	3784467	13	24:3544106:T:C	24:3819715:C:A	119.486	0.000169805	1.44134e-05	24:3544106:T:C
SMG8	9	33759131	33935412	8	9:33730101:T:C	9:33953701:A:G	73.1157	0.00017306	8.35778e-06	9:33756249:A:G
C8orf89	29	21855055	21875768	6	29:21808409:T:C	29:21925529:T:C	48.648	0.000176127	7.60392e-05	29:21823626:T:C
ZNF169	1	97811273	97853966	1	1:97880897:A:G	1:97885477:T:C	14.1801	0.000178597	0.000166119	1:97880897:A:G
SLCO2B1	21	23346069	23473831	7	21:23317194:T:C	21:23523788:A:G	44.3865	0.000179062	1.43314e-05	21:23407598:T:C
PRPF31	1	103073379	103090652	2	1:103075656:T:C	1:103101138:A:G	24.7623	0.000181407	0.000217182	1:103075656:T:C
HDHD3	11	67729274	67730030	5	11:67695922:C:T	11:67776819:T:C	34.2493	0.000183259	3.17563e-05	11:67728444:T:G
TNC	11	69077534	69170281	18	11:69029349:A:G	11:69214444:A:G	97.708	0.000183841	1.04839e-05	11:69177335:G:A
UMODL1	31	36449659	36510683	9	31:36416366:G:A	31:36552910:A:C	50.4719	0.000184489	5.58427e-09	31:36478570:A:C
SLC6A1	20	7341071	7383287	28	20:7302033:T:C	20:7432073:G:A	203.408	0.000189838	3.07686e-06	20:7418452:G:T
MAPK8IP1	18	43517676	43526379	7	18:43473279:T:G	18:43575737:G:A	51.4446	0.000190234	3.59647e-06	18:43504174:T:A
TGFBR1	11	56161771	56218594	26	11:56115006:T:C	11:56257328:G:A	131.647	0.000190825	7.94988e-09	11:56128547:G:A
PEBP1	26	14500073	14529354	13	26:14464868:A:G	26:14578504:T:C	97.0342	0.000192954	1.10493e-05	26:14480538:A:G
SEC22B	17	57053217	57115886	14	17:57003418:G:A	17:57158354:A:T	81.7958	0.000193666	0.000151502	17:57130657:T:C
C1QB	2	76650585	76655549	7	2:76604966:A:G	2:76684760:T:G	35.5394	0.000195834	9.87939e-05	2:76607657:T:C
HSD17B7	38	19977085	19999010	6	38:19953019:G:A	38:20028340:A:C	41.3312	0.000199726	1.72841e-05	38:19960630:C:T
PALM2AKAP2	11	64842166	65175262	38	11:64808477:T:G	11:65206463:G:A	155.196	0.000199943	2.13771e-08	11:65072721:G:A
CARS1	18	46959742	47007460	12	18:46913702:T:C	18:47056490:C:G	68.4854	0.000201078	0.000486721	18:46913702:T:C
OR5L1B	18	40078773	40079703	12	18:40029080:C:T	18:40122745:G:A	69.5154	0.000204307	0.00012992	18:40103091:A:G
YTHDF2	2	71760311	71792527	2	2:71780602:T:C	2:71839268:G:A	19.5729	0.000205477	1.37596e-05	2:71839268:G:A
ZNF555	20	56363550	56390521	11	20:56315889:G:C	20:56431156:G:A	70.3845	0.000206728	0.000176329	20:56325591:T:C
MTRF1	22	9329405	9376686	8	22:9279922:A:G	22:9413595:C:A	79.6641	0.000207256	8.52125e-05	22:9376502:G:A
TOLLIP	18	45560680	45578449	5	18:45516503:G:A	18:45623577:C:T	41.5821	0.000207512	1.5457e-05	18:45516503:G:A
TAF12	2	71865288	71898236	2	2:71839268:G:A	2:71893794:G:A	18.9032	0.000207857	1.37596e-05	2:71839268:G:A
SNRPC	12	3996519	4010889	17	12:3947012:C:T	12:4060595:T:A	105.131	0.000210878	4.87784e-05	12:4027631:C:T
VGLL4	20	6751800	6913201	29	20:6707371:A:G	20:6958819:A:C	131.655	0.00021216	3.99554e-05	20:6760793:A:G
SDK2	9	6734503	6867078	11	9:6708149:T:C	9:6885590:G:A	49.828	0.000213343	9.2886e-05	9:6865545:A:G
C4H1orf198	4	8531000	8564910	7	4:8493977:A:G	4:8605095:T:C	43.6785	0.000215394	0.00020207	4:8493977:A:G
CYBRD1	36	15970945	15997983	6	36:15921637:C:T	36:16044545:C:G	42.9609	0.000216491	0.000297099	36:15921637:C:T
RAB3GAP1	19	37861803	37963501	11	19:37816113:T:G	19:38013408:G:A	81.3503	0.000218087	2.52913e-05	19:37963463:A:G
CACNA1E	7	14707800	15267422	59	7:14659066:T:C	7:15315351:G:A	245.644	0.000219751	4.27694e-06	7:14763541:C:T
SIGLEC1	24	17636025	17666854	8	24:17587789:C:G	24:17716280:C:T	62.9113	0.000221645	1.05359e-06	24:17697807:T:C
ARPC2	37	24914641	24935824	6	37:24908875:G:A	37:24983184:G:A	34.5	0.000222184	4.21457e-05	37:24958250:A:G
GPBAR1	37	24940324	24943421	6	37:24908875:G:A	37:24983184:G:A	34.5	0.000222184	4.21457e-05	37:24958250:A:G
KBTBD7	22	9388831	9390871	3	22:9339490:T:C	22:9413595:C:A	38.6366	0.000224865	8.52125e-05	22:9376502:G:A
TNFAIP8L1	20	55099872	55110110	7	20:55050526:A:G	20:55159051:G:A	51.9565	0.000225717	1.88005e-05	20:55131238:T:A
GGPS1	4	4592261	4602077	7	4:4543228:T:C	4:4651769:G:T	53.4104	0.000226914	4.97535e-06	4:4605448:C:T
VRK2	10	58431977	58544189	36	10:58382596:G:A	10:58574619:A:T	158.302	0.000228149	0.000166066	10:58518825:G:T
ACKR1	38	22758012	22763958	8	38:22712729:C:T	38:22804623:C:T	43.3078	0.000228186	4.10744e-06	38:22804623:C:T
FNTA	16	22739078	22767914	2	16:22698279:A:C	16:22715657:A:G	22.7248	0.000228502	3.90292e-06	16:22705103:C:T
ZBED8	4	50334726	50336511	6	4:50288219:T:C	4:50372034:T:C	53.0925	0.000229067	9.45681e-05	4:50288219:T:C
MPEG1	18	37531031	37533179	6	18:37496832:G:A	18:37581803:C:A	34.4497	0.000229404	0.00244046	18:37523294:T:C
CERS6	36	13308109	13602875	4	36:13380254:A:C	36:13643437:C:T	24.5733	0.000233447	0.000394374	36:13449941:C:T
BCS1L	37	25264011	25266516	8	37:25250312:C:A	37:25314768:A:C	56.8215	0.000234232	2.86223e-05	37:25279957:C:T
RNF25	37	25266946	25273131	8	37:25250312:C:A	37:25322863:G:A	56.8215	0.000234232	2.86223e-05	37:25279957:C:T
ZC3H12A	15	4972955	4980371	3	15:4925139:T:G	15:4949448:A:T	27.429	0.000234528	0.000152034	15:4925561:A:G
FGF4	18	48413186	48416977	7	18:48373413:T:G	18:48447402:T:C	42.8359	0.000234848	9.90954e-06	18:48404035:A:C
GNPDA1	2	36939749	36948966	10	2:36889922:A:G	2:36998782:G:A	66.4642	0.000237812	8.15167e-07	2:36912936:C:T
FDXR	9	5567327	5577277	5	9:5520377:A:G	9:5592504:C:T	39.4528	0.000237833	6.11469e-05	9:5564317:T:C
PPTC7	26	8349452	8383617	6	26:8306384:T:G	26:8432825:T:C	38.1452	0.00024007	9.19124e-06	26:8387499:A:G
OR4K1B	30	95020	95956	4	30:45035:C:T	30:143622:T:C	33.7698	0.000240424	1.82884e-05	30:139175:C:G
OR4K5B	30	78724	79696	4	30:28990:T:C	30:129653:C:T	33.7698	0.000240424	3.36842e-05	30:28990:T:C
BTF3L4	15	9240152	9260962	1	15:9262988:T:C	15:9293736:A:C	13.5839	0.000244939	0.000228137	15:9262988:T:C
LRIG2	17	62489461	62548666	12	17:62444932:A:G	17:62578479:G:C	62.7063	0.000246899	0.000611396	17:62465321:G:A
ARHGDIG	6	40221102	40223115	2	6:40186396:T:C	6:40261501:G:A	20.2118	0.000248622	7.1992e-05	6:40186396:T:C
AXIN1	6	40158243	40218343	2	6:40186396:T:C	6:40261501:G:A	20.2118	0.000248622	7.1992e-05	6:40186396:T:C
UBTD2	4	39992297	40063571	4	4:39943831:C:T	4:40097507:A:G	33.5034	0.000249725	2.9215e-07	4:40097507:A:G
FKBP15	11	67533846	67589985	5	11:67525685:T:A	11:67639854:G:T	35.8083	0.000249827	1.86237e-05	11:67627619:C:T
CCNT2	19	37743234	37783220	4	19:37776953:C:T	19:37831973:G:A	27.8429	0.000252732	0.000127535	19:37807445:A:G
CAV2	14	55437621	55445469	4	14:55405735:T:C	14:55457599:C:T	23.4329	0.000253589	0.000134718	14:55405735:T:C
BRIP1	9	34806534	34983788	5	9:34758812:A:G	9:35028699:C:T	44.1294	0.000255738	0.00012956	9:34758812:A:G
TBCE	4	4490993	4569357	7	4:4442346:C:T	4:4616802:T:C	58.1719	0.000255866	4.97535e-06	4:4605448:C:T
BRD2	12	2534033	2546029	11	12:2484406:C:T	12:2593534:C:G	60.5493	0.00025624	0.000311565	12:2516888:A:G
CDON	5	8446345	8533426	9	5:8413046:C:A	5:8557847:C:T	50.7162	0.000256526	0.000184504	5:8445176:G:A
ARID4B	4	4602666	4750469	14	4:4552743:A:G	4:4799763:G:A	98.8197	0.00025862	4.97535e-06	4:4605448:C:T
CADM3	38	22766697	22797072	10	38:22733238:C:T	38:22839863:T:C	51.3212	0.000259013	4.10744e-06	38:22804623:C:T
WWC1	4	43280446	43431144	30	4:43230590:C:A	4:43479687:C:T	134.999	0.000260778	2.9915e-06	4:43441826:G:A
PRPF4	11	67641458	67657870	6	11:67591777:A:G	11:67697793:A:G	41.9649	0.0002619	1.86237e-05	11:67627619:C:T
DEFB126	24	20725761	20730314	8	24:20677246:C:G	24:20746034:T:C	69.4099	0.000262247	4.03721e-05	24:20720949:A:C
KDM1B	35	16921094	17012527	10	35:16905111:C:A	35:17048700:T:C	47.6298	0.000268154	0.000181634	35:17005158:G:T
EMC7	30	952385	978051	6	30:910535:G:A	30:1026617:C:G	46.0938	0.000271802	4.90045e-06	30:1007225:T:G
IMPG2	33	7709682	7785309	25	33:7659790:C:T	33:7831931:T:C	139.572	0.00027405	6.1027e-05	33:7737742:C:T
TCP11	12	4286875	4306273	9	12:4241146:A:G	12:4348043:C:T	54.3193	0.000274847	0.000138593	12:4284454:A:G
OR51V21	21	28059456	28060413	4	21:28044280:A:G	21:28108353:G:A	25.3509	0.000274962	7.94108e-05	21:28071048:G:T
NCSTN	38	21685867	21892097	20	38:21648490:T:C	38:21935436:C:A	87.5094	0.000275823	8.61338e-05	38:21887597:C:T
CCDC174	20	4753541	4776032	10	20:4707639:A:G	20:4815661:A:G	75.8188	0.000277582	1.04848e-05	20:4740090:T:C
MUSK	11	65551888	65642349	46	11:65502059:G:T	11:65691767:G:C	237.049	0.000287336	3.35284e-05	11:65594948:A:T
ECHDC2	5	55972003	55991531	3	5:55922978:G:A	5:56040868:A:G	21.4143	0.00029627	0.000765777	5:56005198:C:T
CYP4A11	15	13604129	13676344	7	15:13554367:C:A	15:13725602:T:C	49.4403	0.00029656	1.95004e-05	15:13600014:G:A
CDK5RAP1	24	22588353	22628450	11	24:22546770:T:C	24:22660373:T:C	65.3362	0.000298367	3.87864e-06	24:22582438:C:T
FGD4	27	16254541	16464112	17	27:16227737:C:A	27:16513400:T:C	82.9982	0.000299742	2.54671e-06	27:16401051:A:G
OR5A3	18	37513547	37514510	4	18:37496832:G:A	18:37523294:T:C	24.5659	0.000300007	0.00244046	18:37523294:T:C
KCNJ6	31	32755898	32934478	15	31:32736458:G:A	31:32981959:G:A	85.9566	0.000300373	0.000217675	31:32736458:G:A
C11H9orf43	11	67764295	67778681	7	11:67727913:A:G	11:67818937:G:A	51.8885	0.00030177	3.17563e-05	11:67728444:T:G
POLE3	11	67758917	67760374	7	11:67727913:A:G	11:67808919:G:A	51.8885	0.00030177	3.17563e-05	11:67728444:T:G
LARP7	32	32421674	32439131	7	32:32371728:A:G	32:32475939:G:A	40.9865	0.000302148	0.000114207	32:32440543:C:T
AAMP	37	24937080	24948529	7	37:24908875:G:A	37:24996284:A:G	35.2249	0.00030792	4.21457e-05	37:24958250:A:G
TMBIM1	37	24952901	24958137	7	37:24908875:G:A	37:24996284:A:G	35.2249	0.00030792	4.21457e-05	37:24958250:A:G
PNKD	37	24948931	25005144	9	37:24908875:G:A	37:25022343:A:G	40.7888	0.000308909	4.21457e-05	37:24958250:A:G
CDK20	1	97622997	97662662	7	1:97573159:G:T	1:97688131:T:C	48.2412	0.000308921	0.000348679	1:97639777:A:G
ID1	24	21094754	21096276	15	24:21047283:A:G	24:21144998:C:T	109.334	0.00031251	0.000165828	24:21047283:A:G
DEFB119	24	20903842	20918177	16	24:20856095:C:T	24:20968113:C:T	89.527	0.000313312	2.54641e-05	24:20918646:A:T
HIBADH	14	40673007	40780516	60	14:40623093:T:C	14:40830031:C:T	261.591	0.000321033	1.74393e-06	14:40803022:T:C
OR4K2	30	60402	61344	2	30:10731:C:T	30:63817:G:A	20.3173	0.000323332	3.36842e-05	30:10731:C:T
OR4K6	30	41359	42319	2	30:2132:G:A	30:63817:G:A	20.3173	0.000323332	3.36842e-05	30:2132:G:A
PDE4DIP	17	57135307	57358978	19	17:57089280:G:A	17:57381061:A:C	106.586	0.00032585	0.000151502	17:57130657:T:C
ICA1	14	23673757	23796462	21	14:23625406:A:T	14:23845880:G:A	104.437	0.00032679	9.22393e-05	14:23779397:T:A
TMEM267	4	66531648	66551923	5	4:66486783:T:C	4:66554230:G:A	33.5809	0.000331349	4.73482e-05	4:66501311:C:T
COL5A3	20	51037620	51074993	13	20:50991019:G:A	20:51116378:C:T	69.9921	0.000332784	0.00026258	20:51061564:G:T
ANAPC15	21	25972457	25975558	2	21:25923274:C:T	21:25998778:G:A	16.5294	0.00033381	5.00106e-05	21:25923274:C:T
DLA-DMA	12	2503324	2533990	12	12:2467565:G:C	12:2581619:G:A	60.6603	0.000342501	0.000311565	12:2516888:A:G
OR4A47FP	18	41341115	41342057	2	18:41372471:T:C	18:41389272:T:C	21.4115	0.000344747	0.000197966	18:41389272:T:C
OR4C21	18	41357843	41358749	2	18:41372471:T:C	18:41393666:G:A	21.4115	0.000344747	0.000197966	18:41389272:T:C
GINS2	5	66982136	67000338	13	5:66940876:A:G	5:67050262:C:T	65.2117	0.000346364	3.04625e-05	5:67018474:A:G
FXYD3	1	117453271	117456193	6	1:117405983:G:T	1:117480794:T:C	34.5485	0.000346651	0.000862412	1:117462550:T:C
LGI4	1	117444940	117452381	6	1:117405983:G:T	1:117480794:T:C	34.5485	0.000346651	0.000862412	1:117462550:T:C
VPS45	17	59327805	59397811	5	17:59298076:A:G	17:59440710:G:A	37.2923	0.000347927	9.09978e-05	17:59439077:G:A
HS6ST3	22	47117756	47259351	17	22:47124159:A:G	22:47309259:A:G	95.6415	0.000349476	0.000202723	22:47273530:C:T
TTC13	4	8424881	8502600	11	4:8379735:A:G	4:8548223:T:C	57.8259	0.000349651	0.00020207	4:8493977:A:G
TRAF3IP2	12	68030196	68058518	5	12:68030517:A:G	12:68100943:T:C	30.6823	0.000350577	3.23326e-07	12:68069656:A:G
SLU7	4	50314085	50327733	8	4:50271015:T:C	4:50372034:T:C	62.6571	0.000353819	9.45681e-05	4:50288219:T:C
NSUN5	6	6888004	6899517	8	6:6838536:T:C	6:6948348:G:A	45.2043	0.00035484	1.20183e-05	6:6895260:A:C
METTL5	36	14475185	14483502	2	36:14478328:C:T	36:14494372:G:A	18.1758	0.000357466	0.00102678	36:14478328:C:T
SSB	36	14465128	14476609	2	36:14478328:C:T	36:14494372:G:A	18.1758	0.000357466	0.00102678	36:14478328:C:T
CRYGA	37	16453712	16455542	5	37:16426034:C:T	37:16483664:A:G	32.3006	0.000366772	3.71393e-05	37:16426034:C:T
DCHS2	15	51915988	52138739	21	15:51891294:A:G	15:52181437:A:G	98.0382	0.000368186	0.000114494	15:52057775:G:A
CCDC33	30	37384238	37473339	16	30:37357693:A:G	30:37497327:C:A	75.7212	0.000368572	0.000181657	30:37384607:A:G
OSBPL5	18	47043828	47120907	11	18:46995512:T:C	18:47161175:T:C	47.6293	0.000369231	0.000511332	18:47006091:C:T
EI24	5	8950882	8963967	4	5:8911294:G:A	5:8989961:C:G	31.373	0.000371008	0.000201965	5:8961744:T:G
STT3A	5	8910939	8942146	4	5:8911294:G:A	5:8989961:C:G	31.373	0.000371008	0.000201965	5:8961744:T:G
MX2	31	35860589	35951350	11	31:35824424:C:T	31:35994673:G:C	48.3174	0.000372361	0.000114511	31:35878376:T:C
CYP4B1	15	13676370	13694705	5	15:13673914:C:T	15:13730693:A:G	30.9783	0.000374666	0.000271056	15:13722108:A:G
TOGARAM1	8	22420583	22497671	10	8:22371313:A:C	8:22511994:T:G	62.9282	0.000375316	6.28737e-05	8:22471086:G:A
THOP1	20	56412907	56432446	8	20:56365305:T:C	20:56446152:T:C	53.5896	0.000378761	0.000408327	20:56415741:C:T
MDFIC	14	54063768	54166197	22	14:54014507:A:G	14:54180835:A:G	101.94	0.000382025	4.38907e-05	14:54068663:G:C
RNF175	15	51469683	51521593	11	15:51426510:T:C	15:51559562:G:A	48.2085	0.000383072	0.000269438	15:51468004:A:G
SF3B2	18	51197938	51212354	4	18:51214572:T:C	18:51262111:A:G	29.3853	0.00038352	1.094e-05	18:51214572:T:C
TBC1D17	1	106674096	106686003	2	1:106644075:C:T	1:106684492:T:C	19.8717	0.000384102	0.00134883	1:106644075:C:T
ARHGAP26	2	37626697	38040079	21	2:37630734:C:A	2:38045428:A:T	100.611	0.000385466	7.1658e-07	2:37727667:T:C
H2AC11	35	24544082	24544475	5	35:24542808:G:T	35:24576327:G:A	32.4779	0.000387297	5.81508e-05	35:24542808:G:T
CGAS	12	35512859	35528596	3	12:35465395:G:C	12:35525614:T:C	24.6939	0.000387964	3.72011e-05	12:35516941:T:A
SLC6A11	20	7433193	7560564	34	20:7384162:T:C	20:7602271:A:G	246.49	0.000388385	3.07686e-06	20:7418452:G:T
TAF11	12	4088679	4094125	13	12:4038798:A:G	12:4110982:T:C	87.762	0.000391902	4.66443e-05	12:4066938:A:T
IGHM	8	72977145	72981735	5	8:72955969:C:T	8:73031593:C:T	39.3877	0.000392484	6.41609e-05	8:72990166:A:G
FAM177B	38	17001891	17005401	7	38:16973337:G:C	38:17038894:T:A	53.649	0.000394009	2.12404e-05	38:17020992:C:T
OR5M3C	18	39458537	39459470	7	18:39412680:G:A	18:39509232:C:A	36.1263	0.000395653	0.00027861	18:39509232:C:A
OR5M3	18	39465503	39466427	6	18:39421429:G:A	18:39509232:C:A	33.3924	0.000396584	0.00027861	18:39509232:C:A
AVEN	30	991953	1179114	9	30:951744:T:C	30:1228744:C:T	73.0502	0.000397611	4.90045e-06	30:1007225:T:G
NUP153	35	16519108	16589537	17	35:16470676:G:A	35:16638481:A:G	91.6075	0.000399144	0.000105066	35:16522245:C:T
ZNF142	37	25245642	25260296	7	37:25250312:C:A	37:25303147:C:T	50.9353	0.000400349	2.86223e-05	37:25279957:C:T
NEPRO	33	17393153	17406338	4	33:17407384:G:T	33:17440818:C:T	29.07	0.000401161	1.59819e-05	33:17432312:C:T
RDH8	20	51029608	51035951	12	20:50979676:C:G	20:51085378:A:G	64.8189	0.000404405	0.00026258	20:51061564:G:T
SCARA3	25	29917334	29968076	19	25:29881003:C:T	25:30017229:A:G	98.2579	0.000404409	6.21499e-05	25:29898655:T:C
RTF1	30	8467760	8522874	7	30:8419856:C:T	30:8565857:C:T	43.2836	0.000405495	3.23659e-06	30:8565857:C:T
STMND1	35	16130726	16154335	3	35:16088362:G:A	35:16176875:C:A	20.8183	0.000406372	0.000435174	35:16176742:A:G
MTO1	12	35533807	35560593	6	12:35507522:C:T	12:35609917:G:A	35.7873	0.000407842	3.72011e-05	12:35516941:T:A
CABP4	18	50014697	50017854	5	18:49988542:G:A	18:50059772:C:T	31.0366	0.000408138	0.000748263	18:50049300:G:A
GPR152	18	50020285	50021695	5	18:49988542:G:A	18:50059772:C:T	31.0366	0.000408138	0.000748263	18:50049300:G:A
TMEM134	18	50003108	50008745	5	18:49988542:G:A	18:50058743:T:C	31.0366	0.000408138	0.000748263	18:50049300:G:A
DEFB118	24	20893662	20900618	16	24:20844197:C:T	24:20950617:G:A	87.3651	0.000409456	2.54641e-05	24:20918646:A:T
PDE9A	31	36949722	37035809	11	31:36914474:T:C	31:37085728:A:G	57.9958	0.000412253	2.04806e-05	31:36914474:T:C
SLAMF6	38	21742300	21764494	7	38:21715476:A:G	38:21803879:T:C	36.358	0.000417876	0.00141504	38:21802819:G:A
ASIC3	16	15099882	15104080	8	16:15052504:A:G	16:15153632:A:G	54.5874	0.000419883	1.0859e-06	16:15052504:A:G
CDK5	16	15101229	15109269	8	16:15052504:A:G	16:15158703:G:A	54.5874	0.000419883	1.0859e-06	16:15052504:A:G
LTA4H	15	35795978	35830844	5	15:35756198:T:C	15:35874060:A:G	39.8211	0.000422339	0.000423997	15:35823294:C:A
CNOT3	1	103057541	103066887	3	1:103016733:T:C	1:103101138:A:G	29.1	0.000422661	0.000217182	1:103075656:T:C
LENG1	1	103054432	103057430	3	1:103016733:T:C	1:103101138:A:G	29.1	0.000422661	0.000217182	1:103075656:T:C
TMC4	1	103039846	103054113	3	1:103016733:T:C	1:103101138:A:G	29.1	0.000422661	0.000217182	1:103075656:T:C
SERINC1	1	61739223	61845296	10	1:61712321:A:G	1:61895037:C:T	57.8589	0.000424718	3.69389e-05	1:61717100:G:A
NDUFV2	7	75150414	75184067	5	7:75120045:C:T	7:75219671:G:A	29.5412	0.000424915	7.60207e-05	7:75120045:C:T
COX4I2	24	21120212	21128320	15	24:21070383:A:G	24:21174354:A:G	102.974	0.000426396	0.000165828	24:21070383:A:G
ANKRD24	20	55391651	55404544	11	20:55341679:G:T	20:55442436:G:A	66.4382	0.00042758	4.61727e-06	20:55341679:G:T
OR52A1	21	28047094	28048033	3	21:28044280:A:G	21:28071048:G:T	21.7257	0.000432247	7.94108e-05	21:28071048:G:T
OR52A24	21	28025758	28026709	3	21:28044280:A:G	21:28071048:G:T	21.7257	0.000432247	7.94108e-05	21:28071048:G:T
OR52AE1	21	28033761	28034643	3	21:28044280:A:G	21:28071048:G:T	21.7257	0.000432247	7.94108e-05	21:28071048:G:T
PAPPA	11	69982267	70219550	12	11:69988787:A:G	11:70238996:T:C	49.6335	0.000435045	6.91379e-05	11:70044405:A:G
ESRRG	38	11823519	12256028	35	38:11776988:C:T	38:12296002:A:C	127.508	0.000436086	4.04178e-05	38:11943490:C:T
ANKEF1	24	12235457	12253587	52	24:12186347:C:G	24:12303441:A:G	228.406	0.000436235	2.42701e-05	24:12251055:C:T
OSCAR	1	103101818	103106974	3	1:103075656:T:C	1:103156285:G:A	31.8027	0.00043774	0.000217182	1:103075656:T:C
WARS2	17	56229768	56322638	15	17:56197005:A:G	17:56347531:A:G	81.9574	0.000440753	7.51268e-07	17:56295050:A:G
ACVR1C	36	3541247	3613384	5	36:3499436:T:C	36:3654559:C:T	28.161	0.000442171	9.21403e-07	36:3566990:T:C
LAMA4	12	68535859	68678762	39	12:68489387:T:A	12:68726914:A:G	178.607	0.000442598	1.4614e-05	12:68676427:C:G
SLC22A18	18	46878029	46898006	11	18:46838468:G:T	18:46947952:A:G	61.7578	0.000443611	0.000367284	18:46891960:A:G
EFCAB8	24	22130124	22238109	8	24:22124870:T:C	24:22287625:G:A	42.901	0.000449561	0.00121886	24:22283754:T:C
SHD	20	55356168	55361681	12	20:55307341:T:C	20:55409614:C:T	64.5255	0.0004508	4.61727e-06	20:55341679:G:T
C15H16orf87	15	8290029	8350937	2	15:8273959:T:G	15:8317646:T:C	23.1651	0.000453546	0.000306248	15:8273959:T:G
PXDN	17	836433	875117	2	17:818590:G:A	17:890199:A:G	16.1796	0.000454329	9.75312e-05	17:890199:A:G
TSPAN14	4	29586263	29634694	8	4:29543849:C:T	4:29680635:G:A	38.3756	0.000455017	0.0033211	4:29675091:A:G
NAA16	22	9200838	9306238	9	22:9151009:G:T	22:9356030:T:C	62.7557	0.000458929	0.000208563	22:9311819:G:A
OR9G3	18	39243792	39245251	3	18:39198742:C:T	18:39242793:A:G	24.9197	0.000460931	0.000353651	18:39198742:C:T
OR9G4	18	39241054	39241993	3	18:39198742:C:T	18:39242793:A:G	24.9197	0.000460931	0.000353651	18:39198742:C:T
C5H16orf74	5	66947135	66979907	11	5:66897267:G:A	5:67029160:G:A	54.4716	0.000464782	3.04625e-05	5:67018474:A:G
FBP1	1	72099880	72125224	6	1:72051829:C:A	1:72150417:A:G	32.7363	0.000464952	0.000127485	1:72063996:C:T
AKNA	11	68562144	68598557	6	11:68513078:C:T	11:68646419:G:A	30.4269	0.000465443	0.000173101	11:68537709:C:T
EBI3	20	55383246	55390336	10	20:55341679:G:T	20:55439025:T:G	59.3178	0.000469649	4.61727e-06	20:55341679:G:T
ADO	4	14698615	14699428	4	4:14666609:A:T	4:14748476:C:T	32.2	0.000469667	7.48624e-05	4:14747602:C:T
EGR2	4	14706599	14709497	4	4:14666609:A:T	4:14748476:C:T	32.2	0.000469667	7.48624e-05	4:14747602:C:T
LPAR1	11	65692972	65822312	21	11:65645432:T:G	11:65872070:G:C	92.787	0.000472138	0.000361288	11:65747917:A:G
STK36	37	25273109	25340512	12	37:25250312:C:A	37:25384099:A:G	63.9319	0.000474163	2.86223e-05	37:25279957:C:T
RPAP1	30	8553157	8570993	6	30:8524368:G:A	30:8615978:G:C	40.1166	0.000474678	3.23659e-06	30:8565857:C:T
DEFB125	24	20743522	20820628	13	24:20696733:G:A	24:20868692:T:C	75.3626	0.000475378	4.03721e-05	24:20720949:A:C
CD84	38	21702493	21759668	9	38:21666955:C:T	38:21803879:T:C	41.7706	0.000479458	0.00141504	38:21802819:G:A
ZNF584	1	99519869	99526747	4	1:99471871:C:T	1:99576191:G:A	39.3167	0.000481337	0.000463324	1:99471871:C:T
CPLANE1	4	71430574	71567267	11	4:71384428:A:G	4:71595683:A:T	68.4967	0.000488948	1.36746e-05	4:71508824:T:C
NUP93	2	59465486	59574033	12	2:59421238:C:T	2:59620106:G:T	87.9591	0.00049082	0.000191653	2:59591655:C:T
DEFB127	24	20638837	20674041	13	24:20593506:T:C	24:20723735:A:G	88.3068	0.000491997	4.03721e-05	24:20720949:A:C
OR4A47B	18	41123147	41124212	2	18:41079729:C:T	18:41131722:A:T	18.619	0.000492236	0.00129666	18:41079729:C:T
EIF3M	18	34944180	35033541	14	18:34895158:T:C	18:35071690:G:A	58.9089	0.000510428	0.000370378	18:34992317:G:A
NTM	5	2725942	3658311	44	5:2676140:T:C	5:3707649:T:G	235.266	0.000516239	2.60127e-05	5:3304065:T:C
ANO5	21	43903536	43984822	10	21:43854190:C:A	21:44030431:A:G	45.3307	0.000516316	7.73807e-05	21:44025116:C:A
TMEM269	15	571454	581835	2	15:521564:T:C	15:620700:G:A	20.6586	0.000517788	0.000327668	15:614892:C:T
OR10AG67	18	39980197	39981133	4	18:39966933:T:G	18:40029080:C:T	27.3857	0.000520404	0.000613403	18:40029080:C:T
CCDC85C	8	67929554	68004891	3	8:67983683:G:A	8:68010196:T:C	18.4957	0.000522326	0.000368542	8:68002946:A:G
MSANTD4	5	26251179	26256237	10	5:26205858:C:G	5:26305194:A:G	54.7874	0.000523699	1.70647e-06	5:26231326:T:C
RPS6KA1	2	73497472	73534378	5	2:73460798:T:C	2:73561661:G:A	36.5124	0.000524929	8.15373e-05	2:73559475:A:G
HMMR	4	47744432	47786987	12	4:47694785:A:G	4:47835774:G:A	57.1435	0.000525077	3.28913e-05	4:47719726:T:C
RAB37	9	5682465	5735320	12	9:5634108:A:G	9:5783465:T:C	60.7959	0.000525476	0.000322024	9:5753217:A:T
LY96	29	22493895	22515117	5	29:22448323:T:C	29:22532994:T:C	23.848	0.000529358	1.74306e-06	29:22448323:T:C
CELF3	17	60735627	60746615	5	17:60698479:C:T	17:60783803:A:T	39.9354	0.000533905	1.25564e-05	17:60726653:T:C
COL11A2	12	2627827	2655814	7	12:2579714:G:T	12:2669296:T:C	46.7532	0.000538283	0.000127651	12:2604351:G:A
ADAM30	17	56851651	56854007	2	17:56839684:A:G	17:56890153:A:G	16.4819	0.000538693	0.000156328	17:56885799:T:C
HVCN1	26	8419268	8466523	4	26:8387499:A:G	26:8496421:G:A	23.4697	0.000542549	9.19124e-06	26:8387499:A:G
FXYD1	1	117430864	117439718	7	1:117382779:A:G	1:117480794:T:C	35.6543	0.00054947	0.000862412	1:117462550:T:C
KLF6	2	31654174	31662351	7	2:31614362:G:A	2:31704757:G:A	41.6824	0.000552665	0.00078241	2:31643893:G:A
DELE1	2	36865288	36879840	8	2:36852293:C:T	2:36929810:C:T	47.677	0.000553346	8.15167e-07	2:36912936:C:T
UHRF1BP1	12	4027454	4089578	20	12:3978555:G:C	12:4110982:T:C	110.696	0.000554488	4.66443e-05	12:4066938:A:T
FMNL1	9	18317818	18343547	5	9:18319952:C:T	9:18388983:G:A	41.4743	0.000554498	0.00025166	9:18384061:C:T
RIIAD1	17	60753091	60759733	6	17:60704268:A:G	17:60796834:A:C	41.1918	0.000555345	1.25564e-05	17:60726653:T:C
SLC6A6	20	4531770	4620605	7	20:4482705:C:T	20:4668841:G:A	45.4446	0.000555927	0.000408612	20:4506604:C:T
KIAA1958	11	67034075	67113036	16	11:67010984:C:T	11:67143933:T:C	99.309	0.000557604	1.47445e-05	11:67030776:A:G
JAML	5	15476581	15513075	13	5:15429325:G:A	5:15561941:G:T	64.0063	0.000559635	0.00049317	5:15559676:G:A
NPHS1	1	116794432	116813546	5	1:116790584:A:G	1:116858741:A:G	26.1771	0.000560777	0.000872451	1:116854309:C:A
PPP2R2B	2	41005643	41459878	36	2:41025654:C:T	2:41498864:T:C	138.641	0.000562977	7.61892e-05	2:41080687:A:C
GLB1L3	5	805652	846126	9	5:815482:A:G	5:895387:T:C	54.4404	0.000566204	0.000224096	5:847904:G:A
PRMT6	6	44477029	44478160	6	6:44431462:T:A	6:44525443:G:T	44.2816	0.000571974	2.02138e-05	6:44453208:A:G
WDSUB1	36	5024837	5072660	5	36:5008834:C:T	36:5120897:C:T	31.2421	0.000573134	0.000686428	36:5088480:A:G
IKZF2	37	20516238	20661298	11	37:20466774:G:T	37:20708218:C:T	56.1298	0.000573913	6.62986e-06	37:20552375:A:C
ERBB4	37	19037216	20134426	65	37:18990113:G:A	37:20184416:A:T	231.117	0.000575427	2.97284e-06	37:20138510:A:G
P2RY13	23	45900482	45902030	6	23:45852983:G:T	23:45951722:T:C	29.8871	0.00057707	0.000185322	23:45866500:T:C
TRAF6	18	31675390	31688641	16	18:31625877:T:C	18:31710598:C:T	66.6113	0.000578407	6.8947e-05	18:31651022:A:G
AGPS	36	21131640	21329467	13	36:21086574:A:G	36:21376825:A:G	76.4202	0.00057851	8.91881e-05	36:21375593:C:T
WWOX	5	72299156	73261406	318	5:72249992:A:T	5:73302863:G:T	1101.96	0.000579823	2.10026e-05	5:72748654:G:A
A1BG	1	99590050	99607106	2	1:99543589:T:A	1:99650725:T:A	20.2924	0.000580021	0.000536383	1:99564406:A:C
RNF225	1	99556243	99557245	2	1:99543589:T:A	1:99606541:C:T	20.2924	0.000580021	0.000536383	1:99564406:A:C
RPS5	1	99558762	99564332	2	1:99543589:T:A	1:99614039:G:C	20.2924	0.000580021	0.000536383	1:99564406:A:C
STRA6	30	37331831	37353529	8	30:37284354:C:T	30:37398957:G:A	40.3747	0.000583437	6.98248e-05	30:37311392:G:A
OR9G10	18	39226509	39227445	4	18:39177075:C:T	18:39242793:A:G	30.7534	0.000589765	0.000353651	18:39198742:C:T
PACS2	8	72673471	72721215	6	8:72623988:C:T	8:72721382:T:C	43.3664	0.000598627	4.44175e-05	8:72647206:T:C
SNTA1	24	22636755	22665741	7	24:22587359:T:A	24:22660373:T:C	45.8469	0.000602002	3.87864e-06	24:22591902:T:C
COL27A1	11	68420262	68546947	10	11:68371931:C:A	11:68560070:G:A	41.6643	0.000605555	0.000173101	11:68537709:C:T
NEDD1	15	36542151	36587758	12	15:36494302:A:G	15:36632231:C:T	71.2539	0.0006089	0.000114307	15:36628429:G:A
SLC12A6	30	773932	858487	9	30:739989:G:A	30:902169:A:G	48.8232	0.000609168	0.00163248	30:892058:G:A
B3GALT5	31	34369297	34373204	6	31:34321082:T:C	31:34410974:C:A	31.1046	0.00060954	1.69838e-05	31:34332610:T:C
CHST9	7	61571573	61804715	41	7:61545501:G:T	7:61847301:C:T	159.616	0.000611515	9.69526e-05	7:61628711:T:C
DEFB128	24	20652526	20671741	12	24:20606893:C:T	24:20721090:A:G	76.4534	0.000618632	4.03721e-05	24:20720949:A:C
SIRT6	20	55412645	55424944	11	20:55365223:A:T	20:55467011:C:A	59.1669	0.000619152	4.61727e-06	20:55376227:C:G
CST6	18	51263177	51264780	6	18:51214572:T:C	18:51310415:G:A	32.4228	0.000620066	1.094e-05	18:51214572:T:C
KIAA1549L	18	34028429	34286589	19	18:33987027:T:C	18:34304322:C:T	85.7593	0.000621241	3.99877e-05	18:34082065:G:A
OR9I1	18	38240308	38241253	12	18:38190347:T:C	18:38290974:A:G	61.398	0.000621463	0.000328715	18:38207700:C:T
TMEM268	11	68767503	68791368	13	11:68735219:G:T	11:68834718:C:T	71.1904	0.000622972	0.000296886	11:68765081:C:T
BAZ2B	36	5086529	5479813	10	36:5036909:C:T	36:5529567:A:T	67.223	0.000625831	0.000354079	36:5359211:C:T
CARHSP1	6	33338570	33343750	7	6:33291199:T:C	6:33393479:C:A	62.3411	0.000629665	0.000432209	6:33393479:C:A
VAPA	7	75844999	75889076	5	7:75802936:A:G	7:75935406:G:A	26.2014	0.000631869	0.001592	7:75802936:A:G
GIPR	1	109899873	109909410	1	1:109928803:G:A	1:109938999:G:A	11.7891	0.0006368	0.000595793	1:109928803:G:A
MANEA	12	54170183	54225013	19	12:54120923:T:C	12:54273266:A:G	97.0003	0.000637826	0.000221775	12:54143301:A:G
CATSPER1	18	51250038	51260168	5	18:51214572:T:C	18:51272122:G:A	29.4988	0.000651944	1.094e-05	18:51214572:T:C
GAL3ST3	18	51219155	51222418	5	18:51214572:T:C	18:51272122:G:A	29.4988	0.000651944	1.094e-05	18:51214572:T:C
CTTN	18	47916631	47960674	16	18:47867833:C:T	18:48010544:G:A	86.1402	0.000653883	3.86845e-07	18:47981353:A:C
MAS1	1	49090040	49105244	19	1:49040176:A:T	1:49153059:G:A	87.2423	0.00065923	1.45946e-07	1:49095904:C:T
KCNJ4	10	26347139	26348486	1	10:26338345:A:G	10:26339450:T:C	11.6924	0.000670583	0.000627564	10:26338345:A:G
SLC66A1	2	79318344	79320885	6	2:79274784:A:G	2:79360290:A:G	37.2223	0.000675456	4.62689e-05	2:79293436:T:C
CYP11A1	30	37473900	37487507	10	30:37426905:G:A	30:37497327:C:A	48.0947	0.000679184	0.000519732	30:37430053:A:G
LRCH1	22	4578732	4771753	21	22:4533209:A:G	22:4820497:A:G	103.514	0.000681483	2.23854e-05	22:4806196:A:G
NFIC	20	55914854	56014907	10	20:55867514:C:A	20:56057087:A:T	47.3456	0.000682432	0.000809917	20:56017675:C:T
ICAM2	9	11903587	11918334	4	9:11868181:A:G	9:11964977:T:C	28.1987	0.000684639	0.000180998	9:11909082:G:T
ADAMTS4	38	21284329	21292437	4	38:21245500:T:G	38:21300340:G:A	21.268	0.000686018	0.000766211	38:21245500:T:G
BROX	38	16971503	16990372	10	38:16925181:C:T	38:17038894:T:A	58.7668	0.000690065	2.12404e-05	38:17020992:C:T
ADCYAP1R1	14	43701744	43756571	19	14:43658570:T:C	14:43804857:T:C	78.6819	0.00069037	1.85155e-05	14:43743890:T:C
OOEP	12	35448014	35449511	3	12:35420345:T:C	12:35473886:G:C	21.312	0.000694367	2.31825e-05	12:35427761:C:G
FANCF	21	44255133	44256618	7	21:44214038:G:A	21:44304754:C:T	36.263	0.000696661	0.00307029	21:44281989:A:G
ESD	22	4544718	4569983	8	22:4500169:C:A	22:4619559:C:T	58.2394	0.00070149	0.00105603	22:4569115:T:C
ATP1B1	7	29464131	29487947	13	7:29415625:A:T	7:29535219:T:C	59.9668	0.000704113	4.77324e-05	7:29441478:A:G
CLEC5A	16	7243017	7269418	1	16:7240056:T:A	16:7319043:G:A	11.5998	0.000704628	0.00065959	16:7240056:T:A
OR9A4C	16	7279516	7280461	1	16:7240056:T:A	16:7330444:G:A	11.5998	0.000704628	0.00065959	16:7240056:T:A
OR9A7	16	7293645	7294590	1	16:7244713:C:T	16:7344446:A:G	11.5998	0.000704628	0.00065959	16:7244713:C:T
TAS2R38	16	7224022	7225027	1	16:7240056:T:A	16:7267513:C:G	11.5998	0.000704628	0.00065959	16:7240056:T:A
HEXIM2	9	18373991	18377260	6	9:18345756:T:A	9:18425791:G:A	41.5265	0.000704966	0.00025166	9:18384061:C:T
SULF2	24	34732036	34828569	10	24:34737337:A:G	24:34869576:G:A	55.4963	0.000706053	4.20073e-05	24:34816494:T:A
DSG1	7	58102112	58193708	25	7:58052416:T:C	7:58240220:C:T	116.278	0.000707284	0.000320088	7:58056721:C:T
CRYGB	37	16440804	16442912	6	37:16393697:A:G	37:16483664:A:G	32.4735	0.000707351	3.71393e-05	37:16426034:C:T
APLF	10	67454355	67521761	9	10:67411067:C:A	10:67570815:C:T	41.4562	0.000712885	7.81209e-06	10:67502390:C:T
FUT9	12	54771425	54772505	7	12:54721761:G:A	12:54820033:T:C	40.6124	0.000712898	4.74474e-05	12:54733279:G:A
TYRO3	30	8571474	8598721	7	30:8524368:G:A	30:8647861:G:A	40.4265	0.000713266	3.23659e-06	30:8565857:C:T
WDFY2	22	304883	428223	14	22:274515:C:T	22:478121:G:A	93.4975	0.000714962	1.46025e-06	22:457186:C:G
CABCOCO1	4	13687217	13803095	5	4:13637313:T:C	4:13852873:T:C	28.3563	0.000716072	6.64485e-05	4:13704634:G:A
SLC46A2	11	67297596	67305893	7	11:67249925:C:T	11:67355730:A:G	43.2315	0.00072559	3.86657e-05	11:67355730:A:G
TFPT	1	102989359	103098573	5	1:102970275:T:C	1:103148437:G:A	36.1642	0.000731038	0.000217182	1:103075656:T:C
PKIG	24	32050241	32082919	20	24:32000765:C:T	24:32132865:G:A	121.214	0.000732157	3.02139e-05	24:32071704:C:T
PCDH9	22	21327855	22213083	94	22:21285990:G:A	22:22251021:T:C	302.726	0.000733082	1.28707e-05	22:21463572:A:G
D2HGDH	25	51553403	51576570	7	25:51505482:G:A	25:51608619:A:G	41.2797	0.000736377	3.53201e-05	25:51581177:G:A
ING5	25	51534752	51554644	7	25:51499112:G:A	25:51603399:G:A	41.2797	0.000736377	3.53201e-05	25:51581177:G:A
SLC38A11	36	10119674	10174438	6	36:10072041:T:A	36:10205142:C:A	34.6855	0.000736948	0.000262023	36:10084888:C:T
EVX1	14	40418588	40423482	9	14:40369986:C:T	14:40471188:A:G	38.3857	0.000740371	0.000186216	14:40426415:T:C
OR4A2	18	41088246	41089164	3	18:41041856:C:T	18:41131722:A:T	20.6279	0.000742569	0.00129666	18:41079729:C:T
OR4A47	18	41100901	41101831	3	18:41055472:G:C	18:41131722:A:T	20.6279	0.000742569	0.00129666	18:41079729:C:T
OR52N1	21	28943571	28944534	7	21:28895662:G:A	21:28962779:T:G	43.716	0.000746461	0.00033849	21:28913293:C:T
TTC23L	4	73400165	73453498	23	4:73358473:G:A	4:73502382:A:G	133.05	0.000748488	2.77847e-05	4:73487617:T:A
RAD1	4	73385565	73452033	23	4:73342493:G:T	4:73500872:C:T	133.05	0.000748489	2.77847e-05	4:73487617:T:A
LAMC2	7	16569085	16624085	10	7:16521195:C:T	7:16673976:G:A	45.665	0.000750137	0.000120748	7:16521195:C:T
USP14	7	67035842	67079465	7	7:67015819:C:T	7:67128303:T:C	44.6626	0.000754952	1.08575e-05	7:67041253:A:G
CHRM5	30	990207	991806	6	30:940507:C:A	30:1040350:G:A	44.4871	0.000755517	4.90045e-06	30:1007225:T:G
SCP2	5	55860548	55964014	6	5:55822677:A:G	5:56008082:T:A	35.6491	0.000758215	0.000765777	5:56005198:C:T
FASTKD1	36	14256170	14298777	4	36:14215728:T:C	36:14336857:G:A	23.972	0.000762967	0.00462524	36:14215728:T:C
HOXA7	14	40329126	40330842	4	14:40290825:G:A	14:40369986:C:T	29.0013	0.000771533	0.000616343	14:40290825:G:A
BRINP3	38	8205915	8558482	18	38:8171479:C:T	38:8589397:G:A	67.2545	0.00077246	9.4472e-06	38:8455637:A:G
FAM8A1	35	16505290	16512023	14	35:16459375:T:C	35:16561870:C:T	75.8598	0.000782277	0.000105066	35:16522245:C:T
ZNF423	2	65438841	65778407	27	2:65389316:G:C	2:65800356:T:C	89.4468	0.000783308	0.00206223	2:65417282:A:C
PLEKHO1	17	59402833	59411788	5	17:59370416:G:C	17:59461306:C:T	31.0104	0.000785741	9.09978e-05	17:59439077:G:A
CSRP1	7	1397911	1421007	1	7:1354429:C:T	7:1381611:G:A	11.3863	0.000789924	0.00073987	7:1354429:C:T
COL6A1	31	39301747	39448062	12	31:39260883:C:T	31:39485398:G:A	49.0198	0.000794294	0.000592249	31:39454796:T:C
SCAMP4	20	57048025	57063245	6	20:57000961:C:T	20:57094186:C:T	34.5201	0.000794717	0.000228979	20:57005590:C:T
UHRF1	20	54859946	54889907	5	20:54810540:C:T	20:54920647:T:C	28.2107	0.000795567	0.00118331	20:54827368:G:A
SPEF2	4	72699937	72864266	20	4:72649983:A:C	4:72863134:T:C	98.5042	0.000797434	1.51598e-05	4:72739100:C:T
CHST1	18	43723850	43738888	9	18:43673896:C:G	18:43783827:T:C	58.1022	0.00079822	9.73118e-06	18:43704015:G:C
OR5W2B	18	40007738	40008671	11	18:39966933:T:G	18:40058262:C:A	57.2424	0.000800956	0.000240798	18:40055111:T:C
RALGPS2	7	20879491	21005154	3	7:20855453:G:A	7:20944943:C:T	20.0938	0.000809338	7.5083e-05	7:20870370:T:G
LMO2	18	33876773	33885902	11	18:33844586:C:A	18:33935497:G:C	53.0468	0.000809339	6.42575e-05	18:33844586:C:A
GMEB1	2	71808474	71842211	3	2:71780602:T:C	2:71891429:T:C	19.574	0.000811818	1.37596e-05	2:71839268:G:A
IGF2	18	46294018	46311982	10	18:46270622:A:C	18:46357679:C:T	48.299	0.000813731	3.93359e-05	18:46270622:A:C
TANC1	36	4899173	5021132	19	36:4866295:A:G	36:5070304:T:G	95.6532	0.000813872	0.000251874	36:4925605:T:C
ADAMTS19	11	18272411	18499496	21	11:18226212:T:C	11:18549243:T:C	107.332	0.00081453	2.18461e-05	11:18283881:C:T
H2AC12	35	24558492	24558879	6	35:24542808:G:T	35:24596687:A:G	32.5376	0.000817273	5.81508e-05	35:24542808:G:T
H2BC12	35	24557783	24558164	6	35:24542808:G:T	35:24596687:A:G	32.5376	0.000817273	5.81508e-05	35:24542808:G:T
H4C9	35	24556014	24556326	6	35:24542808:G:T	35:24596687:A:G	32.5376	0.000817273	5.81508e-05	35:24542808:G:T
RXFP3	4	73872245	73873661	7	4:73825237:C:G	4:73916737:C:T	38.0671	0.00082003	4.45119e-05	4:73897515:C:T
C5orf34	4	66461256	66528051	8	4:66423836:C:A	4:66554230:G:A	46.2085	0.000822131	4.73482e-05	4:66501311:C:T
KIF13A	35	16598424	16748485	14	35:16548629:G:A	35:16790074:T:G	59.3186	0.000823358	0.000748903	35:16638481:A:G
SCN4A	9	11851346	11877767	3	9:11848605:T:C	9:11909770:C:T	29.7579	0.000823826	0.000180998	9:11909082:G:T
SETBP1	7	46020888	46378005	107	7:45972432:G:A	7:46427931:C:T	404.817	0.00082393	4.13714e-05	7:46362004:G:T
OR8K71	18	39660197	39661331	5	18:39615638:T:C	18:39710369:A:G	26.5293	0.000824127	0.000880218	18:39705729:T:C
ZNF556	20	56336161	56347541	7	20:56315889:G:C	20:56389577:G:A	36.8782	0.000824932	0.000176329	20:56325591:T:C
OR56B2D	21	28922231	28923191	8	21:28888637:T:C	21:28962779:T:G	48.1986	0.000825904	0.00033849	21:28913293:C:T
MT2A	2	59607926	59626727	3	2:59591655:C:T	2:59644492:C:T	20.19	0.000828144	0.000191653	2:59591655:C:T
MT3	2	59624848	59626424	3	2:59591655:C:T	2:59644492:C:T	20.19	0.000828144	0.000191653	2:59591655:C:T
MT4	2	59640783	59643370	3	2:59591655:C:T	2:59644492:C:T	20.19	0.000828144	0.000191653	2:59591655:C:T
CLDN19	15	627034	631789	4	15:577092:C:T	15:672242:C:T	23.3398	0.000833748	0.000327668	15:614892:C:T
ERF	1	112117140	112124077	2	1:112077491:G:A	1:112133588:T:C	14.3475	0.000842469	0.000833526	1:112133588:T:C
POLR2E	20	57649867	57654199	5	20:57610072:T:C	20:57693795:G:A	25.4007	0.000848418	0.00202979	20:57670575:C:T
FAM187B	1	117362122	117366945	6	1:117312525:T:G	1:117408453:G:A	30.8117	0.000851499	0.00141163	1:117407556:A:G
LETM2	16	27078901	27100591	4	16:27061644:G:C	16:27113848:C:T	22.0409	0.000860377	0.0057973	16:27085737:T:C
MEAF6	15	4943429	4964391	5	15:4894123:C:T	15:4949448:A:T	38.5876	0.000861025	0.000152034	15:4925561:A:G
SNIP1	15	4924177	4933724	5	15:4882183:A:G	15:4949448:A:T	38.5876	0.000861025	0.000152034	15:4925561:A:G
FERMT1	24	15748628	15782880	53	24:15698705:A:T	24:15831913:G:T	260.977	0.000868856	7.22645e-07	24:15786115:T:G
TRIM27	35	25905395	25923336	4	35:25877800:A:G	35:25951228:A:C	22.4429	0.000871721	0.000743681	35:25877800:A:G
TDRD3	22	16288472	16444635	6	22:16248206:A:G	22:16490982:G:T	30.0329	0.000872323	0.00039895	22:16446094:A:G
TEX35	7	21203225	21212163	16	7:21156843:G:A	7:21261733:C:T	71.5192	0.000872332	0.000814618	7:21258400:A:G
TCERG1L	28	39421831	39599692	20	28:39376834:A:G	28:39638745:G:A	67.8526	0.000873725	0.000810374	28:39439913:A:G
FRYL	13	44307858	44527170	87	13:44259818:A:G	13:44576510:C:T	333.016	0.000885319	0.000103126	13:44363615:G:A
STIL	15	13371924	13430951	9	15:13328732:T:G	15:13474054:T:C	41.5994	0.000886265	6.7029e-06	15:13358741:G:C
ERP27	27	31682895	31702773	7	27:31641673:T:C	27:31752655:A:T	34.2872	0.000890448	0.000176026	27:31734771:A:G
ZNF132	1	99492372	99498339	3	1:99471871:C:T	1:99547063:T:C	27.332	0.000892218	0.000463324	1:99471871:C:T
GAN	5	70530395	70579567	9	5:70482522:G:A	5:70615881:G:A	46.753	0.000892598	0.000515655	5:70600124:T:C
FEZ1	5	9001988	9044332	8	5:8952946:G:T	5:9080539:C:A	41.8786	0.000897819	0.000201965	5:8961744:T:G
NAP1L4	18	46911277	46945525	10	18:46870051:A:G	18:46995512:T:C	56.185	0.000901123	0.000367284	18:46891960:A:G
PCBP3	31	39025730	39275239	20	31:38994902:C:A	31:39315810:C:T	68.8302	0.000906359	0.000647657	31:39315810:C:T
BEND3	12	64306139	64322725	4	12:64309078:T:C	12:64359953:T:C	22.9678	0.000906834	0.00187378	12:64356728:G:C
FH	7	32901585	32927412	11	7:32852791:A:G	7:32946899:G:A	58.2021	0.00090722	8.31491e-06	7:32854903:C:T
CORO1B	18	50027274	50050907	7	18:49988542:G:A	18:50080944:T:G	34.0014	0.000907885	0.000748263	18:50049300:G:A
RPS6KB2	18	50034363	50040250	7	18:49988542:G:A	18:50080944:T:G	34.0014	0.000907885	0.000748263	18:50049300:G:A
STK39	36	12867187	13183160	21	36:12827145:C:T	36:13214730:T:G	92.622	0.000916737	0.000513209	36:12970156:G:A
FAM234A	6	40234857	40266454	4	6:40186396:T:C	6:40287602:T:C	27.1355	0.000919698	7.1992e-05	6:40186396:T:C
PDIA2	6	40218549	40231402	4	6:40186396:T:C	6:40280290:A:T	27.1355	0.000919698	7.1992e-05	6:40186396:T:C
RGS11	6	40225505	40233936	4	6:40186396:T:C	6:40282779:G:A	27.1355	0.000919698	7.1992e-05	6:40186396:T:C
ATCAY	20	55612259	55641832	8	20:55591041:C:G	20:55690704:G:T	45.6189	0.000925847	0.000437549	20:55657439:G:A
GNG5	12	3966946	3967377	8	12:3917791:G:A	12:4016826:G:A	42.744	0.000928542	7.67137e-05	12:3973264:G:A
FYB2	5	52680644	52801700	8	5:52656096:T:C	5:52763402:C:T	42.1669	0.000931451	4.81596e-05	5:52758138:G:A
FEZ2	17	29044354	29086100	9	17:28994576:T:C	17:29132919:A:G	39.5578	0.000934192	0.000282883	17:29091231:C:A
ALAD	11	67741389	67752321	7	11:67695922:C:T	11:67798102:T:C	44.5219	0.000934535	3.17563e-05	11:67728444:T:G
WDTC1	2	72950981	73012434	14	2:72916062:C:T	2:73062360:A:G	81.7185	0.00093877	0.000154651	2:72995300:G:A
TMEM151A	18	51009414	51013181	5	18:50983404:C:T	18:51037271:A:G	29.3283	0.00093926	0.000173196	18:50990564:C:T
YIF1A	18	51015640	51019901	5	18:50983404:C:T	18:51037271:A:G	29.3283	0.00093926	0.000173196	18:50990564:C:T
PMM2	6	33347269	33371025	10	6:33297588:A:G	6:33420901:G:A	73.7442	0.000941818	0.000432209	6:33393479:C:A
RNF13	23	44529388	44682111	9	23:44487039:C:T	23:44685195:T:C	48.4	0.000945103	9.71163e-05	23:44626448:T:C
SLC35C1	18	43605314	43610229	13	18:43558373:C:T	18:43651927:A:C	70.3602	0.000948919	9.73118e-06	18:43646787:C:G
SELENOT	23	45247087	45271228	6	23:45200758:T:G	23:45284045:C:T	32.2987	0.000949677	0.00110958	23:45268522:A:T
OR4C10	18	41376439	41377369	3	18:41372471:T:C	18:41422687:A:G	25.4499	0.000953026	0.000197966	18:41389272:T:C
OR4C12C	18	41384208	41385138	3	18:41372471:T:C	18:41422687:A:G	25.4499	0.000953026	0.000197966	18:41389272:T:C
OR4C3B	18	41421536	41422316	3	18:41372471:T:C	18:41436427:T:G	25.4499	0.000953026	0.000197966	18:41389272:T:C
OR4C45B	18	41400473	41401394	3	18:41372471:T:C	18:41436427:T:G	25.4499	0.000953026	0.000197966	18:41389272:T:C
LHFPL4	20	8630746	8660389	5	20:8580884:G:A	20:8707071:T:A	39.6004	0.000953647	5.41067e-05	20:8656020:T:A
HOXA4	14	40302815	40304321	4	14:40278039:A:G	14:40308030:G:A	27.0076	0.000956667	0.000616343	14:40290825:G:A
HOXA5	14	40315638	40317768	4	14:40278039:A:G	14:40308030:G:A	27.0076	0.000956667	0.000616343	14:40290825:G:A
GORASP2	36	15447740	15485809	2	36:15412203:T:C	36:15451403:C:T	17.7967	0.000958557	0.00285378	36:15451403:C:T
GPR161	7	30366067	30407268	16	7:30316140:A:G	7:30454188:T:C	63.2611	0.00096065	0.00428042	7:30420014:C:T
TTF2	17	54446107	54485297	67	17:54396173:T:C	17:54535294:G:A	257.67	0.000961066	4.0957e-05	17:54426059:C:T
LAMC1	7	16404494	16526000	11	7:16374279:A:C	7:16575958:T:C	51.1827	0.000962645	0.000120748	7:16516835:C:T
TEC	13	43978572	44062795	19	13:43940212:C:T	13:44108544:A:T	89.4655	0.000969016	3.37259e-07	13:43953236:T:C
PDE11A	36	21326345	21702268	19	36:21281334:T:C	36:21712100:A:G	75.689	0.000971784	8.91881e-05	36:21375593:C:T
NACA2	7	59858760	59859408	7	7:59808892:G:A	7:59896169:C:T	43.3917	0.000978074	3.93954e-05	7:59889886:G:A
ANKMY2	14	31118012	31153874	7	14:31080726:G:A	14:31161761:G:A	39.5644	0.000981415	0.000407508	14:31100061:C:T
RAPGEFL1	9	22387785	22394887	3	9:22343173:A:T	9:22384606:C:T	18.7039	0.00098374	0.000273887	9:22343173:A:T
CRACR2B	18	45190249	45194038	14	18:45142518:A:G	18:45238886:C:A	69.0764	0.00098625	9.73118e-06	18:45165666:C:T
CTLA4	37	12634562	12653874	25	37:12585376:T:C	37:12703557:A:G	110.518	0.000991626	9.61818e-05	37:12696357:A:G
P3H1	15	603328	621568	3	15:553478:G:A	15:634617:A:C	20.9991	0.000993417	0.000327668	15:614892:C:T
C15H1orf50	15	595308	603237	3	15:546014:T:C	15:634617:A:C	20.9991	0.000993418	0.000327668	15:614892:C:T
PNPLA2	18	45182565	45187268	13	18:45137571:G:A	18:45237164:A:C	65.1007	0.000997236	9.73118e-06	18:45165666:C:T
SUN5	24	22255920	22272170	7	24:22213416:G:A	24:22310039:A:G	38.1746	0.000997385	0.00121886	24:22283754:T:C
PLA2R1	36	5698428	5794204	33	36:5652989:A:G	36:5839690:T:C	150.057	0.000997571	5.16397e-05	36:5817755:C:T
STOX2	16	46428212	46637959	18	16:46400670:G:A	16:46677918:G:A	74.2269	0.00100522	0.000104719	16:46615496:G:A
PRR29	9	11899679	11902774	5	9:11849963:G:A	9:11946189:T:C	34.8918	0.00100535	0.000180998	9:11909082:G:T
RASSF5	38	2783121	2847909	12	38:2754425:A:G	38:2888954:G:A	59.0152	0.00101414	5.34483e-05	38:2770567:A:G
SOX12	24	20513566	20514532	4	24:20495050:A:G	24:20561946:G:A	26.5318	0.00101444	0.000720333	24:20500621:G:A
DNALI1	15	4916755	4922813	5	15:4870331:A:G	15:4949448:A:T	37.7951	0.00101485	0.000152034	15:4925561:A:G
HSD17B4	11	8717348	8824594	5	11:8681075:T:C	11:8872357:C:T	32.3146	0.00102007	0.000483512	11:8799005:G:A
NSMAF	29	9371445	9428149	7	29:9324580:C:A	29:9417258:A:G	42.5775	0.00102768	4.02389e-05	29:9387425:T:C
HORMAD2	26	23254414	23339947	4	26:23205305:G:A	26:23339287:T:A	22.5516	0.00102986	6.75761e-05	26:23254840:C:T
NELL1	21	42656338	43468806	65	21:42606913:G:A	21:43512884:G:A	208.64	0.0010379	4.18891e-05	21:42783887:C:A
UBLCP1	4	51218927	51234198	7	4:51175789:C:A	4:51278026:G:A	36.305	0.00103957	6.6357e-05	4:51205906:A:G
ARIH1	30	35927232	36108381	15	30:35899915:C:G	30:36146206:G:A	72.7093	0.00104684	5.27797e-05	30:36084342:T:C
ZNF503	4	25585077	25587861	5	4:25537405:A:G	4:25590267:T:C	21.1924	0.00104718	0.00451397	4:25537405:A:G
DAPK3	20	55590222	55602682	7	20:55552543:G:A	20:55652518:T:C	35.5829	0.00104894	0.00193028	20:55650338:C:T
BPIFB2	24	22274840	22294725	9	24:22226620:T:A	24:22337848:C:T	49.9416	0.00105154	0.00121886	24:22283754:T:C
GAD1	36	15349682	15391824	3	36:15328932:A:G	36:15414779:T:C	20.3504	0.0010519	0.000732689	36:15328932:A:G
HEXIM1	9	18386208	18386898	7	9:18345756:T:A	9:18436042:A:G	41.7686	0.00105263	0.00025166	9:18384061:C:T
ACTL7B	11	64028092	64029457	18	11:63987936:A:G	11:64079374:T:C	85.8746	0.00105481	2.22311e-05	11:63995333:C:T
TRIM37	9	33446917	33687555	7	9:33510735:T:G	9:33735619:G:A	46.3073	0.00105683	0.000210528	9:33730101:T:C
ANKS6	11	55847807	55893257	14	11:55812345:C:T	11:55943102:A:G	67.3484	0.00106016	0.000466462	11:55840951:G:A
MARCHF7	36	5481455	5531957	6	36:5431717:G:A	36:5576017:A:G	31.6139	0.00106122	0.00322173	36:5453237:T:A
SLC25A12	36	16185648	16483016	35	36:16138781:G:T	36:16527577:G:A	157.33	0.00106884	1.35643e-06	36:16506201:T:C
AP1M2	20	50595145	50607041	4	20:50563083:C:T	20:50653930:C:T	21.2391	0.0010702	0.00180881	20:50563083:C:T
CDKN2D	20	50607673	50609482	4	20:50563083:C:T	20:50653930:C:T	21.2391	0.0010702	0.00180881	20:50563083:C:T
KRI1	20	50610403	50618801	4	20:50563083:C:T	20:50667110:A:G	21.2391	0.0010702	0.00180881	20:50563083:C:T
CYP4X1	15	13509507	13605382	5	15:13472621:C:T	15:13610152:C:A	30.3242	0.00108235	1.95004e-05	15:13600014:G:A
TMCO4	2	78937039	79022250	15	2:78888947:G:A	2:79071997:G:A	63.6649	0.0010855	0.000187799	2:78901556:T:C
PLEKHA7	21	39427400	39645585	21	21:39377415:A:G	21:39689424:G:A	97.2212	0.00108822	2.60752e-05	21:39520622:C:T
SCN2B	5	15521480	15534179	11	5:15471922:T:G	5:15583841:C:T	53.9605	0.00108934	0.00049317	5:15559676:G:A
ZFR2	20	55648647	55684936	7	20:55598895:G:A	20:55692034:C:T	41.449	0.00109136	0.000437549	20:55657439:G:A
HOXA6	14	40319705	40321800	5	14:40278039:A:G	14:40369986:C:T	29.3292	0.00110091	0.000616343	14:40290825:G:A
ZNF648	7	15479792	15481502	8	7:15446450:C:T	7:15530579:A:G	47.3325	0.00110447	0.00125227	7:15507722:C:T
SLC19A2	7	29094100	29113249	18	7:29075862:C:T	7:29162075:C:A	86.3519	0.0011048	0.000107752	7:29086029:A:C
CARNS1	18	50042464	50050949	7	18:49993011:A:C	18:50080944:T:G	33.2296	0.0011142	0.000748263	18:50049300:G:A
MAP3K19	19	37791860	37845208	10	19:37776953:C:T	19:37893810:C:T	52.4456	0.00111515	0.000127535	19:37807445:A:G
SLC1A2	18	32565257	32709225	29	18:32515380:T:C	18:32758666:T:G	110.395	0.00111953	2.5738e-05	18:32589057:T:C
COPA	38	21892992	21936458	11	38:21848752:C:T	38:21986407:C:A	45.8254	0.00112857	8.61338e-05	38:21887597:C:T
PROKR1	10	67548066	67557369	6	10:67502390:C:T	10:67598131:A:G	28.7922	0.00112997	7.81209e-06	10:67502390:C:T
ZNF608	11	14301559	14407095	17	11:14266299:A:T	11:14450140:T:C	66.893	0.0011317	1.35129e-05	11:14266299:A:T
GPR87	23	45866334	45888250	8	23:45816538:A:G	23:45905790:A:G	40.7956	0.00114064	0.000185322	23:45866500:T:C
SHKBP1	1	113154459	113165992	6	1:113109539:T:G	1:113198184:C:T	32.0146	0.00115104	5.41849e-05	1:113198184:C:T
C1QTNF2	4	50367909	50372597	6	4:50356211:G:A	4:50414453:A:G	29.0654	0.00115466	0.000150625	4:50356211:G:A
E2F8	21	41340968	41357206	9	21:41291667:A:G	21:41405505:T:C	45.3063	0.00115509	0.000471652	21:41327395:C:A
AIDA	38	16939555	16971200	10	38:16918164:T:C	38:17020992:C:T	54.8127	0.00116611	2.12404e-05	38:17020992:C:T
ELOC	29	22453543	22476429	5	29:22406374:G:A	29:22503330:T:C	23.9134	0.00116841	1.74306e-06	29:22448323:T:C
OR56B2C	21	28912882	28913842	9	21:28862970:G:T	21:28962779:T:G	48.5627	0.00117508	0.00033849	21:28913293:C:T
CD151	18	45196236	45200081	13	18:45147875:C:T	18:45238886:C:A	65.2441	0.0011792	9.73118e-06	18:45165666:C:T
LRRC7	6	75580514	75964156	36	6:75530514:G:T	6:75996150:A:G	117.719	0.00119004	4.53294e-05	6:75608288:A:G
ADARB1	31	38678183	38796521	17	31:38630163:T:C	31:38828228:A:G	60.6116	0.00119297	1.04817e-05	31:38639468:C:T
RDH10	29	21885011	21911303	7	29:21839393:G:C	29:21955626:C:T	34.98	0.00119564	0.000266963	29:21839393:G:C
OR51A6	21	27326434	27327337	4	21:27277069:T:C	21:27357348:C:T	23.2238	0.001207	0.000484108	21:27277069:T:C
OR51H2	21	27312764	27313715	4	21:27270202:C:T	21:27357348:C:T	23.2238	0.001207	0.000484108	21:27275485:T:C
OR51T1	21	27320584	27321568	4	21:27273104:G:T	21:27357348:C:T	23.2238	0.001207	0.000484108	21:27275485:T:C
SGTA	20	56441723	56450215	6	20:56400294:C:T	20:56499630:G:A	36.3154	0.00120818	0.000408327	20:56415741:C:T
PATJ	5	47914283	48256861	29	5:47864719:A:G	5:48297903:G:C	125.812	0.00121095	0.000270942	5:48085949:T:G
IFTAP	18	31556022	31618123	27	18:31524882:C:T	18:31653949:A:T	111.673	0.00121161	6.8947e-05	18:31651022:A:G
HP1BP3	2	78164172	78201555	8	2:78166706:G:A	2:78245506:G:A	43.0994	0.00121421	2.34605e-05	2:78197635:C:A
DRD2	5	19732835	19795241	6	5:19690743:C:T	5:19830043:T:C	27.0353	0.00121618	0.00129442	5:19695809:A:G
C11H9orf152	11	65190344	65194995	9	11:65141399:G:A	11:65244324:C:T	38.2025	0.00122363	0.000177856	11:65141399:G:A
STPG1	2	75237140	75287953	18	2:75189004:A:G	2:75335499:T:G	73.9959	0.00123176	6.14039e-06	2:75218142:T:C
ADA	24	32083930	32111160	22	24:32034876:G:A	24:32143175:G:A	115.839	0.00123623	3.02139e-05	24:32071704:C:T
GPR142	9	6039384	6046497	4	9:6018821:G:A	9:6087598:G:A	22.6568	0.00124006	0.00128833	9:6062484:C:G
PGLYRP1	1	109614436	109618242	6	1:109566235:A:C	1:109664691:A:C	34.9217	0.0012516	0.000506515	1:109641881:T:C
RASAL2	7	21222088	21591973	22	7:21176683:A:G	7:21635521:A:G	95.1736	0.0012524	0.000814618	7:21258400:A:G
CHID1	18	45226864	45256750	13	18:45177838:G:A	18:45305040:G:A	68.9249	0.00125409	9.73118e-06	18:45181936:T:C
BICD2	1	98697074	98734240	3	1:98682521:A:G	1:98783996:C:T	30.0019	0.00125834	0.000144379	1:98682521:A:G
PLIN3	20	54924148	54938167	3	20:54920097:C:T	20:54987843:C:T	18.1143	0.00127039	0.00249136	20:54982763:A:G
IGSF8	38	22062590	22100020	9	38:22018909:G:T	38:22148120:G:A	34.254	0.00127455	0.00110383	38:22061395:T:C
AGMO	14	29864317	30324006	52	14:29835773:C:T	14:30367210:T:C	204.825	0.0012849	3.25724e-05	14:30061341:T:A
PTMA	25	43562394	43675699	8	25:43520550:C:T	25:43705829:G:A	42.618	0.00128826	0.000151373	25:43526960:A:G
EPHA8	2	76703523	76739259	8	2:76655927:C:T	2:76783795:A:G	30.8343	0.00128871	0.00207863	2:76655927:C:T
PACS1	18	51056428	51196102	6	18:51006844:G:C	18:51231123:C:T	31.1316	0.00129054	1.094e-05	18:51214572:T:C
TMEM131L	15	51268854	51427212	12	15:51237416:C:T	15:51470050:C:T	45.5577	0.00129159	0.000269438	15:51468004:A:G
TRIM50	6	6868116	6882576	10	6:6818839:T:A	6:6932378:C:T	45.5182	0.00129359	1.20183e-05	6:6895260:A:C
HMCN1	7	18798795	19253786	63	7:18792459:C:T	7:19269183:T:G	232.84	0.00129385	5.35004e-05	7:19150498:G:A
KIF17	2	78224460	78266610	11	2:78175754:T:C	2:78314275:C:T	53.3166	0.00130037	2.34605e-05	2:78197635:C:A
GEMIN4	9	45040032	45046092	5	9:44996073:C:T	9:45093648:C:T	29.2723	0.00130072	0.000989824	9:45087035:A:G
TLCD3A	9	45048509	45056049	5	9:44999282:C:T	9:45093648:C:T	29.2723	0.00130072	0.000989824	9:45087035:A:G
RAG1	18	31630736	31641660	23	18:31593191:T:A	18:31691345:A:G	93.2335	0.00130309	6.8947e-05	18:31651022:A:G
GNL2	15	4890357	4917152	6	15:4859162:T:C	15:4949448:A:T	41.6625	0.00130542	0.000152034	15:4925561:A:G
OR52N4K	21	28891904	28892786	9	21:28852700:T:C	21:28940184:T:A	44.9056	0.00131171	0.00033849	21:28913293:C:T
ADPGK	30	36115698	36148013	11	30:36065782:C:G	30:36146206:G:A	61.3263	0.00131351	5.27797e-05	30:36084342:T:C
OR6C33	27	122142	123087	4	27:72324:C:T	27:163339:T:C	23.248	0.00131498	0.00177729	27:163339:T:C
OR6C69G	27	112711	113647	4	27:65449:C:T	27:163339:T:C	23.248	0.00131498	0.00177729	27:163339:T:C
HOXA9	14	40337998	40339923	5	14:40290825:G:A	14:40389902:C:A	30.2988	0.00131581	0.000616343	14:40290825:G:A
ARL14EP	18	36963978	36980539	64	18:36914184:G:A	18:37030367:T:C	254.132	0.00131903	5.37502e-05	18:36963497:A:G
SLC28A3	1	75035951	75205084	8	1:74992276:C:T	1:75255054:G:A	41.4936	0.00132009	0.00266744	1:75042990:A:C
INTS6	22	549178	636523	13	22:500528:G:C	22:686299:C:T	75.9596	0.00132093	0.000239001	22:566229:A:G
H2AJ	27	31835622	31836012	5	27:31805285:G:A	27:31884493:T:C	28.1525	0.0013261	0.000176026	27:31816397:G:T
H4-16	27	31840010	31840322	5	27:31805285:G:A	27:31884493:T:C	28.1525	0.0013261	0.000176026	27:31816397:G:T
C24H20orf194	24	17908740	18048116	13	24:17858783:C:T	24:18092631:C:T	72.5577	0.00133002	9.85306e-05	24:17858783:C:T
DGKD	25	44851492	44961364	8	25:44837381:G:A	25:45002243:A:G	40.1879	0.00133124	0.000111439	25:44854468:C:T
ZBTB45	1	99427806	99438944	3	1:99414575:A:G	1:99483627:A:G	24.1249	0.00133143	0.000463324	1:99471871:C:T
ZNF446	1	99441719	99454958	3	1:99414575:A:G	1:99483627:A:G	24.1249	0.00133143	0.000463324	1:99471871:C:T
CLEC4G	20	52476199	52479930	8	20:52436960:G:A	20:52528598:T:A	40.884	0.0013382	0.00063891	20:52440091:A:G
GAB2	21	20277506	20606736	14	21:20274663:C:A	21:20652406:C:A	58.2669	0.00133999	0.000687264	21:20595495:C:T
RSPO1	15	4856852	4876800	7	15:4827011:C:T	15:4926638:G:A	42.922	0.00134235	0.000152034	15:4925561:A:G
EMC4	30	861021	865196	6	30:833206:A:G	30:912241:G:A	32.7942	0.00134803	0.00163248	30:892058:G:A
MBOAT7	1	103028001	103040167	2	1:103016733:T:C	1:103075656:T:C	18.014	0.00135468	0.000217182	1:103075656:T:C
TSEN34	1	103021524	103026643	2	1:103016733:T:C	1:103075656:T:C	18.014	0.00135468	0.000217182	1:103075656:T:C
IL12B	4	51183567	51193228	8	4:51133774:G:C	4:51243156:C:G	36.508	0.00136805	6.6357e-05	4:51205906:A:G
TSPAN4	18	45203619	45224674	14	18:45165666:C:T	18:45274055:G:T	69.2681	0.00137895	9.73118e-06	18:45165666:C:T
ACAD8	5	976007	992330	8	5:926196:C:A	5:1027329:C:T	48.782	0.00138464	0.000224096	5:926196:C:A
COL6A3	25	47971314	48052402	12	25:47925082:G:A	25:48084000:G:A	44.174	0.00138774	0.000504001	25:48033412:A:G
PNLDC1	1	49044978	49062802	16	1:48996001:T:C	1:49111364:G:A	69.08	0.00139402	1.45946e-07	1:49095904:C:T
OR13C2	11	60587675	60588632	8	11:60539908:A:G	11:60637418:G:A	37.6063	0.0013958	0.00334471	11:60556273:C:A
OR10J5	38	22531374	22678591	19	38:22485818:T:C	38:22712729:C:T	67.4971	0.00140215	9.34877e-05	38:22702042:G:A
ADAMTS12	4	73887923	74001984	15	4:73847105:T:C	4:74043357:G:A	69.8685	0.00140507	4.45119e-05	4:73897515:C:T
OR8K52	18	39690183	39692054	4	18:39645350:A:C	18:39740007:C:A	21.593	0.00141183	0.000880218	18:39705729:T:C
NIPAL3	2	75184577	75232897	16	2:75134651:A:G	2:75241904:G:A	73.7946	0.00141262	6.14039e-06	2:75218142:T:C
SLIT3	4	42508425	43094714	97	4:42458697:C:T	4:43143327:C:A	321.762	0.00142277	7.48183e-06	4:43075773:G:A
HOXA1	14	40267527	40269681	5	14:40252280:T:C	14:40308030:G:A	27.2624	0.00143061	0.000616343	14:40290825:G:A
HOXA2	14	40274468	40276239	5	14:40252280:T:C	14:40308030:G:A	27.2624	0.00143061	0.000616343	14:40290825:G:A
HOXA3	14	40280860	40296147	5	14:40252280:T:C	14:40308030:G:A	27.2624	0.00143061	0.000616343	14:40290825:G:A
SPCS3	16	53258713	53267034	4	16:53229656:G:A	16:53270558:C:T	30.4355	0.00143193	0.00078333	16:53229656:G:A
OR56A1	21	29337849	29338806	3	21:29288070:A:T	21:29381461:G:A	17.7345	0.00143257	0.00550319	21:29369203:T:C
NPS	28	36488499	36492090	11	28:36439069:G:A	28:36535049:C:T	43.3713	0.0014334	0.00532417	28:36469923:G:A
SPTBN4	1	113168483	113240934	5	1:113120392:A:G	1:113198184:C:T	29.119	0.00143394	5.41849e-05	1:113198184:C:T
PLCD4	37	25226243	25244914	7	37:25178422:G:A	37:25294813:G:A	42.8562	0.0014356	2.86223e-05	37:25279957:C:T
OR5D18	18	40105454	40106399	14	18:40055481:G:A	18:40155625:C:A	71.2167	0.00143876	0.00012992	18:40103091:A:G
GINM1	1	40349140	40374199	5	1:40350220:A:G	1:40407525:C:T	27.3816	0.00143914	0.00145437	1:40374770:C:T
NMNAT3	23	35714932	35829049	27	23:35700629:C:G	23:35878103:C:T	139.54	0.00144094	8.74501e-06	23:35856957:C:T
OR1X2	11	2864623	2865565	3	11:2827307:A:G	11:2912154:A:G	22.5168	0.00144553	0.000420644	11:2844894:A:G
FADS6	9	5549665	5565590	9	9:5499778:T:C	9:5592504:C:T	44.4558	0.00145324	6.11469e-05	9:5564317:T:C
PPP1R14D	30	7953843	7965966	4	30:7914977:A:G	30:8003245:A:C	20.6385	0.00145919	2.85569e-05	30:8001745:G:A
ZFYVE19	30	7945406	7952751	4	30:7903461:A:G	30:8002104:A:G	20.6385	0.00145919	2.85569e-05	30:8001745:G:A
HIP1	6	6961052	7115618	23	6:6911645:G:A	6:7164720:C:T	89.0872	0.00146443	1.20183e-05	6:6911645:G:A
UCHL1	3	71370821	71411350	10	3:71347974:G:A	3:71448421:C:T	58.6411	0.00147175	0.000133835	3:71391910:T:C
TSPEAR	31	38272591	38337373	8	31:38261609:T:C	31:38374934:A:G	37.7456	0.00147263	0.00161902	31:38340673:T:G
MYDGF	20	55084058	55096241	6	20:55040614:A:G	20:55138652:A:G	38.3009	0.00147484	1.88005e-05	20:55131238:T:A
FKBP5	12	4727496	4833323	10	12:4711979:C:T	12:4882265:A:G	42.249	0.00147536	0.000144818	12:4829675:G:A
PITPNB	26	21306216	21369153	5	26:21274825:A:G	26:21396570:A:C	31.9388	0.00148006	0.000565145	26:21375420:G:T
PHACTR1	35	12491066	12741754	21	35:12448278:T:C	35:12783795:G:A	67.0731	0.00148385	5.40897e-05	35:12561887:C:T
OR5L1C	18	40086166	40087102	14	18:40045515:T:G	18:40136846:G:A	63.2053	0.00148922	0.00012992	18:40103091:A:G
LITAFD	6	33319406	33319822	6	6:33270209:A:G	6:33368072:T:C	36.1813	0.00149753	0.00160803	6:33351068:A:G
ABHD18	19	12938050	12982259	4	19:12985405:T:C	19:13027571:G:C	35.5349	0.00150295	0.000460061	19:12985405:T:C
SH2D5	2	78211111	78223634	9	2:78166706:G:A	2:78263156:G:A	44.5764	0.00151299	2.34605e-05	2:78197635:C:A
CP	23	43969434	44030369	6	23:43957425:G:A	23:44063296:A:G	28.722	0.00152534	0.0019618	23:44063296:A:G
BTLA	33	16979633	17007033	5	33:16945241:G:A	33:17053979:G:A	25.3676	0.00152622	0.000429864	33:17007019:C:T
SLC5A9	15	12633745	12657212	27	15:12583909:G:A	15:12706643:A:G	107.134	0.00153034	0.000601097	15:12592716:A:C
NDFIP1	2	36961023	37064303	25	2:36912894:C:T	2:37114197:G:A	95.5839	0.00153042	8.15167e-07	2:36912936:C:T
TDO2	15	53405956	53423958	5	15:53381829:T:C	15:53469362:C:T	23.8323	0.00153452	0.000825881	15:53441812:T:G
IFRD1	14	52053433	52092365	9	14:52005732:G:A	14:52121363:G:A	44.256	0.00153707	0.000307084	14:52009288:C:T
SMIM26	24	4656037	4657667	5	24:4608529:G:A	24:4705047:G:A	39.2266	0.00153762	6.09456e-09	24:4608529:G:A
EIF4G3	2	77822687	78149443	8	2:77774324:T:C	2:78199086:C:T	39.9219	0.00154035	2.34605e-05	2:78197635:C:A
CCDC85A	10	56936375	57120665	7	10:56954429:G:C	10:57155631:G:T	30.2387	0.00154356	8.86031e-05	10:57057842:T:C
ABAT	6	33376995	33471326	15	6:33350563:C:A	6:33517227:C:G	105.678	0.00154412	0.000432209	6:33393479:C:A
ABCA7	20	57667705	57677342	4	20:57621328:G:A	20:57693795:G:A	21.059	0.00154708	0.00202979	20:57670575:C:T
CD300E	9	5798747	5811529	13	9:5751332:C:T	9:5861525:C:T	56.424	0.00154755	0.000322024	9:5753217:A:T
FAM207A	31	38558628	38591996	6	31:38539482:T:G	31:38641078:T:A	28.2485	0.00155231	1.04817e-05	31:38639468:C:T
ZGRF1	32	32344790	32418441	9	32:32306733:G:A	32:32463280:A:G	42.3776	0.00155462	0.000114207	32:32440543:C:T
ACTL7A	11	64032357	64033788	19	11:63987936:A:G	11:64083606:G:A	88.5199	0.00155725	2.22311e-05	11:63995333:C:T
RAB31	7	75678907	75817426	15	7:75631186:C:T	7:75818961:C:T	61.5537	0.00156283	0.000154702	7:75791712:T:C
L1TD1	5	47873002	47878207	13	5:47823194:T:C	5:47920755:C:T	67.301	0.00157034	0.000310735	5:47833690:G:A
SERPINE2	37	29700023	29724228	5	37:29660822:T:C	37:29767857:C:A	21.6749	0.00157045	3.39141e-05	37:29732449:T:G
ACSS3	15	23338431	23478593	26	15:23289719:G:A	15:23528252:C:A	89.8859	0.00157579	0.00042438	15:23457297:C:T
OR56B2	21	28902678	28903638	10	21:28852700:T:C	21:28944837:T:C	46.5871	0.00157835	0.00033849	21:28913293:C:T
ID4	35	18357825	18359011	7	35:18327195:A:G	35:18397867:G:A	32.4147	0.00158001	4.92807e-05	35:18339581:T:C
FGF3	18	48383221	48389009	10	18:48333324:C:T	18:48429801:G:A	41.8269	0.00158126	9.90954e-06	18:48404035:A:C
LDLRAD2	2	77368633	77377126	3	2:77357585:C:T	2:77388459:G:A	16.4047	0.00158496	0.00216118	2:77357585:C:T
LRFN2	12	9169666	9388109	12	12:9145153:C:T	12:9375959:T:G	44.3609	0.00159173	0.000137753	12:9325064:C:T
HJV	17	58793246	58797373	2	17:58778678:A:G	17:58820394:C:T	13.0237	0.00159721	0.000762127	17:58778678:A:G
TXNIP	17	58776870	58779531	2	17:58778678:A:G	17:58820394:C:T	13.0237	0.00159721	0.000762127	17:58778678:A:G
SMO	14	7518855	7528033	6	14:7469899:G:A	14:7574833:G:A	40.2322	0.00160902	8.44223e-05	14:7559321:T:C
PRR15	14	42536092	42536482	4	14:42494373:C:T	14:42567832:A:C	21.6432	0.00161099	0.0025436	14:42567832:A:C
ADNP2	1	602263	635348	1	1:594361:C:T	1:614572:A:C	10.0603	0.0016112	0.00151502	1:594361:C:T
TXK	13	43914533	43976655	16	13:43864698:C:T	13:44026550:G:T	68.6059	0.00161328	3.37259e-07	13:43953236:T:C
TGM3	24	18753650	18958221	44	24:18703861:C:T	24:18992343:G:C	183.175	0.00161441	2.86498e-05	24:18772616:T:A
DOP1A	12	43478636	43585745	15	12:43431982:T:C	12:43634645:G:A	65.1145	0.00161546	0.00178431	12:43446580:A:T
DPP10	19	33434153	34706758	98	19:33393425:A:C	19:34748477:G:A	314.055	0.00162105	1.82919e-05	19:33433702:G:A
ITPKA	30	8532283	8541285	7	30:8486541:C:T	30:8579874:T:C	37.6127	0.00162275	3.23659e-06	30:8565857:C:T
ACBD4	9	18391817	18404629	8	9:18345756:T:A	9:18453699:C:T	41.7724	0.00162441	0.00025166	9:18384061:C:T
MFSD8	19	12982393	13020083	5	19:12985405:T:C	19:13069965:C:T	36.3637	0.00162592	0.000460061	19:12985405:T:C
GSE1	5	67001021	67180979	24	5:66954283:G:T	5:67223457:A:T	88.6347	0.00162712	3.04625e-05	5:67018474:A:G
NCAPD3	5	1020689	1081446	10	5:971271:T:A	5:1130574:G:C	57.3897	0.00164162	0.000224096	5:972403:T:C
SLC22A9	18	53504624	53546200	3	18:53463180:A:C	18:53575992:G:T	18.8556	0.00164503	0.000384143	18:53575992:G:T
SHANK2	18	47635787	47912117	35	18:47590009:C:A	18:47957518:G:A	129.651	0.00164684	0.000201964	18:47590009:C:A
WDR18	20	57712739	57718107	3	20:57670575:C:T	20:57765448:G:A	17.2912	0.00164978	0.00202979	20:57670575:C:T
SLC46A3	25	11032482	11049433	10	25:10982935:A:G	25:11098259:A:G	59.4831	0.00166142	0.000214163	25:10986463:A:G
BUB1B	30	7322911	7438052	15	30:7289832:G:A	30:7487755:C:T	58.374	0.00166769	0.000375283	30:7477575:A:G
ITGA2	4	62170451	62268983	7	4:62147689:A:C	4:62302342:A:G	29.7073	0.00167729	0.000438404	4:62302342:A:G
EIF2A	23	45202021	45235559	9	23:45155187:T:G	23:45284045:C:T	37.4078	0.00167871	0.00110958	23:45268522:A:T
ADAMTS18	5	73772113	73905264	16	5:73740232:A:G	5:73939946:G:A	61.8405	0.00168329	0.000796582	5:73744501:A:G
PANK2	24	17463446	17490360	17	24:17413859:A:C	24:17539460:C:T	89.9061	0.00169032	0.000407947	24:17455785:G:A
ANKS1B	15	38129139	39186399	24	15:38082285:A:G	15:39211049:C:T	85.31	0.00169369	4.02187e-05	15:38218390:G:A
SNX5	24	5084985	5110283	4	24:5080488:A:G	24:5155247:G:T	25.1136	0.00169688	0.00229565	24:5125780:T:C
LELP1	17	61928884	61929169	3	17:61879003:A:C	17:61939351:C:T	22.6999	0.00169758	0.00114759	17:61912389:A:T
PRR9	17	61938736	61939063	3	17:61889071:A:G	17:61939351:C:T	22.6999	0.00169758	0.00114759	17:61912389:A:T
ACSBG2	20	53952539	53991367	3	20:53902578:G:A	20:53984861:T:A	19.1686	0.00170224	0.000442434	20:53979309:C:A
MCEMP1	20	52441383	52443488	9	20:52394566:T:G	20:52479132:G:A	47.9101	0.0017026	0.00063891	20:52440091:A:G
TRAPPC5	20	52446199	52446766	9	20:52396323:T:C	20:52479132:G:A	47.9101	0.0017026	0.00063891	20:52440091:A:G
OTOP2	9	5518577	5536725	11	9:5469714:C:T	9:5566158:G:T	55.974	0.00170525	6.11469e-05	9:5564317:T:C
OR8J2	18	39678833	39679781	3	18:39645350:A:C	18:39710369:A:G	18.6722	0.00170721	0.000880218	18:39705729:T:C
OCIAD1	13	44565043	44634263	41	13:44515133:G:A	13:44682064:G:A	152.62	0.00170955	0.000331012	13:44570176:A:G
WDFY1	37	29444081	29677312	17	37:29409774:A:G	37:29707503:C:A	54.6137	0.00171047	0.000559725	37:29520524:G:A
DDX1	17	11432135	11466990	7	17:11404118:A:G	17:11516773:T:C	39.598	0.00171323	0.000643699	17:11473017:T:C
FAM104A	9	6907204	6964626	6	9:6865545:A:G	9:7000118:T:C	26.0381	0.00171404	9.2886e-05	9:6865545:A:G
RNF24	24	17405327	17454790	15	24:17356268:T:G	24:17504221:A:T	82.4531	0.00171909	0.000407947	24:17455785:G:A
PLOD2	23	41290566	41382807	19	23:41279425:G:A	23:41431615:A:G	80.1784	0.00171969	0.000758871	23:41431481:A:G
EDEM3	7	17922333	17991596	20	7:17881433:A:C	7:18033172:G:A	85.3004	0.00172327	2.7214e-05	7:17969572:C:A
MFF	25	40111893	40141776	8	25:40062485:T:C	25:40183216:C:T	36.981	0.00172961	0.000446846	25:40183216:C:T
DLX1	36	16484858	16487886	24	36:16435109:T:C	36:16527577:G:A	123.278	0.00172966	1.35643e-06	36:16506201:T:C
DLX2	36	16484301	16502510	24	36:16434327:G:A	36:16527577:G:A	123.278	0.00172966	1.35643e-06	36:16506201:T:C
RETN	20	52434270	52435624	10	20:52385257:C:T	20:52479132:G:A	49.8174	0.00173091	0.00063891	20:52440091:A:G
TPO	17	773789	810043	2	17:735669:T:C	17:818590:G:A	13.0646	0.0017354	0.000512706	17:735669:T:C
OR8J3	18	39543984	39544914	6	18:39508328:G:A	18:39591921:A:G	36.2502	0.00173584	0.00027861	18:39509232:C:A
DTX4	18	37538341	37591589	10	18:37496832:G:A	18:37636584:G:T	41.1011	0.00173929	0.00244046	18:37523294:T:C
IGSF9	38	22206659	22222823	6	38:22170300:C:T	38:22267778:C:T	26.4272	0.00174134	0.000591115	38:22267778:C:T
SLC39A3	20	56458034	56463922	5	20:56415741:C:T	20:56509201:C:T	32.5749	0.0017508	0.000408327	20:56415741:C:T
VRK1	8	65443948	65551151	10	8:65431341:C:T	8:65600435:A:G	54.5828	0.00175617	0.000270778	8:65466086:C:A
CD248	18	50991584	50994179	7	18:50953962:G:A	18:51037271:A:G	30.9429	0.00175825	0.000173196	18:50990564:C:T
IL21R	6	19182070	19217931	9	6:19132256:C:T	6:19267370:T:C	43.6398	0.0017591	2.005e-05	6:19238234:C:T
OR4A15	18	41058813	41059767	4	18:41025145:C:T	18:41091321:G:A	22.7871	0.00176151	0.00129666	18:41079729:C:T
OR4A39	18	41074109	41075036	4	18:41025145:C:T	18:41124195:G:A	22.7871	0.00176151	0.00129666	18:41079729:C:T
OR4C1	18	41041592	41042516	4	18:41006266:T:C	18:41091321:G:A	22.7871	0.00176151	0.00129666	18:41079729:C:T
OR4C136	18	41048646	41049564	4	18:41006266:T:C	18:41091321:G:A	22.7871	0.00176151	0.00129666	18:41079729:C:T
RAD9A	18	50065684	50070710	7	18:50017504:T:C	18:50118469:A:G	30.9395	0.00176242	0.000748263	18:50049300:G:A
ABCB10	4	9711099	9745106	16	4:9679094:T:G	4:9794973:G:A	73.2331	0.00176245	0.000129189	4:9751051:C:G
METAP1D	36	16390880	16480728	32	36:16341562:A:G	36:16527577:G:A	141.984	0.00176542	1.35643e-06	36:16506201:T:C
CLEC20A	7	21229517	21243322	14	7:21180485:A:G	7:21293005:A:G	71.4382	0.00176688	0.000814618	7:21258400:A:G
NMT1	9	18425267	18459196	9	9:18380886:T:C	9:18503109:T:C	41.7477	0.0017781	0.00025166	9:18384061:C:T
FTCD	31	39275158	39464715	14	31:39246228:T:G	31:39509570:T:C	52.5698	0.00178795	0.000592249	31:39454796:T:C
BZW2	14	31153658	31216911	7	14:31103712:A:G	14:31262089:A:G	34.1114	0.00178915	0.000407508	14:31103712:A:G
C9	4	69660906	69719562	13	4:69612139:A:G	4:69762492:T:C	59.5143	0.00179494	2.11534e-05	4:69749407:A:G
SCRN1	14	42724584	42805843	10	14:42683697:T:G	14:42836090:G:A	41.0339	0.0018001	0.00657425	14:42722671:A:C
PSMG1	31	33914667	33925883	4	31:33882506:A:G	31:33950614:T:C	22.5579	0.00180682	0.000117439	31:33934253:C:T
IL4I1	1	106657476	106673422	3	1:106618393:T:C	1:106684492:T:C	21.6108	0.00182695	0.00134883	1:106644075:C:T
ITGA10	17	58697391	58711794	3	17:58649009:G:A	17:58713304:T:A	19.6773	0.00182786	0.00243694	17:58706798:A:G
CAPZB	2	79181850	79311518	12	2:79134397:G:A	2:79360290:A:G	50.3057	0.00183142	4.62689e-05	2:79293436:T:C
OR13L2	17	57996385	57997345	6	17:57965773:C:A	17:58041478:C:T	33.4321	0.00183347	0.000132065	17:57965773:C:A
TSPAN33	14	7558974	7578330	7	14:7521706:T:C	14:7626105:G:A	50.8287	0.00183695	8.44223e-05	14:7559321:T:C
TREM2	12	9915676	9928174	15	12:9865733:C:T	12:9973252:C:T	65.18	0.00184054	0.000101718	12:9871367:G:A
C20orf27	24	17586781	17599696	20	24:17537351:A:G	24:17648416:A:G	95.3607	0.00185523	8.1006e-05	24:17627766:C:A
SPEF1	24	17574740	17578439	20	24:17525250:A:T	24:17627912:C:T	95.3607	0.00185523	8.1006e-05	24:17627766:C:A
ERG	31	33497208	33515272	4	31:33453218:G:A	31:33546632:G:A	21.4812	0.00187736	0.000512932	31:33453887:T:C
VPS41	18	10788890	10955645	10	18:10755097:G:T	18:11002222:G:T	43.5364	0.00188578	0.00204248	18:10852976:G:C
TBCEL	5	12964522	13035613	6	5:12915264:G:T	5:13080303:A:G	27.5405	0.00188623	8.30664e-06	5:13080303:A:G
DOP1B	31	31430886	31536379	14	31:31381459:A:G	31:31586379:C:G	49.7843	0.00188784	3.15377e-05	31:31381459:A:G
KCNK10	8	59484327	59612750	10	8:59451456:A:G	8:59649982:C:T	40.4108	0.00191563	0.00123989	8:59561550:C:T
PRSS37	16	7379829	7385159	2	16:7329917:C:G	16:7434740:T:G	18.7606	0.00191667	0.00065959	16:7329917:C:G
CDH2	7	60736759	60951034	29	7:60688527:G:A	7:61000914:T:C	118.554	0.0019216	4.39701e-05	7:60977671:C:G
MYH7B	24	24019740	24041012	4	24:23972502:C:T	24:24088640:A:G	21.17	0.0019413	0.0026098	24:23972502:C:T
BTG4	5	21559297	21592854	6	5:21509523:T:C	5:21640534:A:G	28.6124	0.00194326	4.67313e-05	5:21640534:A:G
RPA1	9	45958618	46034328	4	9:46041362:A:G	9:46071608:G:A	20.9609	0.0019527	0.00078503	9:46057485:C:T
DPPA5	12	35414238	35417154	4	12:35366034:T:C	12:35466777:A:G	21.6175	0.00195838	2.31825e-05	12:35427761:C:G
SPATA6	15	12464668	12608678	31	15:12432725:T:A	15:12658613:G:A	123.843	0.00196157	0.000601097	15:12592716:A:C
LAMA3	7	64406081	64655268	26	7:64356558:C:T	7:64687316:A:G	95.9953	0.00196243	0.00021571	7:64590873:G:A
BCHE	34	30912631	30977583	9	34:30867823:T:C	34:31024281:C:T	32.6099	0.00196371	0.000415757	34:30892517:A:G
BTBD17	9	6047910	6052088	5	9:6018821:G:A	9:6101955:C:T	24.3385	0.00196711	0.00128833	9:6062484:C:G
OR8U3	18	39498516	39499476	6	18:39453972:C:A	18:39524187:A:G	31.0773	0.00197811	0.00027861	18:39509232:C:A
OR5AL2	18	39515817	39516759	7	18:39475264:G:T	18:39558244:C:A	38.3132	0.00198381	0.00027861	18:39509232:C:A
SETD5	20	8683737	8732674	7	20:8656020:T:A	20:8781599:G:C	49.2985	0.00198834	5.41067e-05	20:8656020:T:A
THYN1	5	993704	999597	7	5:943789:C:T	5:1048544:T:C	39.5352	0.00199147	0.000224096	5:944006:C:G
VPS26B	5	999391	1020196	7	5:949475:C:T	5:1061469:T:G	39.5352	0.00199147	0.000224096	5:949475:C:T
ELP1	11	64037505	64093819	22	11:63987936:A:G	11:64126398:G:A	90.2668	0.00199386	2.22311e-05	11:63995333:C:T
OXTR	20	9358915	9378343	9	20:9310094:A:G	20:9407191:A:G	36.0954	0.00199454	9.44903e-07	20:9396190:G:T
WHRN	11	68617376	68699977	8	11:68614637:C:G	11:68747987:T:G	30.1808	0.00199675	0.000452844	11:68746574:A:T
CTSD	18	46010439	46019457	7	18:45961764:G:A	18:46050145:C:T	33.39	0.00201006	1.12559e-05	18:46040951:C:T
IFITM10	18	45999102	46006202	7	18:45961764:G:A	18:46050145:C:T	33.39	0.00201006	1.12559e-05	18:46040951:C:T
ICOS	37	12670998	12733458	39	37:12622873:G:T	37:12782494:G:A	157.838	0.00201273	9.61818e-05	37:12696357:A:G
CNIH2	18	51021115	51026273	6	18:50983404:C:T	18:51072043:C:A	29.3288	0.00201521	0.000173196	18:50990564:C:T
RAB1B	18	51028012	51034473	6	18:50983404:C:T	18:51072043:C:A	29.3288	0.00201521	0.000173196	18:50990564:C:T
SORBS1	28	8837337	9063777	12	28:8804123:G:A	28:9078294:A:G	65.4093	0.00201855	0.000510522	28:8953817:T:C
GGH	29	13134231	13165028	14	29:13094653:A:G	29:13212236:T:A	54.6446	0.00202296	0.000688376	29:13123333:G:A
IRX2	34	10227806	10232998	3	34:10203857:G:C	34:10275054:A:G	17.4479	0.00202904	0.000634631	34:10275021:A:G
ARRDC5	20	54893934	54905934	3	20:54844506:T:G	20:54920647:T:C	16.0782	0.00202934	0.00599796	20:54844506:T:G
HTR4	4	60185055	60353439	9	4:60215472:C:G	4:60400924:C:T	43.6538	0.0020336	0.000966532	4:60215472:C:G
SMYD2	7	12281709	12331164	12	7:12239720:G:A	7:12360631:C:T	44.9605	0.00203635	0.000270073	7:12268544:A:C
ABHD13	22	57005558	57006671	5	22:56969947:C:A	22:57033011:C:T	26.8386	0.00203728	3.48031e-05	22:56969947:C:A
NCKAP5	19	35632938	36449082	81	19:35632219:G:A	19:36484260:G:T	256.911	0.00203785	6.81168e-06	19:36482757:T:C
BRINP2	7	22339055	22448854	25	7:22290586:G:A	7:22488478:A:G	98.1862	0.00204284	0.000388362	7:22397348:G:A
USP7	6	33277443	33314491	7	6:33228073:A:T	6:33360424:C:A	36.6728	0.00204526	0.00160803	6:33351068:A:G
CBR3	31	31416332	31423739	9	31:31381459:A:G	31:31472766:C:T	39.2061	0.00205197	3.15377e-05	31:31381459:A:G
CDKL3	11	22432719	22522050	6	11:22382751:G:T	11:22518339:A:G	36.9938	0.00205328	0.000132705	11:22383262:T:C
PPP2CA	11	22385256	22410052	6	11:22371145:C:T	11:22459231:C:T	36.9938	0.00205328	0.000132705	11:22373995:T:G
OR5B17	18	38041417	38042362	7	18:38002893:A:C	18:38092177:C:T	36.2122	0.00205709	0.00170319	18:38002893:A:C
FAM229B	12	68514302	68527115	16	12:68467341:C:T	12:68576620:C:T	70.3326	0.0020576	9.52592e-05	12:68571776:C:T
FRMD8	18	51784412	51806874	20	18:51734882:G:T	18:51855351:A:G	86.176	0.00205851	0.000347632	18:51772218:T:G
CBWD1	1	89063510	89121360	8	1:89024928:A:G	1:89170719:A:G	39.798	0.0020647	0.00081057	1:89164754:G:A
ERICH2	36	15296368	15333817	3	36:15262976:A:G	36:15372547:T:C	16.9949	0.00207713	0.000732689	36:15328932:A:G
SSTR1	8	16571197	16573285	7	8:16521754:T:C	8:16622032:T:A	39.856	0.00208185	0.000350526	8:16556153:G:T
RARS1	4	43237498	43260677	8	4:43190069:A:G	4:43300880:C:G	39.0203	0.00208531	4.58789e-05	4:43228965:G:C
KDM4B	20	54634120	54820816	14	20:54617272:C:T	20:54860049:G:A	69.6495	0.0020891	0.00118331	20:54787268:C:T
TEX50	7	25537116	25538568	1	7:25559582:T:G	7:25563360:A:C	9.57528	0.00209409	0.00197215	7:25559582:T:G
KLHL28	8	22391450	22405141	7	8:22347937:A:G	8:22452816:C:A	33.9424	0.00210036	0.000235269	8:22426621:G:T
BPIFB6	24	22301216	22313753	9	24:22255881:C:T	24:22361926:T:G	46.4037	0.00212783	0.00121886	24:22283754:T:C
KATNBL1	30	910612	923890	7	30:864274:T:A	30:973046:T:C	34.6338	0.00213378	0.00163248	30:892058:G:A
SNX13	14	32173180	32291039	5	14:32128354:A:G	14:32288555:T:C	28.5699	0.00213947	0.00136585	14:32174682:C:A
NR4A3	11	56812803	56847689	9	11:56762998:T:C	11:56881921:G:A	43.8346	0.00214089	0.000509255	11:56800333:G:A
ZBED9	35	25694077	25720226	8	35:25647096:T:C	35:25760608:T:C	34.2742	0.00214523	0.000790995	35:25760608:T:C
H2AW	14	604504	604897	4	14:561549:G:A	14:654623:C:A	21.8279	0.00214545	0.000340805	14:628308:T:C
H2BU1	14	603815	604196	4	14:561549:G:A	14:654114:A:T	21.8279	0.00214545	0.000340805	14:628308:T:C
H2BU2	14	599407	599788	4	14:561549:G:A	14:647850:C:T	21.8279	0.00214545	0.000340805	14:628308:T:C
FGFR1	16	27031587	27078261	9	16:26989510:T:C	16:27113848:C:T	39.0971	0.0021459	0.0057973	16:27085737:T:C
PCSK2	24	5508713	5766153	30	24:5465824:A:T	24:5814914:A:C	110.733	0.00215441	0.00011722	24:5581006:C:T
ATF5	1	106632352	106636502	4	1:106599547:G:A	1:106684492:T:C	25.67	0.002155	0.00134883	1:106644075:C:T
ISLR	30	37327227	37328616	6	30:37284354:C:T	30:37375097:C:G	25.6615	0.0021553	6.98248e-05	30:37311392:G:A
OR10N1	5	10373686	10374849	1	5:10324127:T:G	5:10324536:C:G	9.51018	0.00216922	0.00204335	5:10324127:T:G
ROCK2	17	7934738	8178707	18	17:7920155:G:C	17:8217959:T:C	65.9635	0.00217446	0.000462311	17:8190332:C:T
ACVR1	36	3744162	3818652	2	36:3813842:G:A	36:3862914:G:A	12.307	0.00217753	0.000453219	36:3862914:G:A
TMEM70	29	22478940	22487741	6	29:22429953:A:G	29:22532994:T:C	23.8719	0.00217915	1.74306e-06	29:22448323:T:C
OR5L1	18	40096517	40097453	14	18:40054437:T:C	18:40145564:A:T	63.0418	0.00218058	0.00012992	18:40103091:A:G
RAD51AP1	27	40303991	40341526	5	27:40273829:C:T	27:40390758:C:T	27.1803	0.00218535	0.00767827	27:40349125:T:C
FUCA1	2	75665468	75688629	12	2:75619643:G:A	2:75738445:T:C	56.2199	0.00218722	0.000131857	2:75659635:A:G
EML1	8	68216856	68294080	10	8:68173128:C:T	8:68321418:G:A	40.694	0.0021879	0.000620536	8:68173128:C:T
AHNAK	18	54100941	54113424	9	18:54056392:T:G	18:54157128:G:A	35.0573	0.00219148	0.00211772	18:54129058:A:C
POMK	16	22701735	22719229	4	16:22656189:A:C	16:22715657:A:G	23.3814	0.0021915	3.90292e-06	16:22705103:C:T
PACSIN1	12	3753716	3809986	12	12:3726208:C:T	12:3858836:A:T	57.0633	0.00219167	0.000221765	12:3738793:T:C
SPATA16	34	36972307	37231682	56	34:36932508:G:A	34:37281228:C:A	196.021	0.00219321	0.000122511	34:37270800:A:G
PBX1	38	18418092	18703497	26	38:18375644:C:T	38:18753009:C:T	79.9423	0.00219491	0.000168231	38:18753009:C:T
LIG4	22	56980621	56983357	6	22:56934181:C:T	22:57033011:C:T	30.2481	0.00220092	3.48031e-05	22:56969947:C:A
SULT2B1	1	107705575	107720876	4	1:107677966:G:C	1:107763255:A:G	23.6422	0.00220587	0.00116263	1:107763255:A:G
CPT1C	1	106826302	106846446	14	1:106777168:A:T	1:106895940:G:T	62.4029	0.00220992	0.000195437	1:106844950:C:T
CYP2E1	28	41035024	41122754	4	28:40998474:T:C	28:41145896:C:T	20.5953	0.0022122	0.000194328	28:41098692:T:C
BPIFB3	24	22319873	22337914	7	24:22278091:G:A	24:22361926:T:G	38.9171	0.00221699	0.00121886	24:22283754:T:C
FCER2	20	52449921	52457805	11	20:52400474:C:T	20:52505053:C:T	49.3254	0.00221962	0.00063891	20:52440091:A:G
INAFM2	30	7506765	7507191	11	30:7465999:G:T	30:7557173:T:C	47.2462	0.00223589	0.000375283	30:7477575:A:G
CFAP44	33	17633213	17759720	21	33:17583247:C:A	33:17809551:C:T	89.3275	0.00223628	0.000124089	33:17649991:A:C
OR10J2	38	22711248	22712181	7	38:22667224:G:A	38:22759066:C:A	33.7122	0.00223695	9.34877e-05	38:22702042:G:A
EPB41L1	24	24925628	25046776	14	24:24910343:G:A	24:25075344:G:C	67.9368	0.00223989	0.00038997	24:24910343:G:A
PPM1D	9	35856764	35913884	2	9:35840964:G:A	9:35944865:A:T	14.1836	0.00224037	0.000224502	9:35840964:G:A
NBL1	2	79041104	79102820	12	2:79022547:G:A	2:79137873:C:T	54.0306	0.00224985	0.00107524	2:79060314:G:A
TMEM222	2	72928738	72940090	8	2:72916062:C:T	2:72986131:G:A	45.7091	0.00225338	0.000218168	2:72955689:T:C
SLC44A2	20	50551248	50607200	5	20:50511820:C:T	20:50653930:C:T	21.5457	0.00225459	0.00180881	20:50563083:C:T
RPA3	11	2893351	2893717	3	11:2844894:A:G	11:2933845:G:A	17.9991	0.00225908	0.000420644	11:2844894:A:G
RETSAT	17	39668255	39680560	8	17:39628590:G:A	17:39729144:A:T	43.839	0.00226114	0.000353681	17:39728546:T:A
RGS18	38	6730327	6743396	6	38:6684242:A:G	38:6787026:T:C	27.1026	0.00226846	0.000311404	38:6781157:A:G
USH1G	9	5528491	5533900	10	9:5479218:C:T	9:5566158:G:T	49.6488	0.00227331	6.11469e-05	9:5564317:T:C
UNC13D	9	4753165	4766756	5	9:4708930:T:C	9:4816692:G:A	26.5402	0.00227385	0.00116163	9:4749048:G:A
WBP2	9	4743538	4752270	5	9:4708930:T:C	9:4799784:T:C	26.5402	0.00227385	0.00116163	9:4749048:G:A
PLAGL2	24	21597753	21608696	4	24:21559851:T:C	24:21617882:A:G	27.3832	0.00227439	0.000569594	24:21610316:A:G
POFUT1	24	21608898	21632979	4	24:21559851:T:C	24:21617882:A:G	27.3832	0.00227439	0.000569594	24:21610316:A:G
PLCB4	24	12752082	13169745	77	24:12703425:C:T	24:13219599:G:C	263.794	0.00227504	8.87683e-05	24:12882012:G:A
DCAF17	36	15905084	15938910	3	36:15856717:T:C	36:15928498:G:A	19.995	0.00228025	0.000297099	36:15913431:G:A
ILRUN	12	3862476	3955348	10	12:3824595:G:A	12:4003867:C:T	46.256	0.00228174	7.67137e-05	12:3973264:G:A
RBPJL	24	32612385	32624567	9	24:32563047:T:G	24:32674207:T:C	36.9171	0.00228253	0.000538249	24:32636384:G:A
C6H16orf71	6	36665454	36678680	2	6:36646960:G:A	6:36675749:C:T	17.1568	0.00230238	0.00265624	6:36646960:G:A
SEPTIN12	6	36630116	36641924	2	6:36646960:G:A	6:36675749:C:T	17.1568	0.00230238	0.00265624	6:36646960:G:A
SMIM22	6	36624991	36625505	2	6:36646960:G:A	6:36672286:C:T	17.1568	0.00230238	0.00265624	6:36646960:G:A
ZNF500	6	36654502	36663280	2	6:36646960:G:A	6:36675749:C:T	17.1568	0.00230238	0.00265624	6:36646960:G:A
COL15A1	11	56025268	56130861	48	11:55975725:A:T	11:56180826:G:A	157.067	0.00230407	7.94988e-09	11:56128547:G:A
GRID2	32	15322737	16753656	94	32:15274987:T:C	32:16792827:A:T	261.866	0.00230795	7.24258e-05	32:16550945:C:G
FAXC	12	57501169	57570563	16	12:57462723:A:C	12:57619172:G:A	72.7741	0.00230992	3.05832e-05	12:57499214:C:G
OR5W2	18	40028988	40029921	11	18:39988558:C:T	18:40065350:C:T	50.4619	0.0023143	0.000240798	18:40055111:T:C
OR5W6	18	40038232	40039237	11	18:39988558:C:T	18:40065350:C:T	50.4619	0.0023143	0.000240798	18:40055111:T:C
SPEG	37	25947772	26005601	10	37:25921700:A:G	37:26050149:A:G	41.1954	0.00231462	0.000437116	37:25934693:G:A
NRSN2	24	20493350	20496083	4	24:20444255:A:T	24:20545816:A:G	20.259	0.00231518	0.000720333	24:20500621:G:A
BCO1	5	70599283	70637017	7	5:70549418:C:T	5:70668036:G:C	33.582	0.00232066	0.000515655	5:70600124:T:C
CHODL	31	14495683	14604562	9	31:14480931:G:A	31:14645415:G:A	37.3179	0.00232293	3.50568e-06	31:14645415:G:A
DMRTB1	5	55488233	55495548	10	5:55460067:G:A	5:55536160:G:C	57.7138	0.00232643	0.000180395	5:55521550:G:A
FCER1A	38	22683476	22690763	7	38:22642480:T:A	38:22733238:C:T	28.0393	0.00232786	9.34877e-05	38:22702042:G:A
KTI12	15	9278365	9279770	5	15:9262988:T:C	15:9329604:C:T	29.9004	0.00234755	0.000228137	15:9262988:T:C
PTN	16	11283076	11382814	8	16:11233628:A:G	16:11332329:A:G	35.4874	0.00234788	0.00120508	16:11310320:A:G
REV3L	12	67756923	67953553	11	12:67723974:A:G	12:67950613:G:A	45.4812	0.00234932	0.00136122	12:67727906:C:T
ITPR2	27	20805841	21350083	52	27:20764582:A:G	27:21393225:T:C	182.751	0.00235185	6.75319e-05	27:20897365:T:C
TMEM270	6	6472519	6474976	17	6:6423592:T:C	6:6519786:T:A	79.9632	0.00235468	1.00385e-05	6:6490328:T:C
GPHN	8	40585882	41203245	9	8:40536806:G:T	8:41212319:C:T	45.2419	0.00235768	0.0001969	8:40589378:A:G
SEC23B	24	4663301	4727920	9	24:4613329:T:C	24:4775780:G:A	51.3687	0.00235778	6.09456e-09	24:4613329:T:C
BOC	33	17556909	17630259	11	33:17514974:C:A	33:17680069:T:C	48.4667	0.0023597	0.000124089	33:17649991:A:C
GTF2IRD1	6	5886930	5963873	17	6:5851247:C:T	6:6013477:G:A	89.1992	0.00236034	0.000415841	6:5876595:G:A
ARMC12	12	4869773	4879793	15	12:4829675:G:A	12:4927284:C:T	63.7945	0.00236259	0.000144818	12:4829675:G:A
CHN2	14	42217738	42512188	25	14:42171368:C:T	14:42528660:G:A	88.9994	0.00236457	4.34191e-05	14:42402752:C:A
PLK4	19	13041741	13060072	6	19:12993830:G:C	19:13108629:C:T	36.3686	0.00236535	0.000460061	19:12993830:G:C
MZF1	1	99383710	99397388	3	1:99339608:G:A	1:99414575:A:G	22.0111	0.00236619	0.000518482	1:99339608:G:A
CCDC117	26	22145774	22156449	5	26:22102982:G:A	26:22191438:T:C	26.8262	0.00236888	0.00100141	26:22151015:G:A
NOL11	9	12818713	12846484	10	9:12768961:A:C	9:12895532:G:T	47.4748	0.0023727	6.03928e-05	9:12802153:C:T
CA10	9	27383587	27862086	65	9:27334693:G:A	9:27903762:A:C	222.766	0.00237819	4.56533e-05	9:27528066:A:G
KCNJ10	38	22130507	22140813	6	38:22084232:A:G	38:22182315:A:G	23.5406	0.00238895	0.00690303	38:22084232:A:G
CDH22	24	33425302	33492292	28	24:33376495:T:C	24:33541793:C:T	108.165	0.00239093	0.00248673	24:33419052:G:A
FABP6	4	50471985	50477915	1	4:50494475:G:C	4:50495066:A:G	9.32556	0.00239752	0.00225979	4:50494475:G:C
C18H11orf91	18	34008137	34010864	6	18:33962661:G:A	18:34056569:A:G	30.9308	0.00239904	0.000507293	18:34030856:G:A
USP48	2	77379439	77484089	6	2:77357585:C:T	2:77521892:T:C	25.3175	0.00240535	0.00216118	2:77357585:C:T
TLK1	36	15526563	15675678	3	36:15555468:A:T	36:15676354:C:T	17.7913	0.00241105	9.95813e-05	36:15604946:A:C
MATN4	24	32599507	32613872	10	24:32552845:C:T	24:32642177:T:G	41.4029	0.0024118	0.000538249	24:32636384:G:A
BBS5	36	14207013	14233633	3	36:14189613:T:C	36:14281113:G:C	15.3668	0.00241321	0.00462524	36:14215728:T:C
KLHL41	36	14235940	14251083	3	36:14189613:T:C	36:14281113:G:C	15.3668	0.00241321	0.00462524	36:14215728:T:C
LRP1B	19	42609683	44427262	118	19:42569652:G:A	19:44395260:C:T	347.644	0.00242369	7.84618e-05	19:42904075:C:T
NADSYN1	18	47216576	47254514	3	18:47241038:T:C	18:47272878:A:G	16.0918	0.00242647	0.000251859	18:47252014:C:T
C1QTNF1	9	2402944	2404053	3	9:2367743:C:T	9:2435823:C:T	17.061	0.0024293	0.00222011	9:2416898:C:G
OR5B35	18	38058132	38059077	8	18:38008772:G:A	18:38098992:G:A	41.3757	0.00243598	0.00170319	18:38008772:G:A
SIN3A	30	38232679	38382635	8	30:38185365:G:A	30:38430876:T:C	34.9188	0.00244063	0.00062202	30:38430876:T:C
FAM3B	31	35806216	35844263	9	31:35766735:C:T	31:35878376:T:C	36.1777	0.00244092	0.000114511	31:35878376:T:C
PITPNC1	9	12867843	12991773	23	9:12818266:C:T	9:13036108:T:A	105.147	0.00244989	6.03928e-05	9:12818266:C:T
PPP1CA	18	50062351	50065166	6	18:50017504:T:C	18:50080944:T:G	26.9523	0.0024503	0.000748263	18:50049300:G:A
TBC1D10C	18	50055362	50061173	6	18:50017504:T:C	18:50080944:T:G	26.9523	0.0024503	0.000748263	18:50049300:G:A
CLRN1	23	45513415	45551178	15	23:45468841:G:C	23:45594416:C:G	54.0413	0.00245085	0.00113899	23:45590283:C:A
SERPINE3	22	636465	663695	12	22:588208:G:A	22:713599:G:A	62.3084	0.00245128	0.000239001	22:629396:T:C
ZFP2	11	2633794	2635186	3	11:2589354:C:T	11:2671839:A:G	17.985	0.00245303	0.00216464	11:2671839:A:G
ZNF454	11	2606799	2629232	3	11:2589354:C:T	11:2671839:A:G	17.985	0.00245303	0.00216464	11:2671839:A:G
SLC12A3	2	59413827	59449081	11	2:59364381:G:A	2:59498319:G:A	57.2817	0.00245332	0.000265417	2:59463599:T:C
HNMT	19	40655160	40702218	6	19:40605193:C:T	19:40709789:T:C	34.7946	0.0024548	0.0011606	19:40688115:G:A
DEFB124	24	20985511	20989831	9	24:20948443:A:T	24:21039503:G:T	41.2729	0.00246206	0.000165828	24:20948443:A:T
REM1	24	20990744	20999740	9	24:20948443:A:T	24:21048870:T:C	41.2729	0.00246206	0.000165828	24:20948443:A:T
ZFAND1	29	28808422	28825748	7	29:28809877:T:C	29:28874139:T:G	27.5743	0.0024649	0.00966103	29:28809877:T:C
HSD17B2	5	69927983	70009179	10	5:69889158:T:C	5:70059120:A:G	46.5604	0.0024717	0.000440359	5:69970030:T:G
RYR3	30	1180358	1533619	15	30:1130681:G:T	30:1583311:C:T	93.1814	0.00247205	2.93106e-05	30:1189366:A:G
TEX48	11	68805490	68809132	11	11:68765081:C:T	11:68834718:C:T	52.2709	0.00247433	0.000296886	11:68765081:C:T
SLCO4C1	3	8751317	8825961	4	3:8701469:G:A	3:8815063:T:C	19.5737	0.00247581	0.000508237	3:8714929:T:G
LRRC72	14	31079219	31112982	11	14:31029540:T:C	14:31161761:G:A	48.2932	0.00247639	0.000407508	14:31100061:C:T
CTNND1	18	38417700	38462216	14	18:38367982:C:A	18:38511357:A:T	63.1284	0.00247699	0.000580605	18:38400913:G:A
MARCKSL1	2	68892491	68901031	5	2:68849869:A:G	2:68946826:T:C	23.8426	0.00247828	0.00119075	2:68853137:A:G
FGD3	1	98625137	98648839	6	1:98599222:G:A	1:98696684:A:G	33.5441	0.00248669	0.000144379	1:98682521:A:G
KCNJ3	36	1354677	1493766	12	36:1349280:C:A	36:1524350:C:T	47.6652	0.00249258	0.000193004	36:1455877:C:T
HSPA12B	24	17600888	17619978	14	24:17551387:C:T	24:17669942:C:G	69.3787	0.00249599	8.1006e-05	24:17627766:C:A
ABR	9	44681410	44819249	16	9:44633362:C:T	9:44845570:G:A	57.228	0.00250436	0.0015775	9:44805632:C:T
CDH9	4	79153197	79282959	18	4:79103264:T:C	4:79327633:C:T	82.1251	0.00251052	0.000148089	4:79190563:A:G
ARHGEF39	11	52196461	52200778	9	11:52155038:C:A	11:52249646:T:G	40.2	0.00252594	0.000400589	11:52169127:G:A
CCDC107	11	52194292	52196815	9	11:52155038:C:A	11:52244339:A:G	40.2	0.00252594	0.000400589	11:52169127:G:A
RNase_MRP	11	52193813	52194086	9	11:52155038:C:A	11:52242024:C:A	40.2	0.00252594	0.000400589	11:52169127:G:A
SIT1	11	52190214	52191308	9	11:52155038:C:A	11:52240532:C:T	40.2	0.00252594	0.000400589	11:52169127:G:A
TEX15	16	33423875	33515452	7	16:33378780:G:A	16:33524534:G:T	39.402	0.00253064	0.000200286	16:33423139:C:T
LYRM7	11	19560249	19584881	4	11:19510859:A:G	11:19601047:C:T	28.7138	0.00253083	0.000879423	11:19510859:A:G
TMPRSS3	31	36707722	36730520	11	31:36665570:A:C	31:36778159:A:G	40.2439	0.00254047	0.00205494	31:36747063:G:A
NR1I3	38	21253088	21258827	7	38:21210292:G:A	38:21300340:G:A	31.7784	0.00254759	0.000766211	38:21245500:T:G
TOMM40L	38	21257005	21261356	7	38:21210292:G:A	38:21300340:G:A	31.7784	0.00254759	0.000766211	38:21245500:T:G
CDH8	5	86402569	86743755	33	5:86361743:C:T	5:86791581:T:A	94.6879	0.00254888	5.64928e-05	5:86719834:A:C
STMN1	2	74035456	74043349	5	2:73991151:A:G	2:74088204:A:G	34.4889	0.00255135	0.00114258	2:73991151:A:G
PTPN1	24	36936297	37003720	3	24:36896033:C:T	24:37016864:T:C	18.892	0.00255151	0.000613028	24:36961692:C:T
KIF19	9	6052839	6079295	6	9:6018821:G:A	9:6109481:C:T	24.9869	0.00256506	0.00128833	9:6062484:C:G
HABP4	1	70340626	70377204	11	1:70290848:G:T	1:70408571:C:T	61.5503	0.00257247	0.000171893	1:70321942:G:A
TNFSF18	7	25963718	25992801	19	7:25920901:T:A	7:26040852:C:T	91.3653	0.00257536	2.53885e-05	7:26013975:G:A
CYTIP	36	3431933	3503140	19	36:3381997:C:T	36:3499436:T:C	78.7307	0.00258262	0.000543207	36:3417816:G:A
PDZK1IP1	15	13480547	13486524	7	15:13430614:G:A	15:13482283:C:T	30.2568	0.00258325	0.000726868	15:13444250:C:G
TAL1	15	13449480	13462047	7	15:13403235:C:T	15:13482283:C:T	30.2568	0.00258325	0.000726868	15:13444250:C:G
RBM8A	17	58724226	58725969	1	17:58706798:A:G	17:58713304:T:A	9.18735	0.00258425	0.00243694	17:58706798:A:G
CCDC73	18	34806197	34943810	7	18:34756633:G:C	18:34993449:C:T	29.4181	0.00260097	0.000370378	18:34992317:G:A
SPA17	5	9719240	9730913	9	5:9678299:G:T	5:9779131:C:G	45.6663	0.00260754	0.00181691	5:9739322:G:C
FBN3	20	52724650	52776884	16	20:52676328:T:G	20:52824867:A:G	76.5344	0.0026132	0.00357298	20:52791731:T:C
PPT1	15	2859978	2894425	5	15:2869127:C:A	15:2944051:G:A	23.923	0.00261686	0.000105073	15:2874307:C:T
GPT	13	37924421	37926156	2	13:37891683:G:A	13:37972876:A:G	16.7517	0.00261787	0.00241658	13:37904124:A:G
LRRC14	13	37937110	37941703	2	13:37891683:G:A	13:37987849:A:C	16.7517	0.00261787	0.00241658	13:37904124:A:G
LRRC24	13	37940593	37947991	2	13:37891683:G:A	13:37997499:C:T	16.7517	0.00261787	0.00241658	13:37904124:A:G
MFSD3	13	37928995	37934233	2	13:37891683:G:A	13:37984035:T:C	16.7517	0.00261787	0.00241658	13:37904124:A:G
PPP1R16A	13	37914075	37922751	2	13:37864093:T:C	13:37957607:T:C	16.7517	0.00261787	0.00241658	13:37904124:A:G
RECQL4	13	37930620	37936753	2	13:37891683:G:A	13:37984035:T:C	16.7517	0.00261787	0.00241658	13:37904124:A:G
EMB	4	64409588	64459376	19	4:64375616:G:C	4:64509267:G:A	71.9449	0.00263289	3.87902e-05	4:64447679:A:G
ATIC	37	22420602	22446697	5	37:22381044:T:C	37:22488045:G:A	23.1643	0.00263591	0.00124148	37:22434278:G:A
ASB3	10	54712746	54936838	11	10:54662797:T:G	10:54955884:G:A	56.5927	0.00263946	0.000603643	10:54668768:C:T
NOL4L	24	21812658	21940039	28	24:21766802:G:C	24:21987981:G:A	110.677	0.00264569	7.85543e-05	24:21882941:A:G
ABI3	9	25374524	25385003	9	9:25328321:A:G	9:25410561:A:G	51.3287	0.00265055	0.000335804	9:25373707:C:T
GNGT2	9	25369752	25372655	9	9:25328321:A:G	9:25410561:A:G	51.3287	0.00265055	0.000335804	9:25373707:C:T
SLC2A13	27	13536053	13905483	22	27:13486133:G:A	27:13935609:T:C	65.9008	0.00265073	0.000284502	27:13858817:G:A
LY9	38	21523636	21554579	2	38:21489722:T:C	38:21574537:C:T	12.2206	0.00265576	0.00276719	38:21489722:T:C
TMEM207	34	22393265	22442497	9	34:22343683:G:T	34:22488669:C:T	33.7109	0.00267512	2.48226e-06	34:22440960:C:A
OR5BA1	18	38374005	38375115	10	18:38326192:G:A	18:38423520:G:A	47.5267	0.0026828	0.000580605	18:38400913:G:A
OR13F1B	11	60565458	60566400	6	11:60526633:T:C	11:60612168:C:T	26.8621	0.00268659	0.00334471	11:60556273:C:A
PPP1R3A	14	53170953	53217169	3	14:53126679:T:C	14:53250739:C:T	15.5539	0.00268724	0.000605412	14:53208054:T:C
ALKBH3	18	25824876	25899079	8	18:25788213:A:G	18:25937079:T:G	38.5798	0.00268768	6.70151e-05	18:25853721:G:A
MACROD2	24	6744743	8673275	115	24:6705678:T:A	24:8722377:C:A	330.806	0.0026901	0.000248344	24:8674461:T:C
LPGAT1	7	10094068	10198309	26	7:10045772:T:C	7:10245843:T:G	100.597	0.00269048	0.000156589	7:10099293:C:T
AKT1S1	1	106687023	106693928	4	1:106644075:C:T	1:106743830:A:G	21.4561	0.00269137	0.00134883	1:106644075:C:T
SIX4	8	35737057	35748893	2	8:35749241:C:T	8:35798366:A:G	13.9721	0.0026969	0.00136178	8:35775783:G:A
FMO4	7	27568437	27596350	13	7:27531223:A:G	7:27595022:G:A	59.066	0.00269967	0.00205726	7:27585756:G:C
OLFML2B	38	20658157	20693250	10	38:20609434:A:C	38:20738844:G:A	38.2844	0.00271277	0.000195421	38:20669075:G:A
NUDCD2	4	47787370	47793323	7	4:47737850:C:T	4:47842978:C:A	29.1961	0.0027132	0.00111411	4:47740257:A:G
IMPA1	29	28771852	28799077	8	29:28722029:C:G	29:28849068:C:A	30.6784	0.00271324	0.00966103	29:28809877:T:C
PSMC1	8	61272362	61285886	6	8:61223630:C:T	8:61332350:T:C	24.0558	0.00271449	0.000400721	8:61223630:C:T
ELAVL4	15	10887346	11027621	19	15:10840656:G:A	15:11076048:C:G	76.9561	0.00271659	5.63832e-05	15:10909936:T:C
MGAM	16	7125113	7260241	3	16:7089736:C:T	16:7267513:C:G	15.5941	0.00274416	0.00065959	16:7240056:T:A
TTN	36	22147823	22417826	25	36:22105305:G:A	36:22451927:C:T	78.0349	0.00275452	2.19386e-05	36:22105305:G:A
PHOSPHO1	9	25385395	25392242	8	9:25338172:G:A	9:25410561:A:G	49.506	0.00276351	0.000335804	9:25373707:C:T
APOA2	38	21262788	21265887	6	38:21222187:C:T	38:21300340:G:A	28.8769	0.00276737	0.000766211	38:21245500:T:G
FCER1G	38	21268000	21270940	6	38:21222187:C:T	38:21300340:G:A	28.8769	0.00276737	0.000766211	38:21245500:T:G
NDUFS2	38	21271674	21285279	6	38:21222187:C:T	38:21300340:G:A	28.8769	0.00276737	0.000766211	38:21245500:T:G
NRCAM	18	12264062	12475230	13	18:12253189:C:T	18:12475379:G:A	48.7292	0.00277788	0.00314268	18:12278712:G:A
ASIC4	37	26024946	26048077	7	37:25990107:T:C	37:26092782:T:C	28.7434	0.00277859	0.00189371	37:25990107:T:C
GMPPA	37	26010637	26017787	7	37:25968795:C:T	37:26050149:A:G	28.3348	0.00278704	0.00189371	37:25990107:T:C
SPEGNB	37	26008034	26009928	7	37:25968795:C:T	37:26050149:A:G	28.3348	0.00278704	0.00189371	37:25990107:T:C
SKAP2	14	39916342	40092188	24	14:39899453:G:A	14:40141489:A:G	98.5406	0.00278986	0.000402165	14:39937153:A:C
YPEL2	9	33872796	33931236	4	9:33853849:A:G	9:33953701:A:G	25.7859	0.00280226	0.00447348	9:33853849:A:G
ERGIC1	4	39418517	39540379	51	4:39370196:C:A	4:39589676:C:T	165.987	0.00280738	8.01078e-05	4:39487376:C:T
OR8U8	18	39534868	39535816	7	18:39490620:A:G	18:39572685:G:A	38.7644	0.00281304	0.00027861	18:39509232:C:A
OR8U9	18	39527362	39528322	7	18:39490620:A:G	18:39572685:G:A	38.7644	0.00281304	0.00027861	18:39509232:C:A
DHX16	12	460712	478001	32	12:412017:A:G	12:527978:A:G	135.569	0.00281333	0.000263573	12:417335:C:T
ELMOD1	5	24750020	24811119	6	5:24750540:A:G	5:24836433:G:C	27.4998	0.00281976	0.000230417	5:24795248:C:G
ZFAND3	12	6820353	7139722	19	12:6770353:A:C	12:7188883:G:A	79.7875	0.00283771	6.53954e-05	12:6897634:A:G
H2BC18	17	59093577	59120934	8	17:59043911:C:T	17:59130227:C:T	33.0326	0.00284096	0.00979806	17:59086760:T:G
PRKRA	36	22061460	22080612	5	36:22061087:T:C	36:22129610:A:G	22.4554	0.00284145	2.19386e-05	36:22105305:G:A
FAM155A	22	56134877	56756612	67	22:56088645:A:G	22:56801917:T:C	186.119	0.00284154	0.000969445	22:56486106:T:C
TSKS	1	106747859	106805699	15	1:106741199:T:C	1:106854762:C:A	64.6216	0.00284218	0.000195437	1:106844950:C:T
RSU1	2	20050116	20299184	18	2:20001883:C:G	2:20349115:C:T	62.229	0.00286203	1.80182e-05	2:20096946:A:G
TAOK3	26	14534900	14631899	12	26:14486703:C:T	26:14681833:A:T	57.0148	0.00286444	7.82426e-05	26:14486703:C:T
HTR6	2	79022774	79033975	10	2:78976240:C:T	2:79083894:G:A	43.2872	0.00287511	0.00107524	2:79060314:G:A
KIRREL3	5	7583804	8123080	58	5:7564242:G:A	5:8172939:G:A	181.902	0.00287886	6.15376e-05	5:7737405:G:A
TPK1	16	5257204	5636153	8	16:5233953:T:C	16:5666902:T:C	38.9374	0.00288006	0.00071353	16:5586085:G:A
CMPK1	15	13326184	13358152	11	15:13276835:A:G	15:13403838:T:G	47.1955	0.00288256	6.7029e-06	15:13358741:G:C
RAP1GAP2	9	46784097	47011298	37	9:46751372:T:C	9:47022959:G:A	125.777	0.00288271	0.000833358	9:46898848:T:C
TBC1D4	22	29110200	29290154	47	22:29061185:T:C	22:29334749:A:C	216.854	0.00288326	1.29669e-05	22:29119965:A:G
AKNAD1	6	42901028	42940712	5	6:42911185:G:A	6:42987876:C:G	30.0568	0.00288745	0.00303276	6:42949704:C:A
QPCTL	1	109883355	109891056	2	1:109844993:A:G	1:109938999:G:A	13.077	0.00288881	0.000595793	1:109928803:G:A
SNRPD2	1	109891222	109896711	2	1:109844993:A:G	1:109938999:G:A	13.077	0.00288881	0.000595793	1:109928803:G:A
SVEP1	11	65289086	65637974	89	11:65244324:C:T	11:65649634:T:C	317.181	0.00289	3.35284e-05	11:65594948:A:T
SIAE	5	9731393	9769227	11	5:9712054:T:C	5:9807038:A:G	58.5343	0.00289169	0.00181691	5:9739322:G:C
COBLL1	36	9886819	10083395	12	36:9879286:G:A	36:10119306:C:T	40.1987	0.00289801	0.000262023	36:10084888:C:T
KCNJ9	38	22100620	22104167	7	38:22054465:C:T	38:22148120:G:A	26.2676	0.0029007	0.00110383	38:22061395:T:C
AKR7L	2	79334204	79343007	8	2:79293433:G:A	2:79392690:A:G	35.5127	0.00290115	4.62689e-05	2:79293436:T:C
CNN2	20	57637795	57691896	6	20:57593158:C:T	20:57693795:G:A	25.8384	0.00291186	0.00202979	20:57670575:C:T
OR9I2	18	38209650	38219289	9	18:38181650:G:A	18:38261595:C:T	42.4193	0.00291249	0.000328715	18:38207700:C:T
B3GLCT	25	8817627	8939249	8	25:8768327:T:C	25:8960137:G:A	43.4291	0.0029155	0.000513104	25:8899113:A:G
FMO1	7	27599266	27618237	12	7:27555125:G:A	7:27595022:G:A	55.4569	0.00292608	0.00205726	7:27585756:G:C
C20orf202	24	19783747	19788401	8	24:19733747:T:G	24:19837554:C:T	47.0579	0.00292665	0.000220347	24:19747688:A:T
IL1B	17	37019328	37024458	14	17:36970415:C:G	17:37067169:T:G	62.7729	0.00293051	0.00025464	17:36984924:G:A
SLC12A8	33	28085349	28214022	21	33:28035473:T:C	33:28261192:T:C	91.8448	0.00293629	7.08344e-05	33:28199597:A:G
ADM5	1	106847632	106848510	14	1:106828920:G:A	1:106898443:T:C	60.099	0.00294582	0.000195437	1:106844950:C:T
TMEM120B	26	7490944	7535958	9	26:7445576:A:T	26:7575661:T:C	33.6809	0.00295436	6.80003e-05	26:7555068:A:T
SLC35F5	19	35265660	35301332	17	19:35216967:T:C	19:35343893:A:C	85.1698	0.0029754	1.49565e-05	19:35228414:T:C
NIPBL	4	71583731	71780852	9	4:71537476:C:T	4:71777640:T:A	40.4628	0.00298066	0.000155464	4:71537476:C:T
BIRC2	5	29294691	29312771	38	5:29245372:G:A	5:29360602:C:T	153.076	0.00299083	0.000197165	5:29249428:T:A
FCGR1A	17	59092932	59102015	8	17:59043465:C:G	17:59130227:C:T	32.822	0.00299216	0.00979806	17:59086760:T:G
TRIB3	24	20451000	20457510	6	24:20403664:C:T	24:20507319:T:C	27.3137	0.00299236	0.000720333	24:20500621:G:A
UBE2E3	36	24187671	24445417	29	36:24139834:G:A	36:24491865:G:T	91.4608	0.00299638	0.000216798	36:24429069:C:G
CDC14B	1	70232946	70335943	18	1:70201124:A:T	1:70373801:C:A	75.8799	0.00299963	0.000171893	1:70321942:G:A
PAPSS1	32	28136908	28235484	6	32:28099828:A:C	32:28266081:T:C	31.3231	0.00301246	0.000288299	32:28165875:T:C
PRPF39	8	22511328	22549226	12	8:22462000:C:T	8:22599030:C:A	51.8946	0.00302064	6.28737e-05	8:22471086:G:A
CTSO	15	53428690	53450611	6	15:53381829:T:C	15:53485596:T:C	23.8382	0.00302347	0.000825881	15:53441812:T:G
GNG12	6	77338684	77374937	15	6:77291619:A:G	6:77406702:C:A	61.8442	0.00303139	0.000606358	6:77322964:A:T
EPHB2	2	76428202	76612786	16	2:76385841:G:C	2:76655927:C:T	55.8374	0.003059	9.87939e-05	2:76607657:T:C
UBA3	20	22657816	22681447	8	20:22608814:C:T	20:22730502:C:T	35.4889	0.00306113	0.00146586	20:22657645:G:T
ARHGAP10	15	46070311	46381839	15	15:46056596:C:T	15:46416966:T:C	69.6014	0.00307497	0.000294814	15:46261346:A:G
SERPINA1	8	63376944	63398435	8	8:63328655:C:T	8:63440352:G:A	32.0495	0.00308512	0.00282244	8:63409979:G:T
OR14J1	35	26143650	26144616	4	35:26099706:G:A	35:26161454:G:T	25.8073	0.00314601	0.00248647	35:26114499:T:G
VAT1L	5	73332808	73477833	68	5:73296919:A:G	5:73526436:A:T	227.052	0.003162	5.9371e-05	5:73350289:T:A
C27H12orf4	27	40343671	40388031	4	27:40294926:A:G	27:40426013:G:C	21.9807	0.00316737	0.00767827	27:40349125:T:C
CACNA1G	9	26481651	26544845	19	9:26432006:G:A	9:26594693:G:C	80.2104	0.00316755	6.38748e-05	9:26534520:T:C
TMX4	24	14132454	14207428	11	24:14088931:G:T	24:14255214:T:C	38.7973	0.00317643	2.26992e-05	24:14109744:A:G
EFEMP1	10	56579898	56787187	18	10:56530317:A:C	10:56837177:C:A	67.573	0.00317874	0.00359004	10:56571756:G:A
CNN3	6	54368161	54404201	13	6:54328300:C:T	6:54439423:C:T	57.2249	0.00318073	0.000495864	6:54328300:C:T
C24H20orf96	24	20546621	20568013	10	24:20500621:G:A	24:20612390:G:A	50.4888	0.00318667	0.000720333	24:20500621:G:A
MED13	9	34641600	34738352	9	9:34594995:A:G	9:34787823:A:C	39.976	0.00319397	0.00012956	9:34751828:T:G
SRP14	30	7256169	7259146	2	30:7289832:G:A	30:7298516:G:A	12.2125	0.00319727	0.000506213	30:7293980:T:C
GH1	9	11832264	11834123	4	9:11784902:G:T	9:11868181:A:G	24.0955	0.0032027	0.00263267	9:11868181:A:G
PDSS2	12	64338949	64620367	23	12:64309078:T:C	12:64643537:G:A	87.8968	0.00321164	0.000740332	12:64502599:G:A
KLC2	18	51035704	51045595	5	18:50990564:C:T	18:51072043:C:A	25.6464	0.00321226	0.000173196	18:50990564:C:T
SPATA17	38	12850468	13146096	21	38:12803811:G:A	38:13186060:G:A	68.4025	0.00321349	5.20356e-05	38:12870317:A:G
C5orf58	4	41658191	41663080	9	4:41623892:T:C	4:41712234:T:C	35.052	0.00321889	0.00145255	4:41650937:T:C
SCAF1	1	106880181	106891042	14	1:106839073:A:G	1:106920155:A:C	60.0671	0.00322087	0.000195437	1:106844950:C:T
CPNE8	27	14618697	14938046	24	27:14590208:T:C	27:14967951:G:A	84.2536	0.00323262	0.000330315	27:14817157:G:T
BTN2A2	35	24251798	24262496	9	35:24212074:T:C	35:24305733:A:G	36.9863	0.00323813	0.000355771	35:24283807:C:T
SH3BP5L	16	13710805	13723482	3	16:13662300:T:A	16:13772606:T:C	16.4035	0.00324329	0.00231631	16:13662300:T:A
RNF144B	35	17150834	17238566	11	35:17107920:A:G	35:17281906:A:G	36.6928	0.00324973	0.0015507	35:17210220:A:T
BMF	30	7274173	7322034	4	30:7289832:G:A	30:7355164:G:A	18.8544	0.00325356	0.000506213	30:7293980:T:C
BAHD1	30	7613344	7638880	7	30:7563545:T:C	30:7687003:G:A	39.5844	0.00325928	1.17092e-05	30:7656541:A:C
TMEM86A	21	41070580	41073937	3	21:41027028:T:C	21:41097834:T:C	15.3168	0.0032728	0.00391033	21:41073015:A:G
PPP1R18	12	482105	488686	30	12:434506:G:C	12:538490:C:T	123.713	0.00327718	0.000347772	12:476455:C:A
SCN4B	5	15543631	15563486	15	5:15494597:T:C	5:15609192:G:A	60.8288	0.00328296	0.00049317	5:15559676:G:A
ATG9A	37	25768274	25890811	16	37:25728645:A:T	37:25936107:T:G	56.5936	0.00328326	0.000437116	37:25934693:G:A
TEKT3	5	38872664	38912497	5	5:38846856:C:A	5:38959658:C:T	31.2864	0.00328386	0.00560482	5:38933162:C:T
DUSP1	4	39588338	39590514	20	4:39538652:T:C	4:39640309:A:T	78.4789	0.00328545	0.000241856	4:39606204:T:G
OR5H12	33	5202705	5203635	2	33:5179410:C:T	33:5245725:T:C	14.0242	0.00328755	0.00546398	33:5202297:T:G
OR5H9	33	5212970	5213915	2	33:5179410:C:T	33:5245725:T:C	14.0242	0.00328755	0.00546398	33:5202297:T:G
LRP4	18	42616425	42665794	5	18:42574321:A:G	18:42660773:G:A	24.4492	0.00329234	5.37307e-06	18:42610618:T:C
CCDC9B	30	7516709	7523357	12	30:7469643:T:G	30:7571298:G:T	51.3794	0.00329262	0.000375283	30:7477575:A:G
ELN	6	6300726	6331325	28	6:6253342:G:A	6:6380336:T:C	107.014	0.00330642	0.000334218	6:6336719:G:A
OTUD7B	17	59229361	59280934	2	17:59263320:G:A	17:59298076:A:G	15.8314	0.0033163	0.00182575	17:59298076:A:G
PLAU	4	24328924	24334851	6	4:24296288:G:A	4:24355661:C:T	27.7643	0.00331899	0.00371079	4:24304586:C:T
PDE7A	29	15400521	15467917	5	29:15359132:C:T	29:15466767:G:A	31.9701	0.00331997	0.00109112	29:15411212:G:T
SERTAD3	1	113261353	113263899	2	1:113294742:A:C	1:113308387:T:A	11.5048	0.00332268	0.00245349	1:113294742:A:C
MRPL44	37	29681772	29689489	4	37:29636254:T:G	37:29732449:T:G	17.9606	0.00332417	3.39141e-05	37:29732449:T:G
NUP133	4	9751985	9805033	18	4:9702237:A:G	4:9854854:C:T	75.988	0.00332747	0.000129189	4:9751051:C:G
CHPF	37	26025992	26052806	8	37:25990107:T:C	37:26098585:C:T	29.5501	0.00333078	0.00189371	37:25990107:T:C
MBNL1	23	46737789	46938233	26	23:46700546:T:C	23:46987653:C:T	83.2956	0.00333557	0.000677772	23:46960575:G:A
MPZL2	5	15447103	15458515	8	5:15429325:G:A	5:15506268:C:A	39.1406	0.00333895	0.000570272	5:15456846:A:T
AAR2	24	25053033	25082347	9	24:25008924:C:T	24:25126595:A:G	44.0922	0.00334627	0.000487116	24:25053114:T:C
KIF6	12	8242581	8613580	47	12:8225425:C:T	12:8658752:G:A	146.837	0.0033564	1.68237e-06	12:8471808:C:T
P2RY14	23	45798343	45799366	13	23:45751345:A:G	23:45836995:T:C	56.1747	0.00338156	0.00104432	23:45800729:A:G
KLHL21	5	60413551	60427609	7	5:60404170:G:T	5:60475380:C:T	39.5976	0.0033864	0.000365279	5:60404170:G:T
PHF13	5	60433327	60439672	7	5:60404170:G:T	5:60487329:T:C	39.5976	0.0033864	0.000365279	5:60404170:G:T
THAP3	5	60443058	60449302	7	5:60404170:G:T	5:60498388:G:A	39.5976	0.0033864	0.000365279	5:60404170:G:T
OR9K2C	27	204080	205043	3	27:160223:A:C	27:224073:C:G	15.7784	0.00340023	0.00177729	27:163339:T:C
DIAPH3	22	15573628	16079031	81	22:15539718:A:G	22:16110951:A:T	256.633	0.0034385	0.000250722	22:16037551:C:A
ABCB11	36	13746963	13834974	4	36:13698637:T:C	36:13881793:C:T	16.2361	0.00344326	0.0049129	36:13698637:T:C
C17H2orf50	17	7898069	7905270	6	17:7861221:C:T	17:7954844:G:A	25.5209	0.00344794	0.00313261	17:7935612:A:G
GPR176	30	6992848	7119992	4	30:6996747:T:C	30:7163034:T:C	18.2735	0.00347918	0.000107843	30:7048597:A:G
TMEM192	15	61090398	61110762	7	15:61047948:T:C	15:61150076:T:C	33.9794	0.00348041	2.58462e-05	15:61074117:T:C
APIP	18	33011120	33033435	16	18:32961663:T:A	18:33077217:T:G	70.7382	0.00348306	0.000353681	18:33019607:C:T
IL37	17	36977062	37100801	20	17:36930696:T:G	17:37150070:C:T	75.6121	0.00348384	0.00025464	17:36984924:G:A
S100A16	7	43447493	43452130	18	7:43397966:C:T	7:43495237:T:C	78.5363	0.00348416	7.31095e-05	7:43405781:C:A
SPIDR	35	79184	514797	3	35:60062:G:A	35:480577:G:A	16.2994	0.00348646	0.00250014	35:109835:A:G
NOTCH2	17	56860428	57020857	21	17:56839684:A:G	17:57068559:G:A	89.0464	0.00348668	0.000156328	17:56885799:T:C
VAV3	6	43559984	44000811	182	6:43509992:C:T	6:44050640:A:G	554.765	0.00349418	1.64086e-05	6:43573126:C:T
ZBTB48	5	60406699	60413492	6	5:60404170:G:T	5:60463391:T:C	31.6395	0.00349804	0.000365279	5:60404170:G:T
ELMO1	14	48164048	48730248	115	14:48115379:A:C	14:48778956:G:A	381.618	0.00350808	2.97088e-07	14:48613102:A:G
PAMR1	18	32356981	32575904	30	18:32307373:C:T	18:32625326:T:C	90.0638	0.00350833	2.5738e-05	18:32589057:T:C
ATG2B	8	65044193	65110796	4	8:65018859:T:C	8:65139429:G:A	20.013	0.00351475	7.81157e-05	8:65018859:T:C
CD44	18	32737906	32827107	14	18:32687971:A:G	18:32868103:C:T	49.7819	0.00351769	0.00110689	18:32687971:A:G
BCL2L1	24	21145214	21196355	9	24:21120105:G:A	24:21241516:T:A	45.3588	0.0035206	0.00168679	24:21120105:G:A
C15H1orf210	15	16882240	16884387	5	15:16844784:A:T	15:16889435:G:A	29.7133	0.00352669	0.0022821	15:16849368:G:A
TMEM125	15	16893405	16894053	5	15:16844784:A:T	15:16889435:G:A	29.7133	0.00352669	0.0022821	15:16849368:G:A
SKP1	11	22352438	22364024	5	11:22303357:A:G	11:22413785:G:A	25.0931	0.00353105	0.000132705	11:22373995:T:G
SNX20	2	64681302	64692486	4	2:64646067:G:A	2:64713314:G:A	19.887	0.00353268	0.000430423	2:64655093:G:A
INSR	20	52021886	52136046	14	20:52024587:T:C	20:52179964:T:G	55.5587	0.00353285	0.000229097	20:52165304:A:C
JAKMIP1	3	71204243	71344881	14	3:71154462:G:A	3:71393183:C:G	62.233	0.00353522	0.000133835	3:71391910:T:C
VCL	4	24404318	24518633	8	4:24355661:C:T	4:24568559:C:G	35.053	0.00353551	0.0012562	4:24546320:T:A
ZNF277	14	51859488	51963898	9	14:51832672:G:A	14:52013141:G:C	36.0416	0.00353994	0.000307084	14:52009288:C:T
ZIC5	22	49931459	49937853	7	22:49881881:A:C	22:49933166:T:C	35.3356	0.00354266	0.000243431	22:49891671:A:T
CTNNAL1	11	64102702	64155981	24	11:64053682:A:G	11:64205564:T:C	84.3507	0.00355192	2.45976e-05	11:64193583:G:A
PANX3	5	9787946	9794166	11	5:9739322:G:C	5:9833916:A:T	53.2759	0.00355449	0.00181691	5:9739322:G:C
TBRG1	5	9773213	9783945	11	5:9739322:G:C	5:9833916:A:T	53.2759	0.00355449	0.00181691	5:9739322:G:C
C1H19orf47	1	113322756	113343736	6	1:113294742:A:C	1:113382422:A:G	23.0553	0.00356381	0.00245349	1:113294742:A:C
COL1A1	9	26183851	26199927	8	9:26134084:A:G	9:26246438:G:A	28.8466	0.00356464	0.000386253	9:26153204:A:G
ZNF526	1	112142060	112144184	2	1:112133588:T:C	1:112181710:G:A	11.3511	0.00356604	0.000833526	1:112133588:T:C
HLCS	31	31937086	32150861	24	31:31910302:G:A	31:32193236:A:T	83.2977	0.00356679	3.19271e-05	31:32073838:T:C
PARVA	21	35382461	35536776	12	21:35345021:G:A	21:35566473:C:T	45.5952	0.00358001	0.000200027	21:35566473:C:T
TRMT5	8	35952364	35960945	10	8:35908395:C:T	8:36010754:A:G	52.0993	0.00359175	0.00136178	8:35908395:C:T
BLZF1	7	29183131	29206040	19	7:29135585:C:T	7:29255968:A:C	71.0581	0.00360358	3.86068e-05	7:29254088:G:A
ZSCAN22	1	99611103	99620356	3	1:99561447:G:A	1:99667364:T:C	20.5947	0.00360499	0.000536383	1:99564406:A:C
PLCD3	9	18400038	18419560	7	9:18380886:T:C	9:18454978:A:G	32.1142	0.00361497	0.00025166	9:18384061:C:T
PSMF1	24	19819054	19859586	11	24:19773808:C:T	24:19907412:C:A	52.2991	0.00361784	0.00159603	24:19783243:A:G
IQCM	15	47485790	47887823	49	15:47443927:A:T	15:47935133:A:G	169.665	0.00361825	0.000127325	15:47850547:T:C
CD101	17	54392164	54425620	78	17:54345731:G:A	17:54475579:G:A	265.933	0.00362751	4.0957e-05	17:54426059:C:T
SKP2	4	72352985	72386307	6	4:72303235:C:G	4:72435753:C:T	31.0948	0.00362918	6.35919e-05	4:72303235:C:G
COL23A1	11	2997020	3318867	8	11:2962929:A:G	11:3279754:G:A	38.1364	0.00364084	0.00216464	11:2985476:T:C
FNDC3A	22	2526380	2700780	9	22:2478360:T:C	22:2749997:C:T	44.3437	0.00364127	0.000230688	22:2501229:C:G
SLC25A21	8	15238718	15708526	98	8:15211694:G:A	8:15757733:T:C	289.463	0.00364988	1.65903e-05	8:15437033:G:T
FAM216A	26	8291704	8300646	6	26:8278817:C:A	26:8348478:G:A	23.9769	0.00365563	0.00305165	26:8323143:C:T
VPS29	26	8301698	8309364	6	26:8278817:C:A	26:8348478:G:A	23.9769	0.00365563	0.00305165	26:8323143:C:T
ZPBP2	9	22632443	22639338	10	9:22598847:C:G	9:22688824:C:T	48.1667	0.0036659	0.000289362	9:22658611:A:G
CTSF	18	50782403	50786996	4	18:50794266:G:A	18:50833711:C:G	21.2955	0.00366848	0.00206248	18:50823190:A:C
FAM53A	3	62424612	62447948	19	3:62374687:A:G	3:62497770:G:A	87.7454	0.00368	0.000239476	3:62435716:T:A
NMD3	34	27105753	27292008	18	34:27056410:G:A	34:27251973:A:G	67.3765	0.0036804	0.000692549	34:27203035:G:A
HNRNPA2B1	14	39500896	39508952	20	14:39459082:T:A	14:39547278:G:A	75.6318	0.0036849	0.00213876	14:39496116:T:G
MIEN1	9	22758537	22759886	9	9:22709262:T:C	9:22794145:G:C	38.5037	0.00369685	0.000289362	9:22709262:T:C
NRXN1	10	51558451	52667569	76	10:51543457:T:C	10:52709335:G:A	201.034	0.00370263	0.00148337	10:51679546:G:A
MNAT1	8	35756932	35946353	10	8:35749241:C:T	8:35995295:C:T	52.1506	0.00370342	0.00136178	8:35775783:G:A
MRPS18B	12	435179	441161	25	12:386453:C:T	12:490327:T:C	107.346	0.00370463	0.000263573	12:388316:C:T
OR7A26	20	47178076	47179370	10	20:47138227:G:T	20:47219474:C:T	46.3033	0.00370643	0.00056473	20:47138227:G:T
LTO1	18	48481954	48490691	5	18:48447402:T:C	18:48539170:G:A	21.0079	0.00371196	0.00381282	18:48447402:T:C
LACTB2	29	19720143	19749387	12	29:19670380:G:A	29:19794960:G:A	48.5197	0.00371451	0.000457673	29:19686600:G:A
SERTAD1	1	113272050	113272764	3	1:113294742:A:C	1:113317878:A:G	14.0789	0.00372524	0.00245349	1:113294742:A:C
GALE	2	75704557	75708169	11	2:75658840:T:C	2:75757024:C:T	48.8857	0.00372973	0.000131857	2:75659635:A:G
HMGCL	2	75688826	75702965	11	2:75658840:T:C	2:75744258:C:A	48.8857	0.00372973	0.000131857	2:75659635:A:G
NUDT22	18	52829014	52831787	3	18:52786631:C:T	18:52865472:C:A	13.9308	0.00374455	0.00797084	18:52786631:C:T
TRPT1	18	52831404	52833998	3	18:52786631:C:T	18:52865472:C:A	13.9308	0.00374455	0.00797084	18:52786631:C:T
IRF3	1	106875117	106879065	15	1:106828920:G:A	1:106920155:A:C	60.1002	0.00375678	0.000195437	1:106844950:C:T
PRMT1	1	106849863	106874075	15	1:106828920:G:A	1:106920155:A:C	60.1002	0.00375678	0.000195437	1:106844950:C:T
KLHL23	36	14419989	14432836	2	36:14410773:C:A	36:14478328:C:T	11.5446	0.00376004	0.00102678	36:14478328:C:T
THSD7B	19	39589178	40317206	106	19:39553864:G:A	19:40336060:A:G	293.222	0.00376139	2.0431e-05	19:39943651:A:G
RAP1GAP	2	77527913	77544205	6	2:77496887:A:G	2:77592068:T:C	22.9533	0.00376402	0.0146978	2:77562432:C:T
SNX30	11	67233255	67289224	10	11:67187345:C:G	11:67339179:G:A	39.8363	0.00376922	0.00268309	11:67200521:G:C
CMKLR1	26	18532478	18533576	10	26:18498340:A:G	26:18582858:G:T	36.3638	0.00377672	3.02053e-05	26:18540037:T:C
GLUL	7	15730897	15740241	10	7:15692779:A:G	7:15783747:C:T	36.0963	0.00377983	8.08552e-05	7:15772408:G:A
AOPEP	1	71677067	72009395	9	1:71680527:A:C	1:72059249:C:T	38.0458	0.00378718	0.000517323	1:71908613:C:A
PLCB2	30	7472412	7492801	14	30:7428588:C:A	30:7542600:C:T	48.9056	0.00379227	0.000375283	30:7477575:A:G
ARID1B	1	46372766	46799104	14	1:46368768:T:C	1:46847471:C:T	51.1182	0.00379832	0.000259492	1:46461892:T:C
PRLH	25	48178597	48181155	9	25:48132846:G:A	25:48225969:C:T	31.9664	0.00379876	0.000183887	25:48207485:G:A
TMEM259	20	57695001	57749891	5	20:57654389:T:C	20:57799619:T:C	19.7048	0.00380134	0.00202979	20:57670575:C:T
MTFR1	29	15315068	15389458	6	29:15319566:G:A	29:15438848:A:G	32.3484	0.00380933	0.00109112	29:15411212:G:T
C12H6orf136	12	456656	460510	29	12:407293:G:A	12:510229:A:G	121.704	0.00381296	0.000263573	12:407413:T:C
ATAT1	12	441894	456152	27	12:394114:A:C	12:505770:A:G	112.488	0.00381711	0.000263573	12:396062:G:A
RPS6KC1	7	11152327	11329244	43	7:11102384:G:A	7:11378056:G:A	143.179	0.00382643	0.000109163	7:11333369:T:G
PSMB4	17	60461239	60463594	3	17:60414471:G:A	17:60487010:A:G	14.5091	0.00382793	0.00196995	17:60414471:G:A
NT5E	12	45491732	45518405	8	12:45445196:G:A	12:45567888:T:C	32.3646	0.00382927	0.00066717	12:45445196:G:A
H4C8	35	24194336	24194648	8	35:24146489:A:G	35:24243596:T:A	30.2669	0.00383903	0.00561758	35:24212074:T:C
CES5A	2	60236149	60321178	4	2:60214493:A:T	2:60270094:T:C	18.1231	0.0038407	0.000626628	2:60247896:C:T
TRIM6	21	28595447	28611124	8	21:28548416:C:A	21:28659688:A:C	33.4488	0.00384752	0.00210792	21:28641491:T:G
DHCR7	18	47261729	47274236	4	18:47241038:T:C	18:47316860:T:C	17.313	0.00385173	0.000251859	18:47252014:C:T
OR52A1BP	21	28097386	28098324	5	21:28048355:T:G	21:28139840:C:T	25.0975	0.00385692	7.94108e-05	21:28071048:G:T
RNF145	4	51286420	51517422	16	4:51239931:C:T	4:51561844:A:G	56.9423	0.00386022	0.00307416	4:51362163:C:T
CAPRIN1	18	33695370	33733688	5	18:33647889:C:T	18:33765755:G:A	20.021	0.00386485	0.00462553	18:33700842:T:C
DYRK4	27	40251778	40301791	5	27:40208411:G:A	27:40350998:A:G	22.6565	0.00386702	0.00767827	27:40349125:T:C
MTA2	18	54038211	54046059	8	18:54000367:C:G	18:54094191:C:A	29.3025	0.00386811	0.00533601	18:54087570:A:T
OR13C3	11	60508846	60509800	7	11:60495184:G:A	11:60556705:C:T	25.1142	0.00386889	0.00334471	11:60556273:C:A
OR13C8	11	60531371	60532331	7	11:60495184:G:A	11:60570076:T:G	25.1142	0.00386889	0.00334471	11:60556273:C:A
SUSD1	11	66491790	66699467	21	11:66442769:A:C	11:66749333:T:G	85.5473	0.00387054	0.00148486	11:66740164:A:G
HSCB	26	22103844	22120198	4	26:22058512:G:A	26:22166029:G:A	18.8949	0.00387737	0.00100141	26:22151015:G:A
H3C13	17	59121975	59122386	5	17:59076734:G:T	17:59130227:C:T	24.38	0.00387997	0.00979806	17:59086760:T:G
MYL9	24	25322799	25329932	19	24:25272799:T:C	24:25379667:T:C	90.3738	0.00388293	0.000211591	24:25304249:C:T
TWSG1	7	75335234	75398325	6	7:75285521:G:A	7:75448021:T:C	22.7819	0.00388616	0.00404576	7:75391943:G:T
EZR	1	48160205	48210036	18	1:48116553:T:C	1:48253157:T:C	76.5563	0.00388942	0.000487247	1:48163751:G:A
DKK3	21	35033551	35074664	7	21:35001818:T:G	21:35118695:G:A	25.6022	0.00389032	0.000725362	21:35118695:G:A
THOC1	7	67082230	67136525	13	7:67041253:A:G	7:67184839:C:T	56.0558	0.00389109	1.08575e-05	7:67041253:A:G
UNK	9	4767742	4801235	5	9:4746423:A:G	9:4848536:T:C	25.2374	0.00390072	0.00116163	9:4749048:G:A
NRM	12	490297	493145	32	12:442098:T:C	12:542811:T:A	125.285	0.0039079	0.000347772	12:476455:C:A
INTS2	9	34749989	34800621	9	9:34700358:G:A	9:34849171:A:G	44.2725	0.00391175	0.00012956	9:34751828:T:G
CDH11	5	84038316	84122110	13	5:83993746:C:T	5:84143813:C:T	40.2266	0.00391396	0.00534508	5:84118410:A:G
SAG	25	44812361	44843579	5	25:44767977:C:T	25:44892400:T:C	25.4184	0.00392147	0.000111439	25:44854468:C:T
PICALM	21	13437924	13539616	9	21:13392198:C:T	21:13554942:T:C	36.2296	0.0039226	0.00107213	21:13538324:A:G
B4GALNT2	9	25294222	25344382	9	9:25252760:C:G	9:25393290:G:A	50.7058	0.00392323	0.000335804	9:25373707:C:T
TRAPPC11	16	46687515	46733001	7	16:46640148:A:T	16:46777260:G:T	26.0235	0.0039236	0.00303514	16:46640148:A:T
RAB3B	15	9319056	9372518	7	15:9269512:C:T	15:9422107:G:T	35.3779	0.00392704	0.000228137	15:9269512:C:T
DDR1	12	653806	670543	17	12:606747:T:G	12:720010:C:T	59.8514	0.00393463	0.000359623	12:606747:T:G
ARHGAP45	20	57657153	57787713	8	20:57610072:T:C	20:57833948:C:A	27.0889	0.00394105	0.00202979	20:57670575:C:T
NRAS	17	52411732	52418788	5	17:52384473:T:C	17:52468007:C:T	24.275	0.00394723	0.00164749	17:52426554:T:A
C10H2orf49	10	38080266	38089850	10	10:38035161:G:A	10:38119952:A:G	42.3882	0.00395255	0.000173489	10:38112549:T:C
S100A14	7	43444395	43446287	19	7:43396968:A:G	7:43495237:T:C	83.6739	0.00395642	7.31095e-05	7:43405781:C:A
NFIA	5	48496772	49064848	51	5:48453590:C:A	5:49097251:C:T	162.552	0.00396471	0.000488905	5:49047994:T:C
PREX1	24	35404563	35582041	19	24:35367632:A:G	24:35623977:C:T	59.9318	0.00397763	0.000114487	24:35383144:G:A
OLA1	36	18178510	18360446	13	36:18128961:G:A	36:18401421:C:T	46.0474	0.00398115	0.000215742	36:18359452:C:T
PCP2	20	52407775	52409628	10	20:52379910:A:G	20:52443481:A:G	42.8382	0.00398431	0.00063891	20:52440091:A:G
STXBP2	20	52413190	52421517	10	20:52379910:A:G	20:52443481:A:G	42.8382	0.00398431	0.00063891	20:52440091:A:G
ANKRD63	30	7466080	7467229	11	30:7428588:C:A	30:7492915:T:C	40.8217	0.00399435	0.000375283	30:7477575:A:G
IMP3	30	38424519	38432143	6	30:38401674:T:C	30:38473148:G:A	24.1184	0.00399914	0.00062202	30:38430876:T:C
SNUPN	30	38401191	38432686	6	30:38401674:T:C	30:38473148:G:A	24.1184	0.00399914	0.00062202	30:38430876:T:C
SNX33	30	38441304	38450161	6	30:38401674:T:C	30:38473148:G:A	24.1184	0.00399914	0.00062202	30:38430876:T:C
CTTNBP2	14	56514380	56657958	11	14:56491697:T:A	14:56707884:C:T	39.2291	0.00400157	0.00229568	14:56563097:T:G
OR52N4G	21	28877992	28878964	8	21:28852700:T:C	21:28924247:T:C	35.5215	0.0040048	0.00033849	21:28913293:C:T
TTPA	29	13182307	13192553	10	29:13137984:A:G	29:13237547:T:A	37.2452	0.00401962	0.00108261	29:13169414:T:G
ARNTL2	27	20306704	20420736	9	27:20259628:G:A	27:20417448:G:A	34.9005	0.00402096	9.86055e-05	27:20351881:C:T
GSS	24	23901044	23997286	3	24:23852943:A:G	24:23972502:C:T	19.4144	0.00402568	0.0026098	24:23972502:C:T
UBASH3A	31	36735834	36778405	13	31:36704171:G:A	31:36822114:A:G	44.8097	0.0040257	0.00205494	31:36747063:G:A
EBF1	4	51379232	51763035	18	4:51341905:T:G	4:51783749:T:G	62.965	0.00403616	0.00307416	4:51362163:C:T
DISP2	30	7539353	7551985	8	30:7490232:C:T	30:7571298:G:T	34.3581	0.00404952	0.00359321	30:7557173:T:C
NODAL	4	21367582	21375151	18	4:21318123:A:T	4:21417797:G:A	87.9476	0.00405731	0.00117786	4:21335581:T:C
PBK	25	29751847	29781300	17	25:29714633:C:T	25:29813745:G:C	85.5701	0.00407585	0.000279145	25:29714633:C:T
FOXP2	14	53312044	53862655	20	14:53279261:C:T	14:53903482:G:A	64.9895	0.00407704	0.00187464	14:53598247:C:A
RAG2	18	31618480	31620064	22	18:31574286:T:C	18:31653949:A:T	83.0503	0.00409614	6.8947e-05	18:31651022:A:G
FAM98B	30	5802733	5837657	3	30:5764005:C:A	30:5879797:C:T	14.7655	0.00409682	0.00595862	30:5764005:C:A
SIPA1L1	8	44990494	45258614	36	8:44940683:A:T	8:45307346:T:C	122.54	0.00409917	0.000125542	8:45036541:A:C
COQ8B	1	113057140	113102074	16	1:113010452:A:G	1:113120392:A:G	70.9212	0.00411014	7.49313e-05	1:113056299:G:A
MAT2B	4	47709575	47726360	16	4:47659830:A:G	4:47761031:G:T	62.7158	0.00411668	3.28913e-05	4:47694066:G:T
ZER1	9	54842316	54871717	4	9:54794457:A:G	9:54884982:A:G	21.599	0.00412144	0.00182559	9:54794457:A:G
TFF1	31	36681356	36695665	9	31:36639840:T:C	31:36738937:A:G	33.8495	0.00412536	6.01005e-05	31:36639840:T:C
NEDD9	35	10854294	10964650	10	35:10817242:C:T	35:11010710:A:G	32.8536	0.00412669	0.000373456	35:10862287:C:T
UCHL5	38	6004658	6113714	7	38:6010666:C:T	38:6155982:T:C	26.0032	0.00413444	0.000812618	38:6155224:T:A
GRB7	9	22743401	22750896	9	9:22693632:C:T	9:22794145:G:C	37.8741	0.00414161	0.000289362	9:22695078:G:A
AMDHD1	15	35692160	35760978	2	15:35682470:C:T	15:35763488:A:G	12.3664	0.00414309	0.00095249	15:35756198:T:C
CCDC38	15	35699802	35733993	2	15:35682470:C:T	15:35763488:A:G	12.3664	0.00414309	0.00095249	15:35756198:T:C
ASRGL1	18	54216925	54238059	9	18:54180568:G:T	18:54270186:C:T	31.0947	0.00414713	0.0016108	18:54248880:G:A
CKAP2L	17	36932809	36973248	13	17:36887446:C:T	17:37023144:G:A	48.2933	0.00416769	0.00025464	17:36984924:G:A
GPN3	26	8279498	8291238	7	26:8231315:C:T	26:8337553:A:C	26.0691	0.00417145	0.00305165	26:8323143:C:T
RALGAPA2	24	2676460	2989864	8	24:2723798:G:A	24:3035370:C:T	41.1493	0.00417494	7.5024e-06	24:3035370:C:T
CLCF1	18	50083914	50102651	6	18:50049300:G:A	18:50133013:C:T	25.8499	0.00418305	0.000748263	18:50049300:G:A
PEX11B	17	58712901	58718647	2	17:58667154:G:A	17:58713304:T:A	13.0333	0.00420796	0.00243694	17:58706798:A:G
RUSC2	11	52120178	52144356	6	11:52072234:C:T	11:52194349:T:C	29.1026	0.00421363	0.000400589	11:52169127:G:A
RAB19	16	8544803	8562346	3	16:8497268:T:C	16:8606237:A:G	14.3278	0.00421771	0.000835757	16:8497268:T:C
CYLD	2	64562502	64628175	8	2:64548002:G:A	2:64657034:G:A	34.2783	0.00425486	0.000430423	2:64655093:G:A
ADM	21	33471622	33474495	2	21:33422727:G:A	21:33524208:T:G	10.9615	0.00425581	0.0161442	21:33524208:T:G
DLA-79	18	41142306	41170100	1	18:41121794:T:A	18:41131722:A:T	8.27174	0.00425613	0.00402669	18:41121794:T:A
OR4A47C	18	41152678	41153608	1	18:41121794:T:A	18:41131722:A:T	8.27174	0.00425613	0.00402669	18:41121794:T:A
PSTPIP1	30	39270918	39308108	4	30:39244405:T:C	30:39335352:T:C	16.9265	0.004263	0.0036061	30:39244405:T:C
TFPI2	14	19399719	19403708	6	14:19350254:A:G	14:19408884:C:T	30.1302	0.00426525	0.0019101	14:19353609:T:C
IMPA2	7	77597887	77648218	11	7:77552565:A:G	7:77688636:A:C	38.8617	0.00428636	0.00156212	7:77644316:G:A
MEIS2	30	4422439	4741335	33	30:4372522:A:G	30:4790777:C:T	104.227	0.00428645	2.50842e-05	30:4619322:T:C
ATXN7L2	6	42366873	42375846	8	6:42322524:T:A	6:42422375:T:C	42.086	0.00430499	0.000913562	6:42383167:A:G
CARMIL1	35	23268722	23581403	25	35:23226997:A:C	35:23606240:A:G	73.651	0.00430581	2.38699e-05	35:23539602:A:G
TUT1	18	54048562	54061415	9	18:54000367:C:G	18:54106455:C:T	34.4172	0.00432499	0.00533601	18:54087570:A:T
VRK3	1	106564109	106598332	5	1:106518435:G:A	1:106647040:T:C	22.5278	0.00432604	0.00134883	1:106644075:C:T
COQ6	8	47177357	47190141	2	8:47127456:A:G	8:47219272:A:C	11.7019	0.00435437	0.000880009	8:47182993:G:A
FAM161B	8	47164647	47177056	2	8:47127456:A:G	8:47219272:A:C	11.7019	0.00435437	0.000880009	8:47182993:G:A
ZNF410	8	47133847	47163237	2	8:47127456:A:G	8:47199453:G:A	11.7019	0.00435437	0.000880009	8:47182993:G:A
STK32C	28	40187589	40243857	4	28:40166963:G:A	28:40283361:G:A	18.0945	0.00435502	0.00165086	28:40166963:G:A
PTCHD4	12	15916839	16095556	16	12:15867594:A:G	12:16116923:T:A	63.4653	0.00435748	0.000250777	12:15867594:A:G
SLCO1A2	27	26279546	26425818	8	27:26234623:A:C	27:26475679:T:C	35.6563	0.00436659	0.00230223	27:26325363:C:T
CAMKK2	26	7847465	7893410	5	26:7869732:G:T	26:7943001:A:G	32.6663	0.0043841	0.000249889	26:7939495:A:C
DNAJC4	18	52825099	52831523	4	18:52777438:C:T	18:52865472:C:A	16.7441	0.00438552	0.00797084	18:52786631:C:T
FKBP2	18	52816759	52818959	4	18:52777438:C:T	18:52865472:C:A	16.7441	0.00438552	0.00797084	18:52786631:C:T
VEGFB	18	52821364	52824655	4	18:52777438:C:T	18:52865472:C:A	16.7441	0.00438552	0.00797084	18:52786631:C:T
S100A2	7	43471752	43482105	14	7:43422202:C:T	7:43530189:G:T	65.0721	0.00439395	0.000659847	7:43423923:A:T
HOXA10	14	40346461	40354396	4	14:40299132:C:A	14:40393646:C:T	18.5728	0.00439889	0.00591729	14:40299132:C:A
KALRN	33	27161503	27746497	51	33:27118113:T:C	33:27796063:A:C	131.238	0.00439963	2.93478e-05	33:27227426:C:T
CRISPLD2	5	67645178	67692122	9	5:67648690:G:A	5:67741847:C:T	37.2277	0.00440115	0.000716367	5:67727530:G:T
UBE2D1	4	10521832	10551214	6	4:10473708:T:C	4:10591692:A:G	24.6645	0.00440518	0.00145479	4:10591692:A:G
HSPG2	2	77301857	77367724	8	2:77261557:C:T	2:77388459:G:A	28.7641	0.0044292	0.00216118	2:77357585:C:T
B4GAT1	18	50964130	50966264	6	18:50953962:G:A	18:51008196:C:T	24.9349	0.00443095	0.000173196	18:50990564:C:T
BRMS1	18	50967269	50974321	6	18:50953962:G:A	18:51008196:C:T	24.9349	0.00443095	0.000173196	18:50990564:C:T
RIN1	18	50975813	50980381	6	18:50953962:G:A	18:51008196:C:T	24.9349	0.00443095	0.000173196	18:50990564:C:T
OR52L2	21	29365108	29366062	3	21:29333350:C:T	21:29414832:G:T	15.062	0.00444971	0.00550319	21:29369203:T:C
OR56A1B	21	29353729	29354674	3	21:29333350:C:T	21:29403370:T:C	15.062	0.00444971	0.00550319	21:29369203:T:C
HEG1	33	27987251	28044363	15	33:27941665:G:A	33:28079142:C:T	51.5084	0.00445493	0.000467889	33:28066890:T:C
SHROOM3	32	1271391	1391798	12	32:1221527:G:A	32:1436661:T:C	39.2927	0.0044571	0.000882584	32:1314837:T:C
GNPDA2	13	41207896	41232404	14	13:41158130:C:G	13:41273697:T:C	55.0542	0.00446507	0.00098282	13:41271314:G:C
OR2W1	35	26118355	26119297	5	35:26077865:A:G	35:26161454:G:T	26.636	0.00446721	0.00248647	35:26114499:T:G
GLDC	11	27414833	27584450	13	11:27372166:A:G	11:27619506:T:C	51.213	0.00447687	0.00436858	11:27386478:T:A
EPHA4	37	27677565	27809646	18	37:27632297:G:A	37:27853572:C:T	65.0135	0.00448106	0.00224591	37:27661634:G:A
OR51H5	21	27286483	27287440	6	21:27237003:T:A	21:27335073:A:T	29.2516	0.00449433	0.000484108	21:27275485:T:C
OR51S1	21	27259731	27260697	6	21:27233556:A:T	21:27310510:C:T	29.2516	0.00449433	0.000484108	21:27275485:T:C
FLRT2	8	57326237	57328220	11	8:57277349:T:A	8:57378183:A:T	51.3743	0.00450436	0.00142926	8:57374664:T:A
CRY2	18	43539611	43573875	12	18:43504174:T:A	18:43615138:A:G	52.264	0.00450523	3.59647e-06	18:43504174:T:A
MED19	18	38490713	38496314	10	18:38441326:C:T	18:38537957:T:G	34.3008	0.00450664	0.0022687	18:38449223:A:C
TMX2	18	38481263	38490326	10	18:38435179:C:T	18:38537957:T:G	34.3008	0.00450664	0.0022687	18:38435179:C:T
BLOC1S5	35	7955922	7998505	9	35:7908867:A:T	35:8029580:G:A	36.6707	0.0045082	0.00427042	35:8022258:T:G
SLC66A3	17	7915695	7929585	6	17:7871056:A:G	17:7975679:T:G	23.8524	0.00451567	0.00313261	17:7935612:A:G
GIMAP4	16	14811415	14832019	5	16:14763400:G:C	16:14861426:G:T	21.0492	0.00452614	0.00276114	16:14763400:G:C
OR51H1	21	27298940	27299888	6	21:27248957:A:G	21:27335073:A:T	29.2174	0.00453844	0.000484108	21:27275485:T:C
NTN5	1	107647673	107655020	7	1:107601409:G:T	1:107691203:G:A	28.1576	0.00453845	0.00252101	1:107635837:A:C
HDAC1	2	68901650	68936186	6	2:68853137:A:G	2:68967739:C:T	24.1299	0.00453907	0.00119075	2:68853137:A:G
VWA5B1	2	78528653	78593983	13	2:78478957:C:T	2:78631623:A:G	57.1095	0.00454887	1.11803e-05	2:78618793:T:C
XBP1	26	22163221	22168105	4	26:22151015:G:A	26:22191438:T:C	21.406	0.00456248	0.00100141	26:22151015:G:A
TNFRSF9	5	61551404	61560667	3	5:61536274:C:A	5:61579872:C:A	13.6603	0.00457723	0.000314496	5:61579872:C:A
PEA15	38	22003142	22198158	19	38:21963495:G:C	38:22243074:C:T	56.5237	0.00458724	0.00110383	38:22061395:T:C
RGS2	38	6200656	6203494	2	38:6155224:T:A	38:6174491:A:G	11.6692	0.00458795	0.000812618	38:6155224:T:A
BSDC1	2	68848549	68873520	6	2:68799512:G:A	2:68923152:G:C	24.1861	0.00459361	0.00119075	2:68853137:A:G
FAM229A	2	68874678	68877498	6	2:68825963:G:A	2:68926798:G:C	24.1861	0.00459361	0.00119075	2:68853137:A:G
TSSK3	2	68874491	68876273	6	2:68825963:G:A	2:68926223:A:G	24.1861	0.00459361	0.00119075	2:68853137:A:G
TTC28	26	21427960	22240624	21	26:21378099:G:A	26:22191438:T:C	67.3263	0.00460511	0.000565145	26:21378099:G:A
ABCF1	12	401117	411179	21	12:357971:A:G	12:460955:A:G	83.3256	0.00461027	0.000263573	12:388316:C:T
VPS18	30	8027127	8036153	5	30:8001745:G:A	30:8070466:T:G	19.8464	0.00461755	2.85569e-05	30:8001745:G:A
ATG14	8	31201708	31234217	8	8:31151773:G:A	8:31236654:C:T	46.8966	0.00462205	0.000370389	8:31158221:G:A
AADACL2	23	46289609	46311833	9	23:46241296:C:T	23:46340742:T:G	34.2228	0.00463077	3.83426e-05	23:46302187:G:A
SOCS6	1	8082388	8083996	5	1:8044418:C:T	1:8112511:G:A	20.643	0.00463593	0.0016735	1:8083637:C:T
CHMP4C	29	28839515	28865023	8	29:28809877:T:C	29:28910991:G:A	28.4486	0.00465155	0.00966103	29:28809877:T:C
CD72	11	52170892	52178301	9	11:52127071:A:T	11:52219414:C:T	37.0311	0.00465161	0.000400589	11:52169127:G:A
TESK1	11	52166275	52170309	9	11:52127071:A:T	11:52219414:C:T	37.0311	0.00465161	0.000400589	11:52169127:G:A
PADI6	2	80888960	80907780	8	2:80840000:C:T	2:80930889:A:G	27.1685	0.00466154	0.00138867	2:80905673:G:A
RCC2	2	80869368	80885928	8	2:80840000:C:T	2:80930889:A:G	27.1685	0.00466154	0.00138867	2:80905673:G:A
ABCC3	9	26551267	26595646	18	9:26501387:G:A	9:26644060:G:T	69.6248	0.00466551	6.38748e-05	9:26534520:T:C
KSR2	26	13987826	14395111	41	26:13954948:T:G	26:14444087:A:G	122.539	0.00467782	7.82426e-05	26:14417380:T:C
ANKS3	6	36669589	36710807	3	6:36646960:G:A	6:36748239:G:A	17.1577	0.00469796	0.00265624	6:36646960:G:A
NUDT16L1	6	36711670	36713896	3	6:36662525:G:A	6:36748239:G:A	17.1577	0.00469796	0.00265624	6:36662525:G:A
RAB4B	1	113003317	113011947	13	1:112954243:T:C	1:113061718:C:T	58.5024	0.0047015	7.49313e-05	1:113056299:G:A
PAPSS2	26	37725615	37743928	8	26:37680730:G:T	26:37791898:T:C	28.499	0.00470982	0.000607597	26:37680730:G:T
RIC8B	10	31885040	31982514	15	10:31836055:C:A	10:32032454:C:T	58.764	0.00471153	7.61524e-05	10:31854785:G:A
SH3GLB2	9	54635869	54656720	2	9:54656875:T:C	9:54683126:A:G	11.584	0.00473041	0.0125755	9:54683126:A:G
KIF12	11	68361564	68369693	4	11:68319399:G:A	11:68396699:T:C	16.5285	0.00475443	0.000998792	11:68319399:G:A
TXNDC12	15	9262003	9291553	6	15:9262988:T:C	15:9341140:A:T	32.2099	0.00476098	0.000228137	15:9262988:T:C
MRTO4	2	79360969	79366935	7	2:79335002:G:A	2:79415404:A:G	29.9216	0.00476714	0.000203864	2:79335129:G:C
OR13D2	11	60558284	60559193	6	11:60509958:G:C	11:60608793:T:C	21.7454	0.00477162	0.00334471	11:60556273:C:A
INPPL1	21	25900899	25915577	5	21:25879080:G:A	21:25923274:C:T	24.6531	0.00479585	5.00106e-05	21:25923274:C:T
PHOX2A	21	25892320	25900351	5	21:25879080:G:A	21:25923274:C:T	24.6531	0.00479585	5.00106e-05	21:25923274:C:T
PPIL4	1	40296956	40342759	7	1:40266149:C:T	1:40391980:C:T	30.682	0.00479585	0.00145437	1:40374770:C:T
NUCB2	21	39874780	39918689	11	21:39828363:A:G	21:39960806:G:A	44.4278	0.00479678	0.0010452	21:39859415:G:C
MDM2	10	10893718	10962596	2	10:10897532:G:A	10:10998422:G:C	10.8947	0.00481552	0.00432621	10:10897532:G:A
IL7R	4	72636324	72668300	11	4:72610166:G:A	4:72717680:C:G	45.1537	0.0048205	0.000117926	4:72635293:C:T
RAB17	25	48188084	48203149	9	25:48148334:C:T	25:48245477:G:A	30.9407	0.00483049	0.000183887	25:48207485:G:A
CLDN4	6	6493512	6494145	18	6:6443518:A:G	6:6541647:G:T	77.7235	0.00484011	1.00385e-05	6:6490328:T:C
SPICE1	33	17765199	17822453	22	33:17722921:A:G	33:17866352:G:T	94.8526	0.00484059	0.000735559	33:17854368:C:A
IVD	30	7584085	7594150	7	30:7540515:G:T	30:7643786:A:C	35.8174	0.0048573	0.00359321	30:7557173:T:C
APOBR	6	18248270	18254184	2	6:18240350:C:T	6:18253985:T:C	11.0166	0.00486004	0.000931693	6:18251529:T:C
CLN3	6	18254138	18266033	2	6:18240350:C:T	6:18253985:T:C	11.0166	0.00486004	0.000931693	6:18251529:T:C
IL27	6	18244039	18247635	2	6:18240350:C:T	6:18253985:T:C	11.0166	0.00486004	0.000931693	6:18251529:T:C
NUPR1	6	18222514	18224014	2	6:18240350:C:T	6:18253985:T:C	11.0166	0.00486004	0.000931693	6:18251529:T:C
TBX15	17	56081410	56204192	12	17:56068984:C:T	17:56248320:G:A	43.6997	0.00487465	0.00583146	17:56234292:T:C
HIF3A	1	109479127	109504274	5	1:109450293:T:C	1:109536596:A:T	25.4966	0.00488862	0.000317786	1:109527595:A:G
GRIP2	20	4620178	4677263	8	20:4641010:T:C	20:4727061:C:T	46.3094	0.00489364	0.000260738	20:4696916:G:C
CTPS1	15	2067762	2093014	1	15:2116333:T:C	15:2119692:A:G	8.01509	0.00489843	0.00463892	15:2116333:T:C
H4C14	17	59129681	59129993	5	17:59082071:G:T	17:59130227:C:T	23.2226	0.00490055	0.00979806	17:59086760:T:G
HPS5	21	40726273	40770112	3	21:40720387:A:C	21:40808482:T:C	15.3681	0.00490594	0.00109897	21:40808482:T:C
TRAPPC3	15	6074485	6085423	3	15:6033520:C:T	15:6129991:T:C	16.7808	0.00491254	0.00879157	15:6127666:G:A
TIE1	15	16838581	16856946	6	15:16823450:G:A	15:16889435:G:A	29.9181	0.0049386	0.0022821	15:16849368:G:A
MTA1	8	72753177	72772762	1	8:72707931:G:C	8:72721382:T:C	7.9965	0.00494862	0.00468679	8:72707931:G:C
GPATCH2	38	12685618	12850529	18	38:12638164:T:C	38:12874690:A:G	53.0081	0.00497267	5.20356e-05	38:12870317:A:G
CD79B	9	11842189	11844843	3	9:11795688:G:A	9:11868181:A:G	16.9952	0.00497805	0.00263267	9:11868181:A:G
FAM166B	11	52144800	52146823	5	11:52100881:G:A	11:52195740:A:G	24.3408	0.00497856	0.000400589	11:52169127:G:A
FNDC7	6	43003189	43032321	5	6:42954346:G:A	6:43053034:T:C	26.5668	0.0049792	0.00303276	6:42954346:G:A
TCEA3	2	75998213	76040413	10	2:75949313:C:T	2:76069963:G:A	40.6882	0.00498054	0.000178065	2:76061452:T:C
S100A13	7	43433252	43447513	20	7:43385430:A:G	7:43495237:T:C	85.6656	0.00498322	7.31095e-05	7:43405781:C:A
HDAC9	14	32588413	33304387	187	14:32539211:C:T	14:33349128:T:C	529.649	0.00499938	0.000338563	14:32717038:A:T
HTRA4	16	26558398	26563254	7	16:26508678:G:A	16:26593232:G:A	27.7003	0.00500138	0.000605895	16:26510797:G:A
TM2D2	16	26551627	26556285	7	16:26501738:G:A	16:26593232:G:A	27.7003	0.00500138	0.000605895	16:26510797:G:A
ZNF436	2	76049312	76057277	4	2:76028864:C:T	2:76069963:G:A	19.7087	0.00500267	0.000178065	2:76061452:T:C
C1H19orf54	1	113031763	113036229	15	1:112984417:T:C	1:113083911:A:C	69.1668	0.0050101	7.49313e-05	1:113056299:G:A
CAV1	14	55461047	55492935	6	14:55418939:A:G	14:55523883:G:T	27.4204	0.00501104	0.00303168	14:55418939:A:G
ECT2	34	36896957	36958384	11	34:36847769:T:G	34:36980337:T:C	40.6295	0.00501547	0.00189159	34:36940915:C:G
TMEM254	4	29317161	29324194	7	4:29273255:G:A	4:29365350:C:T	32.6377	0.00503589	0.00289786	4:29332044:T:A
CLU	25	29982810	29999563	12	25:29937953:T:G	25:30042537:T:G	44.9559	0.0050502	0.000377232	25:29987943:C:T
DKK2	32	27550832	27713838	20	32:27507002:G:A	32:27752177:A:G	67.9754	0.00505089	0.001891	32:27544351:A:C
STXBP3	6	42948235	43053027	6	6:42911185:G:A	6:43053034:T:C	31.6206	0.00505423	0.00303276	6:42949704:C:A
SDC4	24	32630436	32649114	8	24:32588219:G:T	24:32697499:T:C	30.7272	0.00505916	0.000538249	24:32636384:G:A
LCP2	4	41611774	41656364	10	4:41563793:T:C	4:41663972:C:T	33.9823	0.00506945	0.00145255	4:41650937:T:C
PPIG	36	14307159	14353412	3	36:14271422:T:A	36:14367739:A:T	15.9516	0.00508309	0.00750107	36:14311106:T:C
FSD2	3	54581922	54605459	6	3:54546712:A:C	3:54647207:T:C	23.3047	0.0050943	0.000291793	3:54617089:A:C
SYPL2	6	42380143	42385102	10	6:42330304:A:G	6:42430001:C:G	45.6998	0.00510094	0.000913562	6:42383167:A:G
DSC1	7	58322958	58457978	20	7:58273092:T:C	7:58488276:A:G	66.1736	0.00510403	0.00132835	7:58287291:A:G
AOX2	37	9913674	9992319	14	37:9864229:T:C	37:10035435:T:G	53.2137	0.00511801	0.000559162	37:9898954:C:T
AP3M1	4	24516757	24540232	6	4:24470109:T:G	4:24588667:T:C	26.3034	0.00515617	0.0012562	4:24546320:T:A
CLK1	37	10054236	10082759	4	37:10009430:G:T	37:10110111:C:T	19.8223	0.00516895	0.00216364	37:10009430:G:T
ST18	29	3974156	4080067	17	29:3945589:G:A	29:4129181:T:G	61.9644	0.00517016	0.000662591	29:4073649:C:T
CDC42BPA	7	37775126	38081733	6	7:37726394:C:T	7:38096144:T:C	24.2824	0.0051774	0.00561262	7:37749692:G:A
PAK6	30	7425947	7461815	12	30:7384737:T:C	30:7492915:T:C	41.3864	0.00517833	0.000375283	30:7477575:A:G
CRYBG3	33	4864457	4966440	5	33:4909680:G:A	33:5016176:C:T	30.0047	0.00518031	0.00428727	33:4998695:T:C
ISLR2	30	37293985	37319879	7	30:37253588:A:G	30:37357693:A:G	26.0677	0.00518416	6.98248e-05	30:37311392:G:A
ALKBH1	8	50445747	50471135	7	8:50421159:A:G	8:50510340:A:T	30.4927	0.00520879	0.00439838	8:50451503:G:A
ENPP2	13	18587128	18697324	16	13:18539912:G:A	13:18742748:G:A	56.5606	0.00521461	0.000980377	13:18668623:T:A
LPIN1	17	8348885	8478863	11	17:8299673:A:G	17:8520353:G:A	37.1736	0.00521787	0.000569368	17:8518567:T:C
RTN4IP1	12	63926798	63972369	15	12:63880309:T:C	12:64022197:T:G	59.2547	0.00524619	0.00301116	12:63922023:A:C
TMEM163	19	37336597	37562509	34	19:37296494:A:G	19:37607483:G:T	107.649	0.00525687	0.000529031	19:37441511:A:C
OR52M2	21	26889007	26889961	5	21:26839136:T:A	21:26932184:G:A	23.4086	0.00526122	0.00803741	21:26839136:T:A
MPZL3	5	15460210	15484202	10	5:15429325:G:A	5:15523402:C:A	40.7857	0.00526846	0.000570272	5:15456846:A:T
GSTO2	28	16586776	16604976	4	28:16558372:A:G	28:16615704:T:G	15.976	0.00527885	0.00519621	28:16609233:A:G
IL4R	6	19254486	19389291	14	6:19209804:C:T	6:19418871:T:C	49.3803	0.00528425	2.005e-05	6:19238234:C:T
CLK4	11	2965255	2986658	4	11:2933845:G:A	11:3022667:A:G	23.815	0.00529155	0.00216464	11:2985476:T:C
METTL15	21	48580036	48756562	19	21:48532118:G:C	21:48799020:G:T	83.317	0.00529399	5.31517e-05	21:48730689:T:A
CHTOP	7	43419706	43427856	18	7:43382280:T:A	7:43475038:A:G	78.4048	0.00529649	7.31095e-05	7:43405781:C:A
SP9	36	18400917	18403135	11	36:18354866:G:A	36:18450876:C:G	45.015	0.00530424	0.000215742	36:18359452:C:T
METTL8	36	15819137	15905064	4	36:15803172:A:T	36:15928498:G:A	21.1799	0.00530553	0.000297099	36:15913431:G:A
PCP4L1	38	21222252	21243195	8	38:21172400:A:G	38:21283012:A:C	31.692	0.00530648	0.000766211	38:21245500:T:G
RCN1	18	35374115	35395528	27	18:35325719:G:A	18:35445196:G:A	80.5064	0.00530706	0.00135851	18:35442663:G:A
ING2	16	46845288	46850637	6	16:46800914:A:G	16:46897912:A:G	30.6618	0.00530771	0.00685048	16:46820273:T:C
DHTKD1	2	24299788	24349899	8	2:24257838:C:T	2:24388656:T:C	32.8219	0.00533434	0.000136671	2:24301154:G:A
ATF6	38	20709037	20903814	16	38:20660362:G:A	38:20935367:G:C	51.8085	0.00535857	0.000195421	38:20669075:G:A
SPAG16	37	20782866	21690333	114	37:20741798:C:T	37:21727724:G:A	283.762	0.0053755	0.000167343	37:21557101:C:T
NAT10	18	33655310	33689923	4	18:33608593:A:G	18:33729396:C:T	16.2711	0.00537822	0.00462553	18:33700842:T:C
SCAMPER	5	61432099	61433340	1	5:61387957:G:C	5:61392281:T:A	7.84417	0.00538011	0.00509849	5:61387957:G:C
VAMP3	5	61430739	61439063	1	5:61387957:G:C	5:61392281:T:A	7.84417	0.00538011	0.00509849	5:61387957:G:C
MXD3	4	36046981	36050899	5	4:36008765:G:A	4:36085641:G:C	21.3704	0.00538024	0.000878349	4:36008765:G:A
PRELID1	4	36051878	36055043	5	4:36008765:G:A	4:36102940:T:C	21.3704	0.00538024	0.000878349	4:36008765:G:A
RAB24	4	36055184	36057136	5	4:36008765:G:A	4:36102940:T:C	21.3704	0.00538024	0.000878349	4:36008765:G:A
HAND1	4	55231480	55234265	5	4:55191302:G:A	4:55274946:T:C	21.7406	0.00539611	0.0043998	4:55191302:G:A
ADIRF	4	34611679	34613754	5	4:34572091:A:G	4:34661014:C:T	22.0682	0.00541026	0.00233273	4:34644440:G:A
MMRN2	4	34589596	34605576	5	4:34554045:C:T	4:34654865:C:A	22.0682	0.00541026	0.00233273	4:34644440:G:A
SNCG	4	34605090	34608842	5	4:34572091:A:G	4:34658361:T:C	22.0682	0.00541026	0.00233273	4:34644440:G:A
ROBO1	31	7626125	8593728	123	31:7605782:A:G	31:8601021:G:C	332.633	0.00541222	0.000189052	31:7671616:C:T
TCF7L1	17	39699957	39858182	21	17:39675641:C:T	17:39905486:C:T	64.5362	0.0054174	0.000353681	17:39728546:T:A
OR8K86	18	39606584	39607517	5	18:39557200:C:G	18:39647501:A:G	24.8093	0.00541818	0.00293158	18:39557200:C:G
FBXO34	8	31109003	31190576	9	8:31086900:T:C	8:31236654:C:T	47.1884	0.00542819	0.000370389	8:31158221:G:A
MAVS	24	17512760	17523807	17	24:17463277:A:G	24:17573472:T:C	69.5031	0.00543335	0.00134112	24:17465050:A:G
IL1A	17	36970572	36979435	13	17:36922155:A:C	17:37028734:C:A	48.5104	0.00543866	0.00025464	17:36984924:G:A
TMEM51	2	82252109	82307222	10	2:82220336:A:G	2:82348312:G:A	39.3163	0.00544048	0.000151208	2:82348276:T:C
VSTM2L	24	26442677	26478325	7	24:26393103:A:G	24:26521206:A:C	28.9951	0.00546009	0.000531523	24:26414602:C:T
TRIM47	9	4726248	4730790	4	9:4708930:T:C	9:4763481:T:C	20.9293	0.00546649	0.00116163	9:4749048:G:A
TRIM65	9	4714085	4718592	4	9:4708930:T:C	9:4763481:T:C	20.9293	0.00546649	0.00116163	9:4749048:G:A
GTF2H1	21	40770982	40806556	4	21:40800346:A:T	21:40844892:G:A	17.6171	0.00546855	0.00109897	21:40808482:T:C
TRAM1	29	19669627	19703669	27	29:19620900:C:T	29:19747746:A:C	97.7723	0.00548219	0.000457673	29:19686600:G:A
PPP1R10	12	417679	427799	26	12:369172:A:G	12:477181:T:C	99.3057	0.00548804	0.000263573	12:388316:C:T
CLRN3	28	36721644	36734623	5	28:36687983:T:G	28:36745143:A:G	18.8207	0.00551663	0.0057668	28:36727156:C:T
GPD2	36	2681187	2777535	24	36:2658646:C:T	36:2819157:G:A	90.4161	0.00552988	0.0016239	36:2658646:C:T
MAP7D1	15	6046268	6068652	3	15:6013217:C:A	15:6118231:G:A	15.3284	0.00553046	0.0144138	15:6033520:C:T
BRWD1	31	34122462	34240639	11	31:34077702:C:T	31:34286738:A:G	35.324	0.00555092	0.00135459	31:34137766:A:G
HPN	1	117486339	117502583	6	1:117460731:T:C	1:117543775:T:C	22.2609	0.00555857	0.000862412	1:117462550:T:C
SCN1B	1	117503827	117511727	6	1:117460731:T:C	1:117543775:T:C	22.2609	0.00555857	0.000862412	1:117462550:T:C
FRAS1	32	2558353	2991063	51	32:2546812:T:G	32:3028880:C:T	177.624	0.00556191	0.000841715	32:2822618:G:A
DTNBP1	35	14738028	14864169	15	35:14688811:A:G	35:14899601:G:A	55.6556	0.00557795	0.000111688	35:14872500:C:T
IL34	5	76555213	76625012	5	5:76518337:G:A	5:76663364:T:C	22.1792	0.00559192	0.0063557	5:76555652:T:C
DRD3	33	18372864	18412277	12	33:18324992:G:A	33:18453566:G:A	43.3569	0.00559673	0.000708314	33:18325724:A:G
RANBP3L	4	72248759	72292193	16	4:72199652:C:T	4:72341850:A:C	68.6391	0.00559845	6.35919e-05	4:72301011:G:T
OR7A57	20	47728038	47728971	2	20:47733933:A:G	20:47760370:G:A	13.8657	0.00560352	0.00432198	20:47733933:A:G
OR7A69	20	47739261	47740173	2	20:47733933:A:G	20:47760370:G:A	13.8657	0.00560352	0.00432198	20:47733933:A:G
ADAMTS5	31	22248091	22289802	11	31:22212238:T:C	31:22322047:G:A	39.7181	0.00561212	0.000631201	31:22212238:T:C
PLA2G4D	30	9092000	9115363	11	30:9042330:C:T	30:9164973:G:A	48.9564	0.00561565	0.000475861	30:9043106:T:C
C17orf114	5	31772718	31773356	3	5:31735665:G:T	5:31818120:C:T	15.3888	0.00562025	0.00214933	5:31764370:G:A
C1H9orf135	1	87570533	87660817	4	1:87521012:A:C	1:87710109:T:C	19.2672	0.00562208	0.00223903	1:87708700:A:T
SRPRB	23	30687553	30710245	15	23:30640281:G:A	23:30759997:T:C	69.7898	0.00562377	0.000736456	23:30726173:A:G
WLS	6	77053236	77317761	23	6:77006637:C:T	6:77325036:G:T	64.0729	0.00562579	0.000606358	6:77322964:A:T
CCL28	4	66566988	66597459	3	4:66529200:G:T	4:66622806:C:A	13.0561	0.00563877	0.000933077	4:66537737:A:G
GORAB	7	28221063	28241012	16	7:28189062:G:A	7:28289890:G:A	63.6631	0.00565132	3.94856e-05	7:28252076:T:A
XAB2	20	52392565	52405997	12	20:52350963:A:G	20:52443481:A:G	44.0019	0.00565588	0.00063891	20:52440091:A:G
GPR171	23	45782629	45783589	13	23:45738904:C:T	23:45822100:T:C	53.2701	0.00565705	0.00104432	23:45800729:A:G
BCAS3	9	35253916	35843328	71	9:35204451:A:G	9:35840964:G:A	236.913	0.00566865	0.000224502	9:35840964:G:A
ROCK1	7	66862607	67142853	23	7:66824599:G:A	7:67192606:A:G	72.762	0.00568098	1.08575e-05	7:67041253:A:G
KANK4	5	47771546	47837971	15	5:47721581:G:A	5:47885911:G:T	62.8481	0.00568466	0.000310735	5:47833690:G:A
MAP3K14	9	18280197	18302401	3	9:18257936:C:T	9:18345756:T:A	16.089	0.00569026	0.00188505	9:18345756:T:A
PPP1R14B	18	52814173	52816365	5	18:52764466:C:A	18:52865472:C:A	20.0454	0.00569398	0.00797084	18:52786631:C:T
CHST14	30	7640636	7642778	5	30:7616723:A:G	30:7687003:G:A	25.3279	0.00570834	1.17092e-05	30:7656541:A:C
TBX19	7	30185849	30365512	85	7:30138158:G:A	7:30406379:C:A	251.245	0.00570863	2.74575e-06	7:30289465:T:C
TTYH2	9	6120574	6156957	7	9:6084889:A:T	9:6179283:A:G	23.9827	0.00571494	7.73347e-05	9:6176800:T:A
MOXD1	1	25018508	25112478	13	1:24970579:T:G	1:25158863:C:T	55.3471	0.00571582	0.0023369	1:25039826:C:T
S100A1	7	43428819	43433459	19	7:43382280:T:A	7:43481487:T:G	78.7465	0.00571732	7.31095e-05	7:43405781:C:A
OR5J2	18	39577429	39578368	4	18:39551047:T:C	18:39628061:G:A	22.7685	0.00572126	0.00293158	18:39557200:C:G
OR5J2B	18	39586131	39587070	4	18:39551047:T:C	18:39628061:G:A	22.7685	0.00572126	0.00293158	18:39557200:C:G
MAP3K6	2	72905243	72917057	7	2:72857389:G:A	2:72961958:G:A	31.4216	0.0057245	0.000218168	2:72955689:T:C
FOXP4	12	10258165	10291125	12	12:10208423:T:C	12:10337063:A:G	49.6046	0.00572551	0.000541377	12:10313120:A:G
CRYBG2	2	73669120	73714705	6	2:73652320:T:G	2:73764077:T:C	27.4425	0.00572579	0.00260798	2:73757269:T:A
TAGLN2	38	22225132	22229766	6	38:22181898:C:T	38:22276790:T:C	22.083	0.00572631	0.000591115	38:22267778:C:T
E2F6	17	8157722	8170941	10	17:8115798:T:C	17:8217959:T:C	37.8992	0.00574199	0.000462311	17:8190332:C:T
CHGB	24	15917214	15930158	3	24:15868358:T:C	24:15926939:G:A	14.2637	0.00574413	0.00784625	24:15926939:G:A
TRMT6	24	15893334	15903889	3	24:15863079:C:T	24:15926939:G:A	14.2637	0.00574413	0.00784625	24:15926939:G:A
TM9SF4	24	21523302	21571975	6	24:21489611:C:T	24:21617882:A:G	28.6427	0.00574426	0.000569594	24:21610316:A:G
SLC29A2	18	50946723	50954413	6	18:50906528:G:A	18:51003792:C:T	23.3315	0.00574687	0.000173196	18:50990564:C:T
OR5H16	33	5231402	5232553	1	33:5202297:T:G	33:5245725:T:C	7.71909	0.00576292	0.00546398	33:5202297:T:G
BIRC3	5	29325330	29337240	27	5:29276332:G:C	5:29387169:G:A	93.4454	0.00578673	0.000757238	5:29287900:A:G
PCK1	24	42538881	42544198	5	24:42493284:A:G	24:42563321:A:C	20.0362	0.0057868	0.00500081	24:42538751:C:T
OR5T1	18	39732422	39734357	6	18:39700723:G:A	18:39783088:A:G	23.8158	0.00579782	0.000880218	18:39705729:T:C
CA9	11	52205667	52211267	9	11:52169127:G:A	11:52259791:G:C	36.7897	0.00582083	0.000400589	11:52169127:G:A
TPM2	11	52212400	52219923	9	11:52169127:G:A	11:52266776:T:C	36.7897	0.00582083	0.000400589	11:52169127:G:A
PTGES	9	54071471	54082232	5	9:54031320:A:G	9:54122641:C:T	23.46	0.00584567	0.0119463	9:54056965:C:G
TAS2R3	16	7386443	7436097	3	16:7336777:T:C	16:7484793:C:A	18.9203	0.00584815	0.00065959	16:7336777:T:C
TAS2R4	16	7424402	7425492	3	16:7374511:G:C	16:7475480:A:T	18.9203	0.00584815	0.00065959	16:7374511:G:C
ART4	27	31776129	31785945	6	27:31734771:A:G	27:31835129:A:G	23.4598	0.00585726	0.000176026	27:31734771:A:G
C27H12orf60	27	31792006	31792875	6	27:31747907:T:G	27:31835129:A:G	23.4598	0.00585727	0.000176026	27:31816397:G:T
SMCO3	27	31802392	31803070	6	27:31752655:A:T	27:31835129:A:G	23.4598	0.00585727	0.000176026	27:31816397:G:T
RND3	19	51891493	51909033	9	19:51843343:G:A	19:51956965:T:C	30.1155	0.00587743	0.000126652	19:51941337:A:C
DSG2	7	57982824	58077926	34	7:57934143:G:T	7:58127924:G:A	109.229	0.00587906	0.000320088	7:58056721:C:T
SLC6A2	2	60318998	60363120	2	2:60269079:A:G	2:60409148:C:A	10.3144	0.00588209	0.0162238	2:60269079:A:G
MRPS7	9	5231919	5235383	5	9:5182756:T:C	9:5229821:T:C	20.0757	0.00591024	0.00842262	9:5221211:C:A
ANKRD2	28	10834410	10848406	15	28:10792475:C:T	28:10883680:T:C	73.6136	0.00591579	0.000237862	28:10792475:C:T
SERPINH1	21	23032766	23041625	1	21:23024470:G:A	21:23037682:A:G	7.67029	0.00591972	0.00185644	21:23032210:A:G
GJA5	17	58289326	58305315	12	17:58267886:G:A	17:58355287:G:A	47.9654	0.00592192	0.000548163	17:58333929:G:A
PXDNL	29	3278786	3707064	28	29:3228829:T:C	29:3757001:C:T	106.794	0.00592291	0.000842278	29:3538197:T:C
OR51F1	21	27108829	27109786	5	21:27071107:A:G	21:27150054:A:G	24.6264	0.00593109	0.00205327	21:27150054:A:G
ACTA1	4	9811800	9814530	14	4:9762103:T:C	4:9864529:A:G	56.0861	0.00593167	0.00136088	4:9762103:T:C
KBTBD6	22	9467019	9469152	4	22:9464710:C:T	22:9518979:C:T	17.5112	0.00595364	0.00357018	22:9485848:T:C
CLEC3A	5	73292421	73299492	10	5:73262101:A:G	5:73341512:A:G	35.3884	0.00596653	0.00358936	5:73274465:A:G
SIPA1L2	4	7071644	7237090	20	4:7021671:T:C	4:7281598:T:C	71.7168	0.0059698	0.000324616	4:7272048:A:G
MORN3	26	7568171	7580345	8	26:7524416:T:C	26:7619108:C:A	28.7974	0.0059765	6.80003e-05	26:7555068:A:T
OR13C1	11	60626787	60627750	14	11:60607883:G:T	11:60673101:C:T	52.4013	0.00598652	0.00325653	11:60657650:A:T
PTBP3	11	66732582	66847303	10	11:66684155:A:G	11:66896411:G:A	51.2282	0.00598879	0.00148486	11:66740164:A:G
P2RY12	23	45909484	45910526	5	23:45866500:T:C	23:45952077:T:A	19.1398	0.00598954	0.000185322	23:45866500:T:C
PLA2G4E	30	9020078	9075999	22	30:8970515:A:G	30:9108763:G:A	105.309	0.0060068	2.24133e-05	30:8998027:A:T
FPR2	1	105344462	105372070	3	1:105297208:A:G	1:105420332:T:G	13.57	0.00601262	0.000977623	1:105297208:A:G
DCK	13	60205936	60235678	6	13:60157313:G:A	13:60255402:C:T	25.7075	0.00601664	7.57232e-05	13:60229229:C:T
KLF14	14	6289162	6290110	3	14:6248109:A:G	14:6291022:T:C	14.5463	0.00602816	0.014615	14:6291022:T:C
IRS2	22	58223386	58227535	4	22:58183827:A:G	22:58250682:A:G	18.2222	0.0060366	0.000134856	22:58183827:A:G
GIPC1	20	48150497	48157191	3	20:48105888:T:C	20:48181642:G:A	17.3691	0.00603704	0.000136921	20:48105888:T:C
IKZF3	9	22643639	22728385	13	9:22598847:C:G	9:22777755:A:G	53.4453	0.00604751	0.000289362	9:22658611:A:G
OR4C6	18	40828544	40829471	1	18:40861637:T:C	18:40861771:C:G	7.62946	0.00605424	0.00574226	18:40861637:T:C
OR13C2B	11	60575252	60576194	7	11:60526633:T:C	11:60622945:A:G	27.2527	0.00605695	0.00334471	11:60556273:C:A
OTOR	24	6096411	6099285	3	24:6051950:T:C	24:6121125:T:C	16.1053	0.0060579	0.0106145	24:6121125:T:C
RAI14	4	73461522	73585173	52	4:73415499:C:T	4:73635167:C:T	185.075	0.00606261	2.77847e-05	4:73487617:T:A
PTPRE	28	36746821	36902325	16	28:36702055:C:T	28:36942823:G:A	47.5654	0.00608274	0.0057668	28:36727156:C:T
SLC1A6	20	47097592	47143512	13	20:47048355:T:G	20:47174328:T:C	51.351	0.00609011	0.00056473	20:47048355:T:G
SNAPIN	7	43410997	43412323	17	7:43382280:T:A	7:43462260:C:A	72.5672	0.00609972	7.31095e-05	7:43405781:C:A
PARD6G	1	497070	565905	2	1:447532:T:G	1:614572:A:C	10.3179	0.00611334	0.00151502	1:447532:T:G
DCUN1D1	34	15966240	15998834	9	34:15917818:A:C	34:16047670:A:G	34.0171	0.0061285	0.00215585	34:15978237:G:A
ITPKC	1	113039092	113053738	15	1:112996492:T:C	1:113099762:T:C	66.9364	0.00612883	7.49313e-05	1:113056299:G:A
SLC6A5	21	42581964	42639585	15	21:42540471:A:G	21:42689093:C:T	52.0922	0.00613788	0.00430831	21:42546424:A:G
NADK2	4	72297113	72339460	10	4:72247903:C:T	4:72344884:G:C	43.254	0.00614707	6.35919e-05	4:72301011:G:T
MED12L	23	45708416	45987175	42	23:45662338:G:C	23:46036042:T:A	117.398	0.00614888	0.000185322	23:45866500:T:C
MTSS2	5	76614569	76629867	3	5:76608168:A:G	5:76663364:T:C	14.2333	0.00614995	0.00677789	5:76608168:A:G
PHYHIPL	4	11387294	11460638	14	4:11337749:T:C	4:11500275:C:T	49.3883	0.00615071	1.0146e-05	4:11348942:C:T
CYB561D1	6	42363755	42365480	7	6:42322524:T:A	6:42412121:T:C	32.5637	0.00615364	0.000913562	6:42383167:A:G
CKAP5	18	42711470	42780090	7	18:42717981:C:T	18:42829549:A:G	31.3914	0.00615956	0.000513235	18:42827503:C:G
SFT2D1	1	54336004	54354137	9	1:54300468:C:T	1:54372700:A:G	39.9707	0.00616674	0.000842933	1:54344314:A:G
ANKRD10	22	59059518	59092192	11	22:59009705:A:G	22:59112422:A:G	38.9731	0.00617418	0.00322813	22:59104565:A:T
MOB1B	13	60145365	60195463	9	13:60100270:T:G	13:60243398:T:C	31.0454	0.00619499	7.57232e-05	13:60229229:C:T
GNL1	12	375592	383347	11	12:327359:A:G	12:431224:G:A	41.6611	0.00619529	0.000263573	12:388316:C:T
S100A5	7	43491465	43500936	12	7:43441532:G:A	7:43534137:T:G	50.9098	0.0061998	0.00347414	7:43495237:T:C
OR9Q4	18	38162446	38163382	6	18:38115996:C:T	18:38208348:G:A	23.6528	0.00622067	0.000328715	18:38207700:C:T
CDK6	14	18188428	18419869	20	14:18138829:T:C	14:18468193:A:C	66.1238	0.00622183	0.000179187	14:18189056:A:T
IQCH	30	31422563	31624672	47	30:31372740:T:C	30:31671078:C:G	141.563	0.00623608	7.27918e-05	30:31519932:G:A
KMO	7	32941486	32994541	6	7:32921135:C:T	7:33042984:G:A	20.1356	0.00623784	0.00258825	7:32978966:T:C
MICAL2	21	35154421	35373233	19	21:35118695:G:A	21:35415790:A:G	55.0347	0.00624694	0.000725362	21:35118695:G:A
DOCK4	14	51451058	51859040	32	14:51409294:T:C	14:51849124:A:G	103.338	0.00624764	0.000120891	14:51622359:G:C
PPBP	13	62526570	62528527	4	13:62538543:T:C	13:62569070:T:G	15.0351	0.00625272	0.00915591	13:62569070:T:G
IAPP	27	26295480	26299967	3	27:26283208:G:A	27:26328685:G:A	18.4747	0.00625365	0.00230223	27:26325363:C:T
CHCHD3	14	4229869	4612884	49	14:4216433:A:G	14:4660412:G:C	160.081	0.00627955	0.000363792	14:4478077:G:T
GNG4	4	4354049	4387191	5	4:4304590:A:T	4:4437096:C:G	23.0361	0.00628132	0.000273247	4:4306298:G:A
DLGAP4	24	25205640	25310479	45	24:25155967:C:T	24:25359891:G:A	196.004	0.00629073	0.000211591	24:25304249:C:T
ILF2	7	43403221	43410375	18	7:43353284:C:T	7:43460364:T:C	75.5941	0.00634217	7.31095e-05	7:43405781:C:A
SH2D4B	4	29651820	29734411	11	4:29608457:G:A	4:29767030:G:C	38.6857	0.00634699	0.0033211	4:29675091:A:G
CERS4	20	52829315	52860803	13	20:52779366:G:A	20:52909785:G:A	55.425	0.00636015	0.00357298	20:52791731:T:C
GALNT18	21	34370647	34708918	32	21:34324899:G:A	21:34754229:G:C	89.7656	0.00636935	5.25828e-08	21:34348180:G:A
AADAC	23	46339465	46363588	8	23:46302187:G:A	23:46405496:G:A	29.7027	0.0063753	3.83426e-05	23:46302187:G:A
H3-4	14	627189	627581	2	14:581803:C:T	14:661419:G:A	13.7408	0.00640296	0.000340805	14:628308:T:C
TRIM17	14	634059	647431	2	14:584899:A:T	14:696128:G:T	13.7408	0.00640296	0.000340805	14:628308:T:C
PREP	12	62709433	62829084	28	12:62670475:G:T	12:62878185:C:A	92.016	0.0064065	0.000617063	12:62781892:G:A
DNAJB1	20	48121378	48130060	8	20:48071657:G:A	20:48177129:A:C	35.4248	0.00640737	6.03735e-05	20:48092414:G:T
AZGP1	6	9622991	9629154	4	6:9587524:A:G	6:9678925:C:T	17.3556	0.00641674	0.00344465	6:9610558:T:C
JAM3	5	1084559	1165121	5	5:1048544:T:C	5:1207289:A:G	21.4571	0.00642174	0.00436032	5:1074220:C:T
AKAP11	22	8465796	8509955	9	22:8435495:G:A	22:8552208:C:T	43.3828	0.00642284	0.000208609	22:8552208:C:T
PYGL	8	27223272	27307977	13	8:27178494:A:G	8:27353416:T:C	48.6079	0.00642298	0.000106608	8:27180616:A:G
GLT1D1	26	2707271	2796739	5	26:2693546:C:T	26:2824450:A:G	20.6059	0.00642384	0.0004532	26:2725068:C:T
MTRES1	12	64244528	64303579	6	12:64197222:A:G	12:64350075:A:G	25.111	0.00642628	0.00281022	12:64252143:A:G
DYNC2H1	5	28388663	28727334	23	5:28347272:G:A	5:28773395:C:A	70.0205	0.0064413	0.000102584	5:28527347:T:C
GTF2E2	16	33707419	33777851	4	16:33661837:C:T	16:33819042:G:C	23.0961	0.00644682	0.00113701	16:33797700:A:T
AKR1C3	2	30674557	30690043	5	2:30626449:G:A	2:30692642:C:T	21.9918	0.00644822	0.0035866	2:30626449:G:A
FYN	12	68075183	68316541	23	12:68030517:A:G	12:68349059:C:T	69.3463	0.00647754	3.23326e-07	12:68069656:A:G
KATNA1	1	40373903	40422627	8	1:40350220:A:G	1:40471756:C:T	30.0475	0.00647923	0.00145437	1:40374770:C:T
WBP4	22	9505011	9565208	6	22:9464710:C:T	22:9612140:T:G	23.2722	0.00647926	0.00357018	22:9485848:T:C
TAS1R1	5	60397115	60405696	5	5:60353756:A:C	5:60454770:C:T	24.0984	0.00648233	0.000365279	5:60404170:G:T
ZNF638	17	51251519	51318590	7	17:51208277:A:G	17:51365536:T:G	27.6342	0.00649261	9.74983e-06	17:51326354:G:A
TM6SF1	3	54874893	54902805	7	3:54825014:T:A	3:54929081:C:T	29.9231	0.00649426	0.00471678	3:54858402:C:T
CYHR1	13	37858423	37874624	3	13:37809070:A:G	13:37916550:T:C	18.1687	0.00649567	0.00241658	13:37904124:A:G
FOXH1	13	37882686	37885319	3	13:37832718:C:T	13:37916550:T:C	18.1687	0.00649567	0.00241658	13:37904124:A:G
KIFC2	13	37875997	37882974	3	13:37826763:G:A	13:37916550:T:C	18.1687	0.00649567	0.00241658	13:37904124:A:G
TONSL	13	37846148	37857668	3	13:37802986:T:G	13:37904124:A:G	18.1687	0.00649567	0.00241658	13:37904124:A:G
ARHGAP39	13	37947887	37993351	3	13:37904124:A:G	13:38032910:C:T	18.1687	0.00649568	0.00241658	13:37904124:A:G
ZC3H6	17	36621058	36687197	7	17:36586053:C:T	17:36732098:T:G	30.2896	0.00649783	0.000382782	17:36732098:T:G
NUDT7	5	73516165	73527716	41	5:73466528:C:T	5:73574603:T:C	133.036	0.00650482	6.5072e-05	5:73466528:C:T
WBP11	27	31805589	31821147	7	27:31756841:G:A	27:31867304:A:G	25.1518	0.00650551	0.000176026	27:31816397:G:T
IGFBP2	37	23559500	23569312	7	37:23516396:G:A	37:23612793:T:C	23.1459	0.00650594	0.000544978	37:23520318:G:A
PCDH15	26	33719838	34588017	58	26:33691527:A:G	26:34614193:A:G	138.435	0.00650642	1.18793e-05	26:33826748:A:C
H2AC10	35	24188557	24188950	8	35:24140408:C:T	35:24234210:A:G	29.0269	0.00650917	0.00561758	35:24212074:T:C
H2BC10	35	24189352	24189730	8	35:24140408:C:T	35:24234210:A:G	29.0269	0.00650917	0.00561758	35:24212074:T:C
H3C8	35	24187177	24187588	8	35:24140408:C:T	35:24234210:A:G	29.0269	0.00650917	0.00561758	35:24212074:T:C
OR8K54	18	39594727	39595669	5	18:39551047:T:C	18:39645494:T:G	23.7044	0.00651592	0.00293158	18:39557200:C:G
TRIL	14	42001919	42004397	10	14:41952492:A:G	14:42050472:A:G	38.4567	0.00651857	0.000363899	14:42010831:C:T
CHD1	3	11288243	11359208	11	3:11241756:T:G	3:11408601:G:A	43.4523	0.00652485	0.000973567	3:11284809:C:T
RAP1GDS1	32	20534698	20688950	32	32:20488208:A:T	32:20725008:A:C	92.9696	0.00653664	6.98952e-05	32:20651042:A:C
SLC38A6	8	35960783	36023226	23	8:35911369:C:T	8:36058027:G:A	93.0527	0.00655195	0.00136178	8:35911369:C:T
MLF1	23	51901982	51933796	4	23:51858563:A:G	23:51974447:A:C	16.2465	0.00656234	0.000744039	23:51871689:G:A
KCNG1	24	37320144	37326968	11	24:37273331:T:C	24:37368829:T:C	35.0531	0.00657453	0.00108582	24:37285684:T:C
LMCD1	20	9524412	9583529	13	20:9476876:A:C	20:9619122:A:G	43.5828	0.00657658	0.000674245	20:9476876:A:C
OR4D9	18	37224675	37226079	6	18:37176338:G:A	18:37275603:G:A	23.8642	0.00657862	0.00599877	18:37251504:C:T
OR4D9D	18	37214517	37215453	6	18:37176338:G:A	18:37264155:T:C	23.8642	0.00657862	0.00599877	18:37251504:C:T
ZNF133	24	4817881	4842797	6	24:4773428:T:G	24:4878985:T:C	26.185	0.00658053	0.00102743	24:4773428:T:G
OR10Q1	18	38127331	38128291	9	18:38077767:G:A	18:38154036:A:G	38.5213	0.00658283	0.0017845	18:38087317:A:G
TMEM117	27	9782804	10235028	37	27:9733586:T:C	27:10279407:C:T	116.998	0.00659859	1.62133e-05	27:10076253:G:C
EIF2AK4	30	7144569	7248000	3	30:7163034:T:C	30:7293980:T:C	12.8911	0.00660183	0.000506213	30:7293980:T:C
MRPL54	20	55710280	55712268	4	20:55660428:C:T	20:55753105:A:C	23.6546	0.00660947	0.000437549	20:55660428:C:T
OR2K2	11	66032136	66033087	5	11:65992048:G:A	11:66080589:G:A	17.084	0.00661568	0.00500408	11:65992048:G:A
OR4C59	18	41031333	41032278	3	18:41006266:T:C	18:41081308:A:G	14.5154	0.00661669	0.00129666	18:41079729:C:T
DEFB132	24	20591018	20593396	9	24:20545816:A:G	24:20643298:G:A	39.0527	0.00662061	0.0008095	24:20588455:C:T
TPX2	24	21209587	21269893	7	24:21160783:G:A	24:21302452:G:A	23.3564	0.00662504	0.00173225	24:21160783:G:A
OR10AI1	5	10305503	10306439	4	5:10263739:C:G	5:10324536:C:G	19.8069	0.00664753	0.00204335	5:10312899:A:G
OR10D3	5	10297140	10298079	4	5:10263739:C:G	5:10324536:C:G	19.8069	0.00664753	0.00204335	5:10312899:A:G
CDC14A	6	49497938	49693665	35	6:49452352:G:T	6:49743534:A:T	107.991	0.00665677	0.00180401	6:49642248:A:G
GLYAT	18	37656674	37715063	16	18:37607825:T:A	18:37750925:T:C	56.7877	0.00666455	1.91201e-05	18:37694466:G:A
CSRNP3	36	10664364	10850520	22	36:10614532:T:C	36:10881650:G:A	69.568	0.00666547	0.000791779	36:10839921:C:T
PAK5	24	12391470	12669404	38	24:12343742:A:G	24:12714970:G:A	107.185	0.00667879	8.14412e-05	24:12369128:G:A
BMP2	24	15200290	15212217	13	24:15156457:T:C	24:15262099:G:A	45.1494	0.00668133	0.00107859	24:15158471:A:G
LOXHD1	7	44663181	44826858	29	7:44613268:A:G	7:44853593:T:A	98.3139	0.00668335	0.00162484	7:44666489:T:A
ACHE	6	8873583	8879702	5	6:8848957:T:C	6:8929155:A:G	18.3643	0.00669179	0.000188706	6:8848957:T:C
SRRT	6	8881175	8892963	5	6:8848957:T:C	6:8929155:A:G	18.3643	0.00669179	0.000188706	6:8848957:T:C
TRIP6	6	8894389	8898173	5	6:8848957:T:C	6:8929155:A:G	18.3643	0.00669179	0.000188706	6:8848957:T:C
UFSP1	6	8880578	8881007	5	6:8848957:T:C	6:8929155:A:G	18.3643	0.00669179	0.000188706	6:8848957:T:C
ZNF282	16	14239437	14265719	3	16:14193021:A:G	16:14314407:C:G	16.792	0.00670031	4.29492e-05	16:14193021:A:G
MCC	4	35312813	35592282	24	4:35365398:A:G	4:35641574:T:C	72.1668	0.0067204	0.000254384	4:35641574:T:C
XKR7	24	21403556	21426295	3	24:21361515:G:A	24:21453663:T:G	13.5953	0.00672927	0.0103961	24:21365373:G:A
SLCO2A1	23	30797889	30877340	23	23:30750371:C:T	23:30878626:C:T	79.2474	0.00673268	0.00478413	23:30754708:T:C
RAB5IF	24	25386419	25395713	27	24:25340020:A:G	24:25445330:A:G	97.5025	0.00673641	0.000211591	24:25340137:G:A
UBR3	36	14537920	14721790	3	36:14494372:G:A	36:14641721:A:C	13.9618	0.00674991	0.00653261	36:14494372:G:A
FICD	26	18348525	18353665	10	26:18300110:C:T	26:18391498:C:T	36.0039	0.00675477	6.13704e-05	26:18383181:T:C
RNF186	2	78915338	78916037	7	2:78868358:A:T	2:78940182:T:G	26.243	0.00676837	0.000187799	2:78901556:T:C
KCNK2	7	12894148	13090110	21	7:12889633:T:C	7:13138540:C:T	67.7654	0.00677969	0.000427472	7:13051135:G:A
DHRS7B	5	42603077	42665673	2	5:42575476:T:C	5:42661014:G:A	10.0267	0.00680101	0.0241507	5:42661014:G:A
FGD6	15	35055468	35162224	6	15:35006663:G:A	15:35159919:C:T	22.8876	0.00681753	0.00422672	15:35006663:G:A
BICC1	4	10735305	11066274	29	4:10690754:G:A	4:11113063:G:A	104.308	0.00682463	0.0033148	4:10690754:G:A
CCDC70	22	258879	259563	8	22:209697:C:T	22:306812:C:T	33.1224	0.0068308	0.00303046	22:230523:G:A
CREB3L3	20	55426812	55436882	9	20:55391871:C:A	20:55484154:G:A	33.7431	0.00683348	0.00135411	20:55439025:T:G
ATP1B3	23	37684505	37726746	8	23:37634793:G:T	23:37770180:A:T	29.0852	0.00683638	0.00221727	23:37770180:A:T
METTL27	6	6487605	6540294	21	6:6438357:A:G	6:6586734:A:T	84.0122	0.00684982	1.00385e-05	6:6490328:T:C
NSMCE4A	28	31712718	31718546	27	28:31662772:C:T	28:31767290:G:A	93.0056	0.00686314	0.00189134	28:31720254:C:T
TMEM41B	21	32599424	32621761	8	21:32575942:C:T	21:32658254:T:C	32.4965	0.00686845	0.00166739	21:32621407:G:C
MDC1	12	496877	507442	33	12:447561:T:C	12:556407:T:A	116.365	0.00686964	0.000347772	12:476455:C:A
CPPED1	6	30150165	30247933	33	6:30100620:G:T	6:30297420:A:T	112.343	0.00690118	0.000538186	6:30260996:C:T
SEL1L2	24	8678958	8812370	11	24:8631218:A:G	24:8861650:T:A	55.1527	0.00692684	0.000248344	24:8674461:T:C
SLC6A4	9	44224228	44259736	4	9:44195906:A:G	9:44308967:C:A	19.6759	0.00693497	0.00229408	9:44263828:G:A
SDHC	38	21162420	21200333	7	38:21131748:T:C	38:21245500:T:G	29.8737	0.00693678	0.000766211	38:21245500:T:G
C29H8orf37	29	39856947	39869112	5	29:39817562:A:C	29:39894404:A:G	18.6464	0.00694838	0.00124548	29:39894404:A:G
ABRAXAS2	28	34062099	34132763	9	28:34012213:A:G	28:34162560:T:C	27.3282	0.00695012	0.000838196	28:34138956:C:T
DPF2	18	51833069	51847087	14	18:51783430:A:G	18:51873411:G:A	50.6594	0.00695178	0.0031404	18:51796943:A:G
MAP2K2	20	55465211	55487641	6	20:55424436:A:G	20:55511125:G:A	27.7496	0.00696914	0.00135411	20:55439025:T:G
MNX1	16	19499581	19512836	7	16:19453169:G:A	16:19556196:A:G	27.5015	0.00697759	0.00497229	16:19525901:T:A
MAP6	21	22952796	23020868	3	21:22905579:C:T	21:23037682:A:G	13.2517	0.00697999	0.00185644	21:23032210:A:G
CXCR4	19	38874144	38877740	6	19:38851482:G:A	19:38925003:C:T	23.0305	0.00700701	0.00392686	19:38919274:G:A
ADAM9	16	26414582	26551122	8	16:26383789:A:C	16:26593232:G:A	27.721	0.00701308	0.000605895	16:26426284:C:T
ZDHHC5	18	38497656	38517964	13	18:38449223:A:C	18:38565115:T:G	39.3121	0.00702551	0.0022687	18:38449223:A:C
SPOPL	19	41215825	41236735	5	19:41171082:A:G	19:41286368:T:A	24.4489	0.00703138	0.00181082	19:41275738:T:G
BICD1	27	16484120	16612044	20	27:16441261:A:C	27:16660637:C:G	63.2771	0.00705792	5.2821e-06	27:16475565:A:G
TNKS	16	34831661	35039946	10	16:34797605:A:G	16:35079073:G:A	36.0322	0.00706011	5.42817e-05	16:35079073:G:A
DIRAS1	20	56474104	56474701	4	20:56424643:C:T	20:56509201:C:T	20.0812	0.0070662	0.000459589	20:56430953:G:A
ARPC3	26	8267195	8277688	7	26:8225234:T:C	26:8323143:C:T	25.5654	0.00708915	0.00305165	26:8323143:C:T
PDE6H	27	31640736	31664401	5	27:31609257:A:G	27:31712937:A:G	20.3984	0.00709832	0.000267687	27:31670569:G:A
ASB6	9	54158051	54163372	8	9:54119811:A:G	9:54210482:G:T	30.733	0.00710077	0.00305811	9:54173989:T:C
NTMT1	9	54164097	54172688	8	9:54119811:A:G	9:54210482:G:T	30.733	0.00710077	0.00305811	9:54173989:T:C
OPCML	5	2175074	2655602	15	5:2128671:T:C	5:2705521:C:T	56.2325	0.00710287	0.000328484	5:2681619:G:A
CBLN2	1	6376776	6382024	12	1:6338002:A:T	1:6429712:G:A	45.7339	0.00711827	0.000331785	1:6395704:C:T
KCND3	17	63470414	63668035	20	17:63425745:C:T	17:63704461:G:A	70.6667	0.00712127	0.00128169	17:63555383:G:A
KATNAL2	7	44366181	44437346	7	7:44319984:G:C	7:44485319:T:A	26.7559	0.00715551	0.00101217	7:44319984:G:C
LDHB	27	25470664	25492920	8	27:25423052:G:A	27:25514806:T:C	31.0954	0.00715696	0.00207597	27:25462544:C:T
OR4D6	18	37275085	37276021	6	18:37228640:G:A	18:37318423:G:A	23.7245	0.00715766	0.00599877	18:37251504:C:T
OR4D9B	18	37266585	37267521	6	18:37228640:G:A	18:37317359:C:T	23.7245	0.00715766	0.00599877	18:37251504:C:T
OR5A1	18	37290620	37291580	6	18:37241218:A:G	18:37318423:G:A	23.7245	0.00715766	0.00599877	18:37251504:C:T
DCTN6	16	34120045	34144632	4	16:34079996:T:A	16:34190766:C:T	16.19	0.00717139	0.00856599	16:34148564:T:C
H2AC2	35	23690878	23691758	9	35:23644376:C:T	35:23729583:T:C	29.2927	0.00718634	0.00277786	35:23666416:C:T
H2BC2	35	23690706	23691090	9	35:23644376:C:T	35:23729583:T:C	29.2927	0.00718634	0.00277786	35:23666416:C:T
TMEM176A	16	14926804	14931238	7	16:14885254:T:G	16:14979792:A:T	31.7192	0.00718792	0.000196625	16:14974252:C:T
TMEM176B	16	14919125	14926583	7	16:14885254:T:G	16:14976003:G:A	31.7192	0.00718792	0.000196625	16:14974252:C:T
TGIF2	24	25364356	25373302	26	24:25315908:T:G	24:25423181:A:G	93.7841	0.00718861	0.000211591	24:25317224:G:C
CNBD2	24	24823283	24883396	6	24:24773619:T:G	24:24927169:G:A	31.1272	0.00719641	0.00038997	24:24910343:G:A
DPYSL4	28	40171238	40185481	2	28:40166963:G:A	28:40221807:T:C	9.90683	0.00719688	0.00165086	28:40166963:G:A
RBPMS	16	33788780	33960286	8	16:33755351:C:T	16:33998860:A:T	31.3114	0.00720177	0.00113701	16:33797700:A:T
SYTL1	2	72916444	72925147	7	2:72867113:A:G	2:72967423:A:G	30.0313	0.00721991	0.000218168	2:72955689:T:C
DNMT3B	24	22096348	22122900	4	24:22048010:A:C	24:22168533:G:T	15.4176	0.0072411	0.01784	24:22124870:T:C
TUBE1	12	68499524	68514648	12	12:68453400:A:G	12:68563296:C:T	39.692	0.00725363	0.00464727	12:68494117:T:A
GRB2	9	5117163	5180296	7	9:5113918:T:G	9:5229821:T:C	24.5603	0.00725629	0.00842262	9:5221211:C:A
SLC25A19	9	5209058	5226569	7	9:5159790:G:A	9:5229821:T:C	24.5603	0.0072563	0.00842262	9:5221211:C:A
ANKRD13D	18	50135791	50145846	7	18:50118469:A:G	18:50193541:C:T	26.6636	0.00727331	0.000793412	18:50187888:C:T
HSD17B12	18	25908554	26061616	6	18:25860338:T:A	18:26102677:G:A	23.132	0.00728176	0.000403833	18:25928478:G:A
ANKRD35	17	58665904	58682398	4	17:58616069:T:C	17:58713304:T:A	19.7979	0.00728907	0.00243694	17:58706798:A:G
PIAS3	17	58571693	58660663	4	17:58616069:T:C	17:58706798:A:G	19.7979	0.00728907	0.00243694	17:58706798:A:G
OR10J24P	38	22582702	22583637	9	38:22560870:A:G	38:22625035:T:C	31.2705	0.00729676	0.00241471	38:22561909:C:G
OR10J4	38	22590691	22591627	9	38:22560870:A:G	38:22625035:T:C	31.2705	0.00729676	0.00241471	38:22561909:C:G
SNRNP40	2	69721086	69804165	8	2:69672020:A:T	2:69854118:G:C	26.2434	0.0072999	0.00282106	2:69744614:G:T
ACSS2	24	23928837	23972651	2	24:23959234:G:A	24:23972502:C:T	14.2073	0.00730155	0.0026098	24:23972502:C:T
SNX7	6	51025202	51094539	43	6:50979757:A:G	6:51130204:C:T	134.562	0.00730447	0.000361337	6:51047363:T:C
SLC45A1	5	61841450	61862421	8	5:61794396:C:T	5:61907988:G:A	28.9098	0.00731255	0.000572665	5:61904957:T:C
ABCC11	2	66817150	66875988	12	2:66768382:C:T	2:66925585:T:C	50.1995	0.0073139	0.000477198	2:66826438:C:T
PTGFRN	17	54296360	54379662	73	17:54254695:C:T	17:54428336:G:A	227.468	0.0073164	4.0957e-05	17:54426059:C:T
ENPP1	1	252102	322718	3	1:207762:T:C	1:372214:C:A	12.5804	0.00732512	0.00151502	1:207762:T:C
FBLL1	4	43215581	43217124	9	4:43166086:G:T	4:43260013:G:A	35.942	0.00732565	4.58789e-05	4:43228965:G:C
KLF4	11	62882766	62928251	9	11:62836625:G:A	11:62967094:A:G	31.3805	0.00732565	0.000709457	11:62897711:C:T
OR52K1	21	26866133	26867078	5	21:26816942:A:T	21:26914769:G:C	24.6274	0.00733215	0.00696995	21:26816942:A:T
OR52K1B	21	26847229	26848138	5	21:26803731:T:G	21:26895287:T:G	24.6274	0.00733215	0.00696995	21:26803731:T:G
SERTM1	25	3963325	3963649	3	25:3913900:A:C	25:3983336:T:G	14.4727	0.00733873	0.00379541	25:3913900:A:C
SRRM4	26	15057391	15318325	62	26:15048558:T:C	26:15345440:C:A	173.4	0.00734834	0.000778673	26:15123533:A:G
BACE2	31	35713148	35760681	7	31:35673988:G:A	31:35810006:A:G	21.6766	0.00734961	0.00373898	31:35800411:C:T
MB21D2	34	24413831	24415384	5	34:24376841:A:G	34:24464615:A:C	17.9259	0.00736299	0.00876666	34:24376841:A:G
C30H15orf62	30	7907100	7907628	4	30:7859077:G:A	30:7928732:A:G	18.9013	0.00738172	0.00118399	30:7859077:G:A
OR10Q2	18	38098985	38099945	9	18:38051367:C:G	18:38142806:C:T	40.3529	0.00738925	0.0017845	18:38087317:A:G
NOM1	16	19476226	19490441	6	16:19453169:G:A	16:19534308:G:A	24.9802	0.00739999	0.00497229	16:19525901:T:A
SOD2	1	48836261	48955706	24	1:48786657:T:A	1:49003066:C:T	77.1431	0.00743313	3.68186e-05	1:48786726:T:C
S100A8	7	43501988	43541604	13	7:43453561:T:C	7:43589560:G:T	45.2571	0.00743453	0.00347414	7:43495237:T:C
KMT5B	18	49637609	49827034	17	18:49593379:A:G	18:49822332:C:A	69.1561	0.0074788	0.000284788	18:49690685:A:T
MS4A2	21	50450023	50456785	7	21:50408616:T:C	21:50500810:G:A	23.8445	0.00748772	0.000723118	21:50457886:C:T
SCARA5	25	29591293	29712173	39	25:29541835:A:G	25:29760308:C:G	123.923	0.00749939	0.000279145	25:29714633:C:T
SAMD4A	8	30476417	30687240	42	8:30429767:T:C	8:30737058:C:T	125.66	0.00750555	2.36133e-05	8:30547677:A:G
SLC36A1	4	57837525	57904250	20	4:57801349:G:A	4:57935181:C:T	66.4484	0.0075115	2.89822e-05	4:57831836:T:C
TRIM42	23	36712333	36761059	16	23:36664605:T:G	23:36809999:G:A	59.7825	0.00751693	0.00196724	23:36702103:C:T
ADGRE5	20	48204616	48219910	5	20:48177129:A:C	20:48264733:G:A	22.6771	0.00751721	0.00117705	20:48253173:T:C
SLBP	3	62386976	62400891	20	3:62342111:T:C	3:62450122:C:T	76.3722	0.00752061	0.000239476	3:62435716:T:A
CSNK1G2	20	57015613	57040694	8	20:56969834:C:T	20:57062612:A:G	30.9269	0.00752852	0.000228979	20:57005590:C:T
GIMAP1	16	14793463	14795732	5	16:14744445:T:C	16:14845368:G:A	21.008	0.00752948	0.00276114	16:14759339:C:T
FAT2	4	57742650	57823740	21	4:57701891:C:T	4:57873462:T:A	67.6426	0.0075318	2.89822e-05	4:57831836:T:C
PDGFD	5	27863590	28089936	44	5:27813599:A:C	5:28117142:T:C	134.339	0.00753391	3.90911e-07	5:28056800:C:T
OR52N2G	21	28968884	28969847	5	21:28921163:A:T	21:29016945:T:C	22.6921	0.00753788	0.00218876	21:28930354:T:C
CENPB	24	17569662	17572127	18	24:17520549:C:T	24:17618931:C:T	67.0006	0.00754047	0.00167974	24:17520549:C:T
SLC6A17	6	41773368	41822962	4	6:41726184:C:T	6:41804635:G:A	18.4363	0.00754073	0.000150797	6:41775400:C:T
C1QA	2	76668216	76670977	5	2:76632633:G:A	2:76684760:T:G	17.5281	0.00754574	0.00207863	2:76655927:C:T
C1QC	2	76660034	76664577	5	2:76632633:G:A	2:76684760:T:G	17.5281	0.00754574	0.00207863	2:76655927:C:T
OTOP3	9	5506349	5513846	11	9:5458472:G:A	9:5563764:A:G	42.7445	0.00754724	0.000149297	9:5560287:C:T
ARHGEF18	20	52201006	52283000	12	20:52156205:T:C	20:52330497:A:G	49.866	0.00755679	0.000229097	20:52165304:A:C
EBF3	28	38491046	38602022	7	28:38451178:A:G	28:38633361:T:C	22.846	0.00756082	0.000382357	28:38480102:C:T
ZNF354B	11	2681078	2698096	2	11:2641189:G:A	11:2671839:A:G	10.9236	0.0075789	0.00216464	11:2671839:A:G
NTNG1	6	44092042	44403799	50	6:44042113:C:T	6:44453776:C:A	131.589	0.00758828	2.02138e-05	6:44453208:A:G
GRIA2	15	54634334	54708184	11	15:54597620:G:A	15:54750671:C:T	41.7728	0.00759338	9.83662e-05	15:54698983:A:G
CSDE1	17	52420047	52458329	7	17:52384473:T:C	17:52486310:G:A	26.2154	0.00760055	0.00164749	17:52426554:T:A
CHAC2	10	54790941	54798955	5	10:54751162:T:C	10:54844947:C:T	20.6029	0.00760085	0.00216302	10:54779909:A:T
NELFB	9	48408004	48423308	9	9:48359053:A:G	9:48470572:A:C	30.1726	0.00760312	0.00120609	9:48445413:A:G
BRAF	16	8222906	8317906	7	16:8175989:A:C	16:8363300:C:T	26.0155	0.00762779	0.000785791	16:8342115:C:T
NDUFB2	16	8265103	8341252	7	16:8215717:G:A	16:8363300:C:T	26.0155	0.00762779	0.000785791	16:8342115:C:T
C20H3orf20	20	4788520	4856886	20	20:4740090:T:C	20:4905879:T:G	71.4218	0.00763239	1.04848e-05	20:4740090:T:C
PUM1	2	69907734	70042680	13	2:69858003:C:T	2:70067372:C:A	46.2249	0.00765383	0.00221459	2:69908510:G:A
NXPH2	19	41318148	41318904	9	19:41268249:C:T	19:41367828:T:C	34.9564	0.00766246	0.00181082	19:41275738:T:G
CCL25	20	52712978	52722018	12	20:52663601:T:C	20:52766740:C:T	49.7193	0.00767563	0.00581551	20:52751445:C:T
SOBP	12	64664287	64794358	16	12:64616037:A:G	12:64840187:A:G	50.4238	0.00767974	0.0020838	12:64730501:C:G
TEX22	8	72736092	72737007	2	8:72699146:A:G	8:72721382:T:C	13.7187	0.00768403	0.00468679	8:72707931:G:C
PRXL2A	4	29538780	29558961	6	4:29527168:A:G	4:29608457:G:A	20.9214	0.00774449	0.0117396	4:29527168:A:G
RGS7	7	32296694	32792036	53	7:32259307:A:G	7:32842012:G:A	166.632	0.007778	4.58e-05	7:32818029:A:T
GRAMD2B	11	15661885	15783064	19	11:15612333:A:G	11:15782759:A:G	66.9061	0.00777874	0.000206456	11:15625209:C:T
CAPRIN2	27	17517154	17560511	13	27:17485925:A:C	27:17603976:G:A	42.8147	0.00778016	0.00357055	27:17534772:G:A
RHOV	30	8004160	8005956	4	30:7966822:T:G	30:8039737:C:T	17.8715	0.00778378	2.85569e-05	30:8001745:G:A
FN1	37	22420427	22523123	11	37:22381044:T:C	37:22571743:G:A	32.5752	0.00779959	0.00124148	37:22434278:G:A
OR7A56	20	47222662	47223595	4	20:47174328:T:C	20:47273320:A:G	17.4096	0.00780528	0.00564311	20:47174328:T:C
RSRC1	23	51496795	51890443	17	23:51453850:C:T	23:51888737:C:T	48.785	0.00781196	0.000744039	23:51871689:G:A
SLA2	24	25396899	25422467	25	24:25348884:C:A	24:25472300:C:T	88.5271	0.00781539	0.000211591	24:25348884:C:A
PROSER2	2	24512530	24550709	9	2:24475756:T:C	2:24539448:A:G	33.0439	0.00781611	0.000153098	2:24521998:C:T
OAS3	26	10404413	10423039	10	26:10358928:A:T	26:10464096:T:C	31.0502	0.00782188	0.00231707	26:10414611:G:A
HSPB3	4	60985194	60985647	7	4:60946512:A:C	4:61027870:A:G	25.1774	0.00782869	0.00475723	4:61010707:G:A
SLCO4A1	24	46544115	46560824	8	24:46497406:A:G	24:46588975:A:C	27.2943	0.00783991	0.00278324	24:46573860:T:G
KCNK12	10	49606353	49671387	8	10:49566405:T:C	10:49709390:C:A	28.9494	0.00784355	0.00227202	10:49697731:A:G
SEC61A2	2	24267270	24349736	9	2:24218501:A:T	2:24388656:T:C	32.8598	0.00784355	0.000136671	2:24301154:G:A
USH2A	38	11063816	11750444	46	38:11021596:G:A	38:11793300:T:G	109.483	0.00784481	4.34143e-06	38:11743874:G:A
MAMSTR	1	107599134	107605895	6	1:107592348:T:G	1:107644667:C:G	24.0019	0.00785324	0.00252101	1:107635837:A:C
RASIP1	1	107581423	107597682	6	1:107592348:T:G	1:107644667:C:G	24.0019	0.00785324	0.00252101	1:107635837:A:C
SMIM24	20	55910239	55913985	6	20:55867514:C:A	20:55962058:A:G	21.0778	0.00785738	0.00505149	20:55867514:C:A
MIF4GD	9	5228858	5231400	6	9:5179803:C:T	9:5229821:T:C	22.4148	0.0078583	0.00842262	9:5221211:C:A
ARHGDIB	27	31662924	31681642	5	27:31641673:T:C	27:31724148:A:G	20.2108	0.00786999	0.000267687	27:31670569:G:A
TMEM106B	14	27140686	27161333	6	14:27093165:T:C	14:27210602:C:T	24.4203	0.00787918	0.00205466	14:27107032:C:A
GNG8	1	109268055	109268453	2	1:109269896:C:G	1:109313326:T:C	9.7216	0.00789624	0.0085166	1:109313326:T:C
PTGIR	1	109274987	109277584	2	1:109269896:C:G	1:109313326:T:C	9.7216	0.00789624	0.0085166	1:109313326:T:C
SLC30A10	38	14709865	14747540	9	38:14670350:C:A	38:14797275:A:T	32.8457	0.00789922	0.00798513	38:14787270:G:A
CAV3	20	9384900	9401196	11	20:9338080:C:T	20:9451049:G:A	33.8302	0.00793419	9.44903e-07	20:9396190:G:T
PITX1	11	23069715	23080941	3	11:23072742:G:A	11:23115097:G:A	13.3315	0.00793858	0.00580673	11:23072742:G:A
PRIMPOL	16	45856041	45918761	8	16:45816258:A:G	16:45965023:T:C	25.515	0.00794088	0.000953894	16:45896994:G:A
CLDN11	34	34912448	34928433	7	34:34863886:C:T	34:34968332:C:T	23.8739	0.0079504	0.000730922	34:34967599:A:G
TOMM7	14	36523706	36532291	7	14:36481900:T:C	14:36582212:C:T	32.2037	0.00795596	0.000460871	14:36559722:G:T
OR51R1	21	26796601	26797555	5	21:26776123:A:G	21:26846974:C:T	23.0241	0.00796478	0.00696995	21:26803731:T:G
OR52P2	21	26819308	26820256	5	21:26776123:A:G	21:26850507:T:C	23.0241	0.00796478	0.00696995	21:26803731:T:G
TRIM21	21	26775671	26783725	5	21:26776123:A:G	21:26832652:G:A	23.0241	0.00796478	0.00696995	21:26803731:T:G
PFKFB3	2	29716751	29801936	8	2:29672209:G:A	2:29776019:C:T	38.5028	0.00796603	0.00086178	2:29726791:T:A
TEAD1	21	35566864	35934438	21	21:35519809:C:G	21:35970558:A:G	57.8022	0.00797534	0.000200027	21:35566473:C:T
PDZD2	4	75338790	75564599	15	4:75296526:G:A	4:75614422:C:T	47.9057	0.00803062	0.00218761	4:75418266:T:C
GADD45A	6	77393035	77396618	11	6:77373740:A:G	6:77442000:G:A	43.4515	0.00804805	0.00305397	6:77402077:C:T
SNX25	16	45269411	45403719	24	16:45243467:A:G	16:45453560:C:T	79.5705	0.00804931	0.000118342	16:45400214:T:C
PCOLCE2	23	38426215	38487252	5	23:38409957:G:A	23:38530871:C:T	18.5922	0.00806924	0.0019872	23:38522376:G:A
SERAC1	1	47578471	47669494	13	1:47540999:A:T	1:47717582:G:T	49.4036	0.00807602	0.000673785	1:47552665:G:T
MKNK2	20	56965799	56974073	8	20:56946512:G:A	20:57022135:A:G	29.7964	0.00807926	0.000228979	20:57005590:C:T
ERI3	15	15948931	16076529	9	15:15899989:G:A	15:16080942:C:T	38.1506	0.00808505	0.000230293	15:15936446:G:A
CDC42BPB	8	70811022	71033324	7	8:70768934:C:T	8:71021182:G:A	27.0353	0.00808571	0.00189185	8:70843907:C:T
CDK17	15	36023518	36076381	3	15:35976542:T:C	15:36015077:G:A	12.902	0.00808661	0.0116374	15:36011168:C:T
COA1	18	6505203	6577006	16	18:6455229:G:A	18:6625319:C:T	79.39	0.00808829	0.0011711	18:6547173:C:A
CUX2	26	8730434	8993205	8	26:8723737:G:A	26:9043134:T:C	31.3366	0.00809211	0.00127759	26:8847162:C:T
ZNF521	7	63146689	63421792	32	7:63119956:G:A	7:63457252:T:C	92.8873	0.00809897	0.00106343	7:63119956:G:A
SNORD116	14	49188633	49188721	9	14:49139127:C:A	14:49230121:G:A	40.3017	0.00810272	0.000477087	14:49139127:C:A
SLAMF1	38	21653486	21685408	8	38:21613105:C:T	38:21726245:A:G	27.2438	0.00811076	0.00222669	38:21613105:C:T
SLC41A2	10	33410560	33515655	10	10:33371309:G:A	10:33552661:T:C	30.2492	0.00811218	0.00455257	10:33421884:G:A
NFE2L3	14	39460427	39495169	33	14:39411218:C:A	14:39535493:C:T	101.584	0.00812083	0.00213876	14:39496116:T:G
CEP63	23	31249672	31303142	12	23:31205429:A:C	23:31347996:G:A	37.9838	0.00813915	0.00348342	23:31205429:A:C
ZBP1	24	42584082	42589753	4	24:42538751:C:T	24:42629213:G:A	16.2942	0.00814706	0.00500081	24:42538751:C:T
WDPCP	10	62877526	63316345	14	10:62846447:A:G	10:63363520:A:G	48.3134	0.00814919	0.00265959	10:62904478:G:A
SRD5A1	34	7118813	7144828	13	34:7069040:T:C	34:7186224:A:G	49.8831	0.00815688	0.000764414	34:7178445:G:T
UHRF2	11	27405976	27623005	17	11:27372166:A:G	11:27663667:G:T	55.3306	0.00816739	0.00436858	11:27386478:T:A
KNSTRN	30	7562806	7572950	7	30:7523673:A:G	30:7622106:G:T	32.0427	0.00817712	0.00359321	30:7557173:T:C
RNF114	24	36466726	36482175	5	24:36450076:G:A	24:36519900:G:T	20.9989	0.00818164	0.00742232	24:36492546:C:T
RAD21L1	24	19699791	19771679	24	24:19669579:C:T	24:19821034:G:A	78.5445	0.00818285	0.000220347	24:19716045:C:T
MPZ	38	21205106	21210451	6	38:21164983:T:C	38:21245500:T:G	23.7079	0.00818878	0.000766211	38:21245500:T:G
AP5S1	24	17537543	17543901	19	24:17488685:T:G	24:17593466:G:A	69.5975	0.00818958	0.00167974	24:17520549:C:T
CDC25B	24	17553315	17561759	19	24:17504221:A:T	24:17610975:G:A	69.5975	0.00818958	0.00167974	24:17520549:C:T
ERBB2	9	22759255	22785294	11	9:22709262:T:C	9:22813760:A:G	41.0844	0.00820294	0.000289362	9:22709262:T:C
ARHGAP33	1	116851327	116864561	8	1:116808540:C:T	1:116910014:C:G	29.2659	0.00821514	0.000872451	1:116854309:C:A
EPAS1	10	48551409	48634844	19	10:48505210:G:A	10:48683754:G:A	65.0512	0.00824788	0.000814044	10:48661133:A:T
ATAD3A	5	56587427	56612746	1	5:56659859:T:C	5:56660509:A:G	7.06924	0.0082485	0.00784183	5:56659859:T:C
TMEM240	5	56614200	56619693	1	5:56659859:T:C	5:56660509:A:G	7.06924	0.0082485	0.00784183	5:56659859:T:C
SLC9C2	7	25508238	25659475	3	7:25464795:C:T	7:25640484:C:T	12.4254	0.00825077	0.00197215	7:25559582:T:G
EMC1	2	79367184	79392314	8	2:79335002:G:A	2:79441832:T:A	30.3971	0.00826362	0.000203864	2:79335129:G:C
MYO1D	9	40171157	40496210	28	9:40121373:C:T	9:40533776:G:A	80.1932	0.00828351	0.000558082	9:40311048:G:A
ATF3	7	10782063	10794163	18	7:10738896:A:T	7:10811679:A:G	71.3452	0.00829173	0.000556174	7:10774052:T:C
CSMD1	16	55143198	56673679	93	16:55098941:A:G	16:56703603:A:C	203.697	0.00830145	7.28332e-07	16:55157510:T:C
KCTD2	9	5419965	5444470	7	9:5390387:A:T	9:5479323:A:C	25.6255	0.00832346	0.00130899	9:5479218:C:T
RIOX2	33	4967628	4989440	5	33:4988395:A:G	33:5022718:C:T	27.9502	0.00833409	0.00428727	33:4998695:T:C
TMEM74B	24	19801214	19806879	8	24:19757365:A:G	24:19856089:T:C	37.6793	0.00836423	0.00159603	24:19783243:A:G
RBM14	18	50705023	50811319	12	18:50665354:G:A	18:50861043:T:C	38.6216	0.0083802	0.00206248	18:50823190:A:C
AMPD1	17	52377401	52399520	6	17:52330169:C:T	17:52448181:G:A	24.7609	0.00838551	0.00164749	17:52426554:T:A
WIPF3	14	42692135	42715726	11	14:42657582:A:T	14:42722671:A:C	38.2255	0.0084012	0.00657425	14:42722671:A:C
CENPU	16	45820666	45857647	7	16:45781303:G:A	16:45896994:G:A	22.0445	0.00840213	0.000953894	16:45896994:G:A
SPINT1	30	7975234	7988339	5	30:7928732:A:G	30:8035305:A:G	20.6249	0.00840973	2.85569e-05	30:8001745:G:A
ASB14	20	33110991	33133695	2	20:33077782:T:C	20:33177773:G:T	10.1294	0.0084108	0.0119267	20:33077782:T:C
NR3C2	15	46390022	46710131	17	15:46352905:A:G	15:46759474:G:T	57.0127	0.00841146	0.000361745	15:46470343:C:T
PPARG	20	6050356	6207981	20	20:6027423:A:T	20:6244336:G:T	77.5272	0.00842327	0.000110331	20:6235455:A:G
ERC2	20	33842752	34746491	42	20:33796533:T:G	20:34748881:A:G	145.925	0.00843881	0.000112735	20:34464382:G:A
FRK	12	71660977	71756705	15	12:71616064:A:G	12:71806607:G:A	45.1518	0.00844041	7.88667e-05	12:71738787:T:C
SLC2A4	5	32238094	32244021	3	5:32190121:A:T	5:32270967:T:C	15.0297	0.00844759	0.00092084	5:32190121:A:T
KCNC4	6	41738652	41764578	7	6:41688867:C:G	6:41804635:G:A	31.6339	0.00845006	0.000150797	6:41775400:C:T
EPHB1	23	31485533	31917393	77	23:31445632:T:C	23:31967210:A:G	204.135	0.00846438	0.000204522	23:31773490:G:T
PDHX	18	32917857	33011819	21	18:32868103:C:T	18:33048117:G:A	73.7103	0.00847009	0.000353681	18:33019607:C:T
UBXN1	18	53978061	53982111	5	18:53933699:T:C	18:54013086:C:T	20.587	0.00848025	0.0055823	18:54003022:G:A
UQCC3	18	53984770	53985422	5	18:53936599:C:T	18:54013086:C:T	20.587	0.00848025	0.0055823	18:54003022:G:A
SLC25A45	18	51811038	51816094	17	18:51771281:G:A	18:51858973:T:C	61.6596	0.00848199	0.000347632	18:51772218:T:G
FBP2	1	72136105	72184795	4	1:72094268:T:C	1:72200384:T:C	14.9083	0.00849209	0.00239463	1:72137878:T:A
CFAP45	38	22254471	22269322	6	38:22210876:T:A	38:22315997:G:A	19.9891	0.00850519	0.000591115	38:22267778:C:T
ARFGAP3	10	22658609	22724377	25	10:22609268:A:C	10:22774088:T:C	85.214	0.00850642	0.000416013	10:22712545:C:T
NOD1	14	43163570	43227103	5	14:43113624:G:C	14:43214343:G:A	24.0877	0.00850802	0.00509742	14:43165899:G:A
SLC4A2	16	15111115	15126617	8	16:15065043:T:A	16:15175728:T:C	31.3435	0.00851421	0.000266026	16:15066213:A:G
ELMOD3	17	39643675	39665726	7	17:39608234:G:C	17:39714848:G:A	26.2204	0.00853283	0.00079961	17:39714736:C:T
OR5I1	18	39968638	39969574	4	18:39918702:G:C	18:40005887:G:A	18.3622	0.00853486	0.00327922	18:40005887:G:A
GRIA4	5	26272969	26642100	38	5:26231326:T:C	5:26644573:C:T	114.791	0.00853635	1.70647e-06	5:26231326:T:C
HIVEP1	35	11555220	11705002	19	35:11509058:T:C	35:11738274:G:A	53.4327	0.00854147	0.00414673	35:11520374:A:T
EML6	10	55610804	55880485	16	10:55565771:G:A	10:55924399:A:T	46.8809	0.00857584	0.00136387	10:55865447:C:T
MMRN1	32	13110968	13184649	12	32:13079488:C:T	32:13225492:C:A	38.0806	0.00859535	0.000124901	32:13129377:C:T
PML	30	37232305	37277741	10	30:37188378:A:G	30:37311392:G:A	32.5696	0.00861924	6.98248e-05	30:37311392:G:A
SPRYD7	22	1849633	1945276	18	22:1801805:A:T	22:1995040:G:A	66.952	0.00862211	1.69853e-05	22:1808303:T:A
EML4	17	33774139	33934147	11	17:33724210:A:T	17:33973406:T:C	37.2162	0.00862824	0.00305956	17:33782574:T:C
OR10A7	27	142251	143199	3	27:97437:A:C	27:163339:T:C	14.0418	0.00862829	0.00177729	27:163339:T:C
CBFA2T2	24	22723017	22866484	6	24:22717181:A:C	24:22908179:G:A	23.5234	0.00865902	0.00734727	24:22888289:A:G
NTSR2	17	8333354	8341950	7	17:8288357:A:G	17:8377474:G:A	26.5746	0.00867072	0.00506407	17:8288357:A:G
FGR	2	72680674	72690251	5	2:72635732:C:G	2:72727434:C:T	18.9792	0.008675	8.72829e-05	2:72696953:T:C
TUBGCP2	28	40865747	40881119	3	28:40866864:T:C	28:40926843:C:T	11.7207	0.00869125	0.00333676	28:40914567:T:C
ZNF511	28	40881765	40886090	3	28:40866864:T:C	28:40926843:C:T	11.7207	0.00869125	0.00333676	28:40914567:T:C
DCTN1	17	48728269	48759147	27	17:48684679:A:C	17:48808923:T:C	87.5146	0.00870296	0.000953688	17:48685879:G:A
ADGRF2	12	15701980	15735213	13	12:15655762:G:T	12:15783109:A:G	45.5234	0.00875608	0.000288872	12:15776417:G:A
FBXO48	10	67450933	67451855	6	10:67402203:C:T	10:67476936:C:T	20.0992	0.00875884	0.0145367	10:67424919:T:C
MYCL	15	3006408	3013381	6	15:2963952:C:T	15:3061851:G:A	25.7531	0.00877677	0.000105073	15:2976654:C:A
NOTCH3	20	46937484	46978219	11	20:46891294:C:T	20:47028047:C:T	42.1556	0.00878311	0.00056473	20:47012772:T:C
LMOD3	20	22612945	22629214	7	20:22568464:A:T	20:22657645:G:T	25.9108	0.00878928	0.00146586	20:22657645:G:T
TIGD3	18	51828246	51829665	15	18:51780304:G:A	18:51873411:G:A	52.4429	0.00880704	0.0031404	18:51796943:A:G
TSPAN32	18	46422258	46437272	9	18:46377018:T:G	18:46483977:A:C	27.649	0.00881874	0.0016446	18:46452394:A:G
ZEB2	19	46423997	46542122	13	19:46374574:T:G	19:46570981:C:T	36.0998	0.00882027	0.00314278	19:46417728:C:T
SEMA3C	18	20459924	20635276	12	18:20416945:G:A	18:20679811:C:T	40.5418	0.00882624	0.00380896	18:20591295:G:A
AP4S1	8	10343509	10397175	7	8:10294098:G:C	8:10438859:C:A	27.6775	0.00884044	0.00320955	8:10294891:T:C
NOS1	26	13786308	13962332	20	26:13773740:A:G	26:14004281:A:G	52.7378	0.00884594	0.00270192	26:13970936:T:C
IRAG1	21	33737458	33863422	20	21:33688071:G:A	21:33911426:C:T	58.0088	0.00884893	0.00241703	21:33859774:A:C
BLMH	9	44272384	44319769	6	9:44226228:T:A	9:44369063:T:C	21.8623	0.00886006	0.00229408	9:44263828:G:A
SLC35E1	20	45979368	45996469	5	20:45929379:G:A	20:46025538:T:C	19.5006	0.00886033	0.0137067	20:46016392:T:C
UTP20	15	40291389	40387032	7	15:40245137:T:C	15:40434719:T:A	24.1727	0.0088891	0.000538262	15:40314801:A:G
HMGN4	35	24304715	24309841	8	35:24259722:G:A	35:24358746:C:T	24.449	0.00889476	0.000355771	35:24283807:C:T
MIER2	20	58063448	58083083	8	20:58023254:T:C	20:58118494:A:G	27.542	0.00889967	0.00487279	20:58101826:A:G
MORN4	28	10874317	10884047	14	28:10845417:C:T	28:10932540:C:A	55.4969	0.0089092	0.00309082	28:10870878:T:C
NOL9	5	60375360	60396174	4	5:60353756:A:C	5:60432842:G:A	19.09	0.00892072	0.000365279	5:60404170:G:T
SLC4A11	24	18057516	18068425	8	24:18007773:C:G	24:18105155:C:T	31.167	0.00893513	0.000435996	24:18062369:A:G
RFC2	6	6119163	6160886	13	6:6070089:C:A	6:6206057:T:C	45.6167	0.00894267	0.00191466	6:6206057:T:C
CREB1	37	15939137	15977556	5	37:15897565:A:G	37:16018688:A:G	19.4239	0.00894613	2.66157e-05	37:15897565:A:G
MPL	15	16815293	16825350	4	15:16823450:G:A	15:16872916:T:C	16.5377	0.00896306	0.0022821	15:16849368:G:A
POLA2	18	51875902	51904746	8	18:51828718:C:T	18:51937725:G:A	25.8964	0.00897224	0.00588115	18:51906658:C:T
CTBP2	28	34260855	34415696	11	28:34275528:G:A	28:34460915:G:C	33.9141	0.00897699	0.000574407	28:34362053:C:T
SOX9	9	8275048	8278172	4	9:8227194:A:G	9:8293639:C:T	14.8471	0.00898925	0.000250929	9:8227194:A:G
VWA5A	5	10325265	10362641	3	5:10304523:T:C	5:10324536:C:G	16.8389	0.00898949	0.00204335	5:10312899:A:G
CAMSAP3	20	52381566	52391203	13	20:52338293:A:C	20:52440757:G:A	44.0026	0.00899434	0.00063891	20:52440091:A:G
TM4SF20	25	40148569	40159959	7	25:40113144:A:G	25:40195847:T:G	25.7305	0.00901029	0.000446846	25:40183216:C:T
APOLD1	27	33545701	33604476	6	27:33518650:G:T	27:33628762:G:T	20.7759	0.00901465	0.00405515	27:33595110:C:T
DES	37	25933454	25940985	5	37:25921700:A:G	37:25990107:T:C	22.6931	0.00902099	0.000437116	37:25934693:G:A
LMX1A	38	17956960	18109049	18	38:17908885:A:C	38:18143226:A:G	48.9877	0.00904704	0.00106693	38:18142109:A:G
KDM2B	26	7598930	7745113	14	26:7555068:A:T	26:7766175:G:C	41.2801	0.00905531	6.80003e-05	26:7555068:A:T
ADGRE1	20	53404456	53465243	11	20:53357781:A:C	20:53514284:C:A	42.2329	0.00906056	0.00234435	20:53496227:T:G
SCN2A	36	10472360	10602685	10	36:10445156:T:A	36:10649439:T:A	38.1226	0.00907505	0.00176023	36:10521046:T:A
GABRB2	4	49342507	49578092	9	4:49313768:T:C	4:49625554:C:T	27.372	0.00908568	0.00581395	4:49404618:C:A
F5	7	28999511	29069296	31	7:28949543:G:A	7:29118613:A:G	102.323	0.00912106	0.000107752	7:29086029:A:C
CYTH2	1	107794559	107803016	4	1:107753282:A:C	1:107838685:C:A	18.4533	0.00914348	0.00116263	1:107763255:A:G
CCDC61	1	109618770	109642612	9	1:109568993:A:G	1:109677203:C:T	36.1434	0.00914673	0.000506515	1:109641881:T:C
TESC	26	13645510	13689367	11	26:13595947:A:C	26:13722004:G:T	39.4556	0.00914826	0.00132143	26:13596922:T:C
PGM3	12	43584939	43611777	6	12:43539598:T:C	12:43657082:C:A	25.2107	0.00915777	0.00220321	12:43546169:C:G
TP53TG5	24	32672984	32675629	6	24:32635214:G:T	24:32721212:C:T	23.4314	0.00916396	0.000538249	24:32636384:G:A
FGF17	25	35194393	35199792	6	25:35148292:T:C	25:35249683:G:A	23.0009	0.00916729	0.000262384	25:35148292:T:C
HDHD2	7	44328127	44363270	5	7:44278328:C:T	7:44410878:G:C	20.4897	0.00918039	0.00101217	7:44278328:C:T
NEK2	7	10040186	10052512	16	7:9993529:A:G	7:10102405:T:C	54.267	0.00918226	0.000156589	7:10099293:C:T
EIF4EBP2	4	21339044	21358072	19	4:21289214:G:A	4:21405561:G:C	87.0187	0.00919905	0.00117786	4:21335581:T:C
LONP2	2	66714251	66808403	13	2:66671284:G:A	2:66848646:T:C	46.5842	0.00921462	0.000477198	2:66826438:C:T
HNRNPR	2	76077021	76105433	5	2:76028864:C:T	2:76131520:C:T	20.1036	0.00923378	0.000178065	2:76061452:T:C
OR10W1	18	38111131	38112049	10	18:38061444:A:G	18:38154036:A:G	40.5116	0.00923831	0.0017845	18:38087317:A:G
PDE6D	25	43583900	43636790	5	25:43538269:G:A	25:43683673:A:G	21.4014	0.00924097	0.00243902	25:43570259:T:C
KBTBD12	20	1964606	2032036	2	20:2003229:A:G	20:2079721:C:T	12.3168	0.00928202	0.00415712	20:2003229:A:G
QRSL1	12	63972425	63991309	13	12:63922846:C:A	12:64040310:C:G	48.5791	0.00928496	0.00301116	12:63923064:G:A
AVPR1B	38	2440614	2446037	6	38:2404550:T:C	38:2471777:T:C	22.2107	0.00929117	0.00216059	38:2415363:T:C
OLIG3	1	29920189	29921008	2	1:29904481:C:T	1:29970808:A:G	10.1111	0.00929176	0.00207851	1:29904481:C:T
DEDD2	1	112148924	112163770	3	1:112133588:T:C	1:112212701:A:G	13.745	0.00929614	0.000833526	1:112133588:T:C
MPHOSPH6	5	69887159	69909263	5	5:69889158:T:C	5:69949780:A:C	22.1324	0.00929999	0.000732469	5:69949780:A:C
PTEN	26	37835660	37913176	9	26:37791683:C:T	26:37920020:C:G	31.0795	0.00930981	0.00178122	26:37841421:T:C
PSMA5	6	42425623	42449925	11	6:42381491:C:G	6:42499788:G:A	39.4052	0.00931004	0.000913562	6:42383167:A:G
MRPL51	27	38497498	38499067	4	27:38459437:T:C	27:38525972:G:A	17.2556	0.00931464	0.00153134	27:38473848:A:T
[truncated: 12,813 more rows]

## Sheet: MAGMA
Table S8: Summary statistics from the gene-based association analysis with MGMA
GENE	CHR	START	STOP	NSNPS	NPARAM	N	ZSTAT	P
EXT2	18	44977747	45139974	178	3	225	7.2328	1.7848e-10
TP53I11	18	44373589	44606111	43	4	225	6.9476	2.8582e-10
PRDM11	18	44117185	44199284	4	1	225	6.6594	3.747e-09
TSPAN18	18	44378760	44455847	19	2	225	6.4302	6.3709e-08
CD82	18	44649179	44716768	2	1	225	5.466	3.12e-09
ALX4	18	44912149	44977550	37	2	225	7.0976	3.83e-08
